# Supplementary material for: Integrative Gene Regulatory Network Analysis Reveals Light-Induced Regional Gene Expression Phase Shift Programs in the Mouse Suprachiasmatic Nucleus
Source: PLoS One. 2012 May 25;7(5):e37833. doi: 10.1371/journal.pone.0037833 (PMC3360606; doi:10.1371/journal.pone.0037833)
Supplement: Table S2 — ANOVA results with multiple testing and FDR. Results were generated using PARTEK software. (XLS) [file pone.0037833.s007.xls]

## Sheet: Supplemental Table X. ANOVA Sta
Column #	Column ID	p-value(Treatment)	bonferroni(p-value(Treatment))	qvalue(p-value(Treatment))	p-value(Region)	bonferroni(p-value(Region))	qvalue(p-value(Region))	p-value(Treatment * Region)	bonferroni(p-value(Treatment * Region))	qvalue(p-value(Treatment * Region))	p-value(ZT 15 vs. ZT 15 L)	bonferroni(p-value(ZT 15 vs. ZT 15 L))	qvalue(p-value(ZT 15 vs. ZT 15 L))	Ratio(ZT 15 vs. ZT 15 L)	Fold-Change(ZT 15 vs. ZT 15 L)	Fold-Change(ZT 15 vs. ZT 15 L) (Description)	p-value(ZT 15 vs. ZT 6)	bonferroni(p-value(ZT 15 vs. ZT 6))	qvalue(p-value(ZT 15 vs. ZT 6))	Ratio(ZT 15 vs. ZT 6)	Fold-Change(ZT 15 vs. ZT 6)	Fold-Change(ZT 15 vs. ZT 6) (Description)	p-value(ZT 15 L vs. ZT 6)	bonferroni(p-value(ZT 15 L vs. ZT 6))	qvalue(p-value(ZT 15 L vs. ZT 6))	Ratio(ZT 15 L vs. ZT 6)	Fold-Change(ZT 15 L vs. ZT 6)	Fold-Change(ZT 15 L vs. ZT 6) (Description)	p-value(Core vs. Shell)	bonferroni(p-value(Core vs. Shell))	qvalue(p-value(Core vs. Shell))	Ratio(Core vs. Shell)	Fold-Change(Core vs. Shell)	Fold-Change(Core vs. Shell) (Description)	p-value(ZT 15 L * Core vs. ZT 15 L * Shell)	bonferroni(p-value(ZT 15 L * Core vs. ZT 15 L * Shell))	qvalue(p-value(ZT 15 L * Core vs. ZT 15 L * Shell))	Ratio(ZT 15 L * Core vs. ZT 15 L * Shell)	Fold-Change(ZT 15 L * Core vs. ZT 15 L * Shell)	Fold-Change(ZT 15 L * Core vs. ZT 15 L * Shell) (Description)	p-value(ZT 15 * Core vs. ZT 15 * Shell)	bonferroni(p-value(ZT 15 * Core vs. ZT 15 * Shell))	qvalue(p-value(ZT 15 * Core vs. ZT 15 * Shell))	Ratio(ZT 15 * Core vs. ZT 15 * Shell)	Fold-Change(ZT 15 * Core vs. ZT 15 * Shell)	Fold-Change(ZT 15 * Core vs. ZT 15 * Shell) (Description)	p-value(ZT 6 * Core vs. ZT 6 * Shell)	bonferroni(p-value(ZT 6 * Core vs. ZT 6 * Shell))	qvalue(p-value(ZT 6 * Core vs. ZT 6 * Shell))
1	Clk	0.0114028	1	0.0109436	0.422776	1	0.345907	0.660906	1	0.089788	0.781197	1	0.286406	1.04201	1.04201	ZT 15 up vs ZT 15 L	0.00594183	0.528823	0.0183498	1.58122	1.58122	ZT 15 up vs ZT 6	0.0113589	1	0.0156674	1.51747	1.51747	ZT 15 L up vs ZT 6	0.422776	1	0.345907	1.10591	1.10591	Core up vs Shell	0.227559	1	0.189633	1.29178	1.29178	ZT 15 L * Core up vs ZT 15 L * Shell	0.980161	1	0.525779	1.00522	1.00522	ZT 15 * Core up vs ZT 15 * Shell	0.858949	1	0.413952
2	Npas2	0.861359	1	0.311603	0.00134283	0.119512	0.00507083	0.85612	1	0.0995488	0.688924	1	0.273504	0.923805	-1.08248	ZT 15 down vs ZT 15 L	0.608822	1	0.477062	0.8991	-1.11222	ZT 15 down vs ZT 6	0.896004	1	0.409247	0.973258	-1.02748	ZT 15 L down vs ZT 6	0.00134283	0.119512	0.00507083	0.55518	-1.80122	Core down vs Shell	0.0390739	1	0.0583863	0.548881	-1.82189	ZT 15 L * Core down vs ZT 15 L * Shell	0.0178243	1	0.0974852	0.497802	-2.00883	ZT 15 * Core down vs ZT 15 * Shell	0.134378	1	0.134378
3	Bmal1	1.72185e-07	1.53245e-05	5.95209e-07	0.0878593	1	0.121126	0.277919	1	0.0537014	0.621037	1	0.251772	1.07845	1.07845	ZT 15 up vs ZT 15 L	1.82068e-07	1.6204e-05	2.15293e-06	2.97018	2.97018	ZT 15 up vs ZT 6	6.38438e-07	5.6821e-05	4.25625e-06	2.75412	2.75412	ZT 15 L up vs ZT 6	0.0878593	1	0.121126	0.798267	-1.25271	Core down vs Shell	0.912593	1	0.455813	0.976613	-1.02395	ZT 15 L * Core down vs ZT 15 L * Shell	0.54796	1	0.39598	0.878146	-1.13876	ZT 15 * Core down vs ZT 15 * Shell	0.0338131	1	0.0526598
4	Per1	0.00185322	0.164936	0.00262102	0.225328	1	0.243631	0.00791406	0.704351	0.00495939	0.000456989	0.040672	0.00114247	0.620064	-1.61274	ZT 15 down vs ZT 15 L	0.0352004	1	0.0684453	0.756129	-1.32252	ZT 15 down vs ZT 6	0.127477	1	0.115888	1.21944	1.21944	ZT 15 L up vs ZT 6	0.225328	1	0.243631	1.13418	1.13418	Core up vs Shell	0.00134532	0.119734	0.00529975	1.83389	1.83389	ZT 15 L * Core up vs ZT 15 L * Shell	0.561371	1	0.39598	0.904739	-1.10529	ZT 15 * Core down vs ZT 15 * Shell	0.496282	1	0.303833
5	Per2	4.11073e-07	3.65855e-05	1.27889e-06	0.792461	1	0.492438	0.00136537	0.121518	0.00114587	0.000352999	0.0314169	0.000962723	0.718702	-1.3914	ZT 15 down vs ZT 15 L	0.00263451	0.234471	0.0098794	1.32487	1.32487	ZT 15 up vs ZT 6	8.2408e-08	7.33431e-06	6.59264e-07	1.84343	1.84343	ZT 15 L up vs ZT 6	0.792461	1	0.492438	0.981962	-1.01837	Core down vs Shell	0.00985204	0.876831	0.0213461	1.37473	1.37473	ZT 15 L * Core up vs ZT 15 L * Shell	0.941431	1	0.525779	1.00856	1.00856	ZT 15 * Core up vs ZT 15 * Shell	0.00521947	0.464533	0.0160599
6	Per3	0.502438	1	0.217103	0.0223325	1	0.0391545	0.361922	1	0.0646289	0.370735	1	0.215936	0.868356	-1.1516	ZT 15 down vs ZT 15 L	0.278522	1	0.298417	0.835406	-1.19702	ZT 15 down vs ZT 6	0.813833	1	0.401893	0.962054	-1.03944	ZT 15 L down vs ZT 6	0.0223325	1	0.0391545	1.37226	1.37226	Core up vs Shell	0.0134903	1	0.0278372	1.78366	1.78366	ZT 15 L * Core up vs ZT 15 L * Shell	0.306334	1	0.316323	1.25689	1.25689	ZT 15 * Core up vs ZT 15 * Shell	0.55927	1	0.326294
7	Cry1	0.0157356	1	0.0132311	0.879989	1	0.517755	0.204861	1	0.0445349	0.773715	1	0.286406	0.963549	-1.03783	ZT 15 down vs ZT 15 L	0.015323	1	0.0335191	1.41404	1.41404	ZT 15 up vs ZT 6	0.00792827	0.705616	0.0117456	1.46753	1.46753	ZT 15 L up vs ZT 6	0.879989	1	0.517755	1.01657	1.01657	Core up vs Shell	0.278357	1	0.223373	1.22136	1.22136	ZT 15 L * Core up vs ZT 15 L * Shell	0.525207	1	0.39598	1.12342	1.12342	ZT 15 * Core up vs ZT 15 * Shell	0.188565	1	0.16397
8	Cry2	0.897991	1	0.321121	0.66957	1	0.45296	0.464262	1	0.0703428	0.78568	1	0.286406	1.04047	1.04047	ZT 15 up vs ZT 15 L	0.648678	1	0.500818	1.07229	1.07229	ZT 15 up vs ZT 6	0.843871	1	0.404639	1.03058	1.03058	ZT 15 L up vs ZT 6	0.66957	1	0.45296	0.948806	-1.05396	Core down vs Shell	0.566927	1	0.346012	1.1257	1.1257	ZT 15 L * Core up vs ZT 15 L * Shell	0.24409	1	0.276055	0.784154	-1.27526	ZT 15 * Core down vs ZT 15 * Shell	0.884162	1	0.416076
9	Nr1d1	7.53988e-16	6.71049e-14	2.34574e-14	0.236723	1	0.243631	0.387389	1	0.0647754	0.951777	1	0.328199	0.994768	-1.00526	ZT 15 down vs ZT 15 L	2.98201e-15	2.65399e-13	1.56556e-13	0.247761	-4.03615	ZT 15 down vs ZT 6	3.27838e-15	2.91776e-13	1.31135e-13	0.249064	-4.01504	ZT 15 L down vs ZT 6	0.236723	1	0.243631	0.91608	-1.09161	Core down vs Shell	0.68503	1	0.391723	1.05109	1.05109	ZT 15 L * Core up vs ZT 15 L * Shell	0.151951	1	0.226749	0.836061	-1.19608	ZT 15 * Core down vs ZT 15 * Shell	0.323904	1	0.254042
10	Nr1d2	0.000217434	0.0193516	0.000356031	0.699775	1	0.45296	0.0284727	1	0.0123794	0.692878	1	0.273504	0.962927	-1.0385	ZT 15 down vs ZT 15 L	0.00014092	0.0125418	0.000739828	0.645773	-1.54853	ZT 15 down vs ZT 6	0.000394063	0.0350716	0.0012125	0.670635	-1.49112	ZT 15 L down vs ZT 6	0.699775	1	0.45296	1.03159	1.03159	Core up vs Shell	0.0192149	1	0.0362019	1.39465	1.39465	ZT 15 L * Core up vs ZT 15 L * Shell	0.883507	1	0.525779	0.980398	-1.01999	ZT 15 * Core down vs ZT 15 * Shell	0.145591	1	0.139709
11	Rora	0.00780032	0.694229	0.00836816	0.0108542	0.966023	0.0253734	0.059708	1	0.0192606	0.0079287	0.705655	0.0118931	0.733372	-1.36356	ZT 15 down vs ZT 15 L	0.00575452	0.512152	0.0183498	0.711689	-1.40511	ZT 15 down vs ZT 6	0.793815	1	0.401893	0.970433	-1.03047	ZT 15 L down vs ZT 6	0.0108542	0.966023	0.0253734	0.779137	-1.28347	Core down vs Shell	0.842808	1	0.446539	0.969769	-1.03117	ZT 15 L * Core down vs ZT 15 L * Shell	0.360823	1	0.336061	0.867203	-1.15313	ZT 15 * Core down vs ZT 15 * Shell	0.00191185	0.170155	0.00764742
12	Rorb	0.00185344	0.164956	0.00262102	6.09149e-06	0.000542143	7.47592e-05	0.0151049	1	0.00755246	0.963358	1	0.328417	1.00558	1.00558	ZT 15 up vs ZT 15 L	0.00165604	0.147388	0.00668786	0.64515	-1.55003	ZT 15 down vs ZT 6	0.0014762	0.131382	0.00310779	0.641571	-1.55868	ZT 15 L down vs ZT 6	6.09149e-06	0.000542143	7.47592e-05	0.569852	-1.75484	Core down vs Shell	0.15023	1	0.13851	0.77792	-1.28548	ZT 15 L * Core down vs ZT 15 L * Shell	0.0184709	1	0.0974852	0.653942	-1.52919	ZT 15 * Core down vs ZT 15 * Shell	8.39117e-06	0.000746814	0.000111882
13	Csnk1e	0.331086	1	0.16886	0.120371	1	0.147728	0.0337726	1	0.013509	0.361993	1	0.215936	0.928875	-1.07657	ZT 15 down vs ZT 15 L	0.544407	1	0.467369	1.05258	1.05258	ZT 15 up vs ZT 6	0.145523	1	0.126542	1.13317	1.13317	ZT 15 L up vs ZT 6	0.120371	1	0.147728	1.11355	1.11355	Core up vs Shell	0.00469253	0.417635	0.0121329	1.41331	1.41331	ZT 15 L * Core up vs ZT 15 L * Shell	0.432312	1	0.373385	1.09385	1.09385	ZT 15 * Core up vs ZT 15 * Shell	0.367538	1	0.27225
14	Csnk1d	0.0555133	1	0.0401647	0.587903	1	0.424422	0.124643	1	0.0296769	0.4816	1	0.223213	1.06924	1.06924	ZT 15 up vs ZT 15 L	0.0195215	1	0.0409951	1.27625	1.27625	ZT 15 up vs ZT 6	0.0830183	1	0.0873877	1.1936	1.1936	ZT 15 L up vs ZT 6	0.587903	1	0.424422	0.957536	-1.04435	Core down vs Shell	0.18175	1	0.154428	1.19935	1.19935	ZT 15 L * Core up vs ZT 15 L * Shell	0.142895	1	0.226749	0.818644	-1.22153	ZT 15 * Core down vs ZT 15 * Shell	0.448217	1	0.29522
15	Vip	0.421773	1	0.195848	2.4988e-11	2.22393e-09	1.22668e-09	0.895618	1	0.101775	0.200778	1	0.150584	1.59108	1.59108	ZT 15 up vs ZT 15 L	0.403878	1	0.372839	1.37038	1.37038	ZT 15 up vs ZT 6	0.690974	1	0.363671	0.861288	-1.16105	ZT 15 L down vs ZT 6	2.4988e-11	2.22393e-09	1.22668e-09	23.9265	23.9265	Core up vs Shell	1.37827e-06	0.000122666	1.99083e-05	21.3406	21.3406	ZT 15 L * Core up vs ZT 15 L * Shell	1.2104e-06	0.000107725	5.74938e-05	21.8654	21.8654	ZT 15 * Core up vs ZT 15 * Shell	1.20981e-06	0.000107673	2.41963e-05
16	Avp	0.152496	1	0.091237	7.03605e-05	0.00626208	0.000575676	0.00700931	0.623828	0.00495939	0.381874	1	0.216155	0.804989	-1.24225	ZT 15 down vs ZT 15 L	0.0546898	1	0.0916361	0.587856	-1.7011	ZT 15 down vs ZT 6	0.245028	1	0.178202	0.730267	-1.36936	ZT 15 L down vs ZT 6	7.03605e-05	0.00626208	0.000575676	0.372644	-2.68353	Core down vs Shell	0.0157907	1	0.0311029	0.411093	-2.43254	ZT 15 L * Core down vs ZT 15 L * Shell	0.729952	1	0.462303	0.886595	-1.12791	ZT 15 * Core down vs ZT 15 * Shell	4.33757e-05	0.00386043	0.000347005
17	Grp	0.803398	1	0.304253	3.86659e-09	3.44127e-07	9.49073e-08	0.723269	1	0.0917407	0.911474	1	0.317956	0.978416	-1.02206	ZT 15 down vs ZT 15 L	0.534435	1	0.467369	0.879575	-1.13691	ZT 15 down vs ZT 6	0.60574	1	0.331912	0.898979	-1.11237	ZT 15 L down vs ZT 6	3.86659e-09	3.44127e-07	9.49073e-08	3.96753	3.96753	Core up vs Shell	1.72973e-05	0.00153946	0.000107078	4.14885	4.14885	ZT 15 L * Core up vs ZT 15 L * Shell	6.73377e-06	0.000599305	0.000159927	4.56304	4.56304	ZT 15 * Core up vs ZT 15 * Shell	0.000466119	0.0414846	0.00307498
18	Gsk3b	0.612868	1	0.249417	0.51862	1	0.397805	0.215763	1	0.0459069	0.327577	1	0.204735	1.07317	1.07317	ZT 15 up vs ZT 15 L	0.676416	1	0.514665	1.03185	1.03185	ZT 15 up vs ZT 6	0.601461	1	0.331912	0.961493	-1.04005	ZT 15 L down vs ZT 6	0.51862	1	0.397805	1.03984	1.03984	Core up vs Shell	0.129158	1	0.128254	1.16965	1.16965	ZT 15 L * Core up vs ZT 15 L * Shell	0.499038	1	0.39598	1.07106	1.07106	ZT 15 * Core up vs ZT 15 * Shell	0.333059	1	0.256199
19	Bhlhe40	0.136895	1	0.0835089	0.813751	1	0.499347	0.42206	1	0.0686054	0.164605	1	0.133408	0.829053	-1.2062	ZT 15 down vs ZT 15 L	0.0558544	1	0.0916361	0.759673	-1.31636	ZT 15 down vs ZT 6	0.531011	1	0.314698	0.916314	-1.09133	ZT 15 L down vs ZT 6	0.813751	1	0.499347	0.973999	-1.0267	Core down vs Shell	0.345664	1	0.262786	1.19506	1.19506	ZT 15 L * Core up vs ZT 15 L * Shell	0.463564	1	0.393202	0.871042	-1.14805	ZT 15 * Core down vs ZT 15 * Shell	0.562857	1	0.326294
20	Egr1	1.24542e-09	1.10842e-07	6.45774e-09	0.0435191	1	0.0712131	0.000230917	0.0205516	0.000461834	4.40112e-09	3.91699e-07	4.40112e-08	0.208989	-4.78494	ZT 15 down vs ZT 15 L	0.786676	1	0.541565	1.0552	1.0552	ZT 15 up vs ZT 6	5.82529e-09	5.18451e-07	7.76705e-08	5.04909	5.04909	ZT 15 L up vs ZT 6	0.0435191	1	0.0712131	1.39699	1.39699	Core up vs Shell	1.67606e-05	0.00149169	0.000107078	3.95398	3.95398	ZT 15 L * Core up vs ZT 15 L * Shell	0.292147	1	0.315386	0.752238	-1.32937	ZT 15 * Core down vs ZT 15 * Shell	0.766619	1	0.38331
21	Nr4a1	0.00554501	0.493506	0.00616113	0.439088	1	0.347665	0.00053186	0.0473356	0.000664825	0.00652574	0.580791	0.0103038	0.508836	-1.96527	ZT 15 down vs ZT 15 L	0.733537	1	0.534871	1.08643	1.08643	ZT 15 up vs ZT 6	0.00389985	0.347086	0.00709063	2.13512	2.13512	ZT 15 L up vs ZT 6	0.439088	1	0.347665	1.16434	1.16434	Core up vs Shell	0.000294604	0.0262197	0.00127662	3.83157	3.83157	ZT 15 L * Core up vs ZT 15 L * Shell	0.0994101	1	0.226749	0.574633	-1.74024	ZT 15 * Core down vs ZT 15 * Shell	0.358025	1	0.270208
22	Egr2	3.50164e-05	0.00311646	6.80874e-05	0.0199256	1	0.0391266	0.0069403	0.617687	0.00495939	4.30733e-05	0.00383352	0.00012922	0.22437	-4.45691	ZT 15 down vs ZT 15 L	0.971043	1	0.579315	0.988013	-1.01213	ZT 15 down vs ZT 6	9.65644e-05	0.00859423	0.000351143	4.40349	4.40349	ZT 15 L up vs ZT 6	0.0199256	1	0.0391266	1.90715	1.90715	Core up vs Shell	0.000133814	0.0119095	0.000644291	6.56686	6.56686	ZT 15 L * Core up vs ZT 15 L * Shell	0.939631	1	0.525779	1.03429	1.03429	ZT 15 * Core up vs ZT 15 * Shell	0.965912	1	0.442142
23	Dusp1	1.26122e-07	1.12249e-05	4.90476e-07	0.682815	1	0.45296	0.00137504	0.122379	0.00114587	2.09553e-07	1.86502e-05	1.04776e-06	0.420761	-2.37664	ZT 15 down vs ZT 15 L	6.75405e-07	6.01111e-05	5.9098e-06	0.427925	-2.33686	ZT 15 down vs ZT 6	0.900052	1	0.409247	1.01702	1.01702	ZT 15 L up vs ZT 6	0.682815	1	0.45296	0.956743	-1.04521	Core down vs Shell	0.00740426	0.65898	0.0168869	1.67969	1.67969	ZT 15 L * Core up vs ZT 15 L * Shell	0.639581	1	0.416165	0.918487	-1.08875	ZT 15 * Core down vs ZT 15 * Shell	0.00757737	0.674386	0.0188062
24	Rrad	3.83723e-09	3.41514e-07	1.70544e-08	0.000412395	0.0367032	0.00184044	0.000371029	0.0330216	0.000618382	2.7509e-08	2.4483e-06	2.06318e-07	0.250553	-3.99117	ZT 15 down vs ZT 15 L	0.404796	1	0.372839	1.17516	1.17516	ZT 15 up vs ZT 6	8.09106e-09	7.20104e-07	8.09106e-08	4.69026	4.69026	ZT 15 L up vs ZT 6	0.000412395	0.0367032	0.00184044	1.84921	1.84921	Core up vs Shell	1.03436e-06	9.20582e-05	1.99083e-05	4.94568	4.94568	ZT 15 L * Core up vs ZT 15 L * Shell	0.54916	1	0.39598	1.16884	1.16884	ZT 15 * Core up vs ZT 15 * Shell	0.752534	1	0.38103
25	Pim3	0.0218999	1	0.017229	0.925022	1	0.525721	0.000835691	0.0743765	0.000928546	0.0162832	1	0.0222043	0.802606	-1.24594	ZT 15 down vs ZT 15 L	0.920858	1	0.562151	1.00908	1.00908	ZT 15 up vs ZT 6	0.0170043	1	0.0212554	1.25726	1.25726	ZT 15 L up vs ZT 6	0.925022	1	0.525721	0.993136	-1.00691	Core down vs Shell	0.00266687	0.237352	0.00888958	1.49322	1.49322	ZT 15 L * Core up vs ZT 15 L * Shell	0.62894	1	0.414926	0.9423	-1.06123	ZT 15 * Core down vs ZT 15 * Shell	0.0111422	0.991659	0.0247605
26	Klf4	0.0111114	0.98891	0.0109436	0.0818317	1	0.12043	0.579425	1	0.0827751	0.00298928	0.266046	0.00560491	0.519279	-1.92575	ZT 15 down vs ZT 15 L	0.18223	1	0.212602	0.748897	-1.3353	ZT 15 down vs ZT 6	0.0942507	1	0.0942507	1.44218	1.44218	ZT 15 L up vs ZT 6	0.0818317	1	0.12043	1.35906	1.35906	Core up vs Shell	0.0620002	1	0.0790199	1.74042	1.74042	ZT 15 L * Core up vs ZT 15 L * Shell	0.566749	1	0.39598	1.17967	1.17967	ZT 15 * Core up vs ZT 15 * Shell	0.524958	1	0.313408
27	Fos	5.52873e-05	0.00492057	0.000101179	0.337987	1	0.307563	0.000508095	0.0452205	0.000664825	1.15866e-05	0.00103121	3.86219e-05	0.3611	-2.76931	ZT 15 down vs ZT 15 L	0.00884074	0.786826	0.0244284	0.568224	-1.75987	ZT 15 down vs ZT 6	0.0319707	1	0.0376126	1.57359	1.57359	ZT 15 L up vs ZT 6	0.337987	1	0.307563	0.854352	-1.17048	Core down vs Shell	0.00475984	0.423625	0.0121329	2.29438	2.29438	ZT 15 L * Core up vs ZT 15 L * Shell	0.00722434	0.642966	0.0578813	0.456262	-2.19172	ZT 15 * Core down vs ZT 15 * Shell	0.0917369	1	0.099175
28	Gadd45b	0.000136601	0.0121575	0.0002361	0.00571579	0.508705	0.0155885	0.271527	1	0.0537014	0.0220673	1	0.0264808	0.660012	-1.51512	ZT 15 down vs ZT 15 L	0.0123238	1	0.029409	1.61772	1.61772	ZT 15 up vs ZT 6	2.87722e-05	0.00256073	0.000124991	2.45104	2.45104	ZT 15 L up vs ZT 6	0.00571579	0.508705	0.0155885	1.54133	1.54133	Core up vs Shell	0.00521654	0.464272	0.0125583	2.08446	2.08446	ZT 15 L * Core up vs ZT 15 L * Shell	0.0934907	1	0.226749	1.52339	1.52339	ZT 15 * Core up vs ZT 15 * Shell	0.595817	1	0.332228
29	Btg2	7.53515e-10	6.70629e-08	4.9476e-09	0.0221916	1	0.0391545	0.000976219	0.0868835	0.000976219	1.37577e-10	1.22444e-08	2.06366e-09	0.387966	-2.57755	ZT 15 down vs ZT 15 L	8.2004e-06	0.000729836	5.38151e-05	0.577125	-1.73273	ZT 15 down vs ZT 6	0.000500356	0.0445317	0.00142959	1.48757	1.48757	ZT 15 L up vs ZT 6	0.0221916	1	0.0391545	0.821602	-1.21713	Core down vs Shell	0.066286	1	0.0820683	1.29704	1.29704	ZT 15 L * Core up vs ZT 15 L * Shell	0.0528547	1	0.193123	0.75946	-1.31673	ZT 15 * Core down vs ZT 15 * Shell	0.000622248	0.0553801	0.00307498
30	Tiparp	0.00439236	0.39092	0.00522197	0.401851	1	0.345907	0.0489231	1	0.0163077	0.0515049	1	0.0532809	0.702613	-1.42326	ZT 15 down vs ZT 15 L	0.103041	1	0.143842	1.35892	1.35892	ZT 15 up vs ZT 6	0.0011377	0.101255	0.002642	1.9341	1.9341	ZT 15 L up vs ZT 6	0.401851	1	0.345907	0.882893	-1.13264	Core down vs Shell	0.166029	1	0.149887	1.4176	1.4176	ZT 15 L * Core up vs ZT 15 L * Shell	0.603482	1	0.403738	0.879055	-1.13759	ZT 15 * Core down vs ZT 15 * Shell	0.0355454	1	0.0526598
31	Jun	0.0143742	1	0.0124697	0.959123	1	0.535048	0.0208832	1	0.00994436	0.0199843	1	0.0249804	0.755446	-1.32372	ZT 15 down vs ZT 15 L	0.591966	1	0.477062	1.06677	1.06677	ZT 15 up vs ZT 6	0.0072737	0.647359	0.0116379	1.4121	1.4121	ZT 15 L up vs ZT 6	0.959123	1	0.535048	1.00497	1.00497	Core up vs Shell	0.0359732	1	0.0563523	1.42495	1.42495	ZT 15 L * Core up vs ZT 15 L * Shell	0.910764	1	0.525779	1.01834	1.01834	ZT 15 * Core up vs ZT 15 * Shell	0.0519489	1	0.0689567
32	Junb	7.95151e-10	7.07684e-08	4.9476e-09	0.0888258	1	0.121126	1.74811e-05	0.00155582	7.92136e-05	1.3497e-10	1.20123e-08	2.06366e-09	0.294946	-3.39045	ZT 15 down vs ZT 15 L	0.000130436	0.0116088	0.000739828	0.561893	-1.7797	ZT 15 down vs ZT 6	3.12476e-05	0.00278104	0.000124991	1.90507	1.90507	ZT 15 L up vs ZT 6	0.0888258	1	0.121126	1.2024	1.2024	Core up vs Shell	2.91521e-06	0.000259453	3.15814e-05	2.77816	2.77816	ZT 15 L * Core up vs ZT 15 L * Shell	0.401837	1	0.367063	0.86134	-1.16098	ZT 15 * Core down vs ZT 15 * Shell	0.107336	1	0.110088
33	Cebpb	1.3877e-05	0.00123505	3.59774e-05	0.185477	1	0.206937	0.00793502	0.706217	0.00495939	3.09259e-06	0.00027524	1.3254e-05	0.428719	-2.33253	ZT 15 down vs ZT 15 L	0.0431722	1	0.080948	0.723183	-1.38278	ZT 15 down vs ZT 6	0.00195393	0.1739	0.00372178	1.68684	1.68684	ZT 15 L up vs ZT 6	0.185477	1	0.206937	1.18175	1.18175	Core up vs Shell	0.00374867	0.333632	0.011603	1.92007	1.92007	ZT 15 L * Core up vs ZT 15 L * Shell	0.265409	1	0.293184	1.26423	1.26423	ZT 15 * Core up vs ZT 15 * Shell	0.0988635	1	0.104067
34	Nr4a2	0.00864031	0.768987	0.00896032	0.00481185	0.428255	0.0138952	0.0938665	1	0.0256951	0.0050915	0.453144	0.00848583	0.458339	-2.18179	ZT 15 down vs ZT 15 L	0.856188	1	0.541565	0.951956	-1.05047	ZT 15 down vs ZT 6	0.0112141	0.998054	0.0156674	2.07697	2.07697	ZT 15 L up vs ZT 6	0.00481185	0.428255	0.0138952	1.9402	1.9402	Core up vs Shell	0.00417969	0.371992	0.0120747	3.10178	3.10178	ZT 15 L * Core up vs ZT 15 L * Shell	0.985144	1	0.525779	1.00684	1.00684	ZT 15 * Core up vs ZT 15 * Shell	0.0415016	1	0.059288
35	Kdm6b	0.00260649	0.231978	0.00352569	0.00257106	0.228825	0.00788849	0.0112566	1	0.00592455	0.000863599	0.0768603	0.00199292	0.719844	-1.38919	ZT 15 down vs ZT 15 L	0.357565	1	0.347633	0.917159	-1.09032	ZT 15 down vs ZT 6	0.0140268	1	0.0187024	1.27411	1.27411	ZT 15 L up vs ZT 6	0.00257106	0.228825	0.00788849	1.27897	1.27897	Core up vs Shell	7.6081e-05	0.00677121	0.000412105	1.78108	1.78108	ZT 15 L * Core up vs ZT 15 L * Shell	0.239845	1	0.276055	1.16148	1.16148	ZT 15 * Core up vs ZT 15 * Shell	0.934954	1	0.434862
36	Ccnl1	0.000730934	0.0650531	0.00113701	0.701249	1	0.45296	0.0097645	0.869041	0.00574383	0.00109536	0.0974867	0.00224403	0.704283	-1.41988	ZT 15 down vs ZT 15 L	0.724926	1	0.534871	1.03656	1.03656	ZT 15 up vs ZT 6	0.000669835	0.0596153	0.00167459	1.4718	1.4718	ZT 15 L up vs ZT 6	0.701249	1	0.45296	0.969005	-1.03199	Core down vs Shell	0.0257391	1	0.0446144	1.37835	1.37835	ZT 15 L * Core up vs ZT 15 L * Shell	0.574699	1	0.39598	0.925564	-1.08042	ZT 15 * Core down vs ZT 15 * Shell	0.0314566	1	0.0526598
37	Dusp4	1.34029e-11	1.19286e-09	1.38993e-10	0.00742859	0.661145	0.0191935	3.00811e-05	0.00267722	7.92136e-05	1.33353e-07	1.18684e-05	8.00119e-07	0.376131	-2.65865	ZT 15 down vs ZT 15 L	2.71567e-12	2.41694e-10	4.75242e-11	0.179765	-5.56282	ZT 15 down vs ZT 6	2.53908e-05	0.00225978	0.000124991	0.477932	-2.09235	ZT 15 L down vs ZT 6	0.00742859	0.661145	0.0191935	1.40559	1.40559	Core up vs Shell	1.22075e-06	0.000108647	1.99083e-05	3.37632	3.37632	ZT 15 L * Core up vs ZT 15 L * Shell	0.163517	1	0.226749	0.753465	-1.3272	ZT 15 * Core down vs ZT 15 * Shell	0.688911	1	0.360217
38	Plk2	1.09904e-06	9.78143e-05	3.10839e-06	0.900428	1	0.520033	0.0727259	1	0.02139	0.00437	0.38893	0.00771176	0.703913	-1.42063	ZT 15 down vs ZT 15 L	2.05041e-07	1.82486e-05	2.15293e-06	0.444645	-2.24899	ZT 15 down vs ZT 6	0.000597353	0.0531644	0.00159294	0.631675	-1.58309	ZT 15 L down vs ZT 6	0.900428	1	0.520033	0.988017	-1.01213	Core down vs Shell	0.0696545	1	0.0838433	1.35264	1.35264	ZT 15 L * Core up vs ZT 15 L * Shell	0.212985	1	0.25292	0.815406	-1.22638	ZT 15 * Core down vs ZT 15 * Shell	0.450782	1	0.29522
39	Stk40	0.00447361	0.398151	0.00522197	0.281386	1	0.276269	0.0672565	1	0.0203807	0.00112202	0.0998594	0.00224403	0.734165	-1.36209	ZT 15 down vs ZT 15 L	0.0705363	1	0.10326	0.845473	-1.18277	ZT 15 down vs ZT 6	0.125089	1	0.115888	1.15161	1.15161	ZT 15 L up vs ZT 6	0.281386	1	0.276269	1.08204	1.08204	Core up vs Shell	0.0459914	1	0.066432	1.28582	1.28582	ZT 15 L * Core up vs ZT 15 L * Shell	0.209558	1	0.25292	1.16721	1.16721	ZT 15 * Core up vs ZT 15 * Shell	0.209313	1	0.178139
40	Gria1	0.475262	1	0.208252	0.402901	1	0.345907	0.833754	1	0.0995488	0.714806	1	0.278496	0.935776	-1.06863	ZT 15 down vs ZT 15 L	0.396518	1	0.372839	1.17633	1.17633	ZT 15 up vs ZT 6	0.235259	1	0.177554	1.25706	1.25706	ZT 15 L up vs ZT 6	0.402901	1	0.345907	0.879155	-1.13746	Core down vs Shell	0.890147	1	0.455813	0.965175	-1.03608	ZT 15 L * Core down vs ZT 15 L * Shell	0.336488	1	0.326187	0.779818	-1.28235	ZT 15 * Core down vs ZT 15 * Shell	0.716379	1	0.367374
41	Arih1	0.187122	1	0.105847	0.41877	1	0.345907	0.376607	1	0.0647754	0.149411	1	0.128066	0.863428	-1.15817	ZT 15 down vs ZT 15 L	0.75153	1	0.540484	1.03378	1.03378	ZT 15 up vs ZT 6	0.0940733	1	0.0942507	1.1973	1.1973	ZT 15 L up vs ZT 6	0.41877	1	0.345907	1.07096	1.07096	Core up vs Shell	0.106103	1	0.116359	1.26355	1.26355	ZT 15 L * Core up vs ZT 15 L * Shell	0.969907	1	0.525779	0.994682	-1.00535	ZT 15 * Core down vs ZT 15 * Shell	0.882287	1	0.416076
42	Slc39a6	0.0534482	1	0.0395913	0.575221	1	0.421464	0.066479	1	0.0203807	0.216184	1	0.154996	1.1538	1.1538	ZT 15 up vs ZT 15 L	0.189228	1	0.215967	0.852516	-1.173	ZT 15 down vs ZT 6	0.016453	1	0.0212297	0.738876	-1.35341	ZT 15 L down vs ZT 6	0.575221	1	0.421464	0.947374	-1.05555	Core down vs Shell	0.465246	1	0.299621	1.12567	1.12567	ZT 15 L * Core up vs ZT 15 L * Shell	0.483968	1	0.39598	1.12011	1.12011	ZT 15 * Core up vs ZT 15 * Shell	0.0325404	1	0.0526598
43	Utrn	0.389705	1	0.183699	0.551902	1	0.416821	0.850612	1	0.0995488	0.432322	1	0.223213	0.890897	-1.12246	ZT 15 down vs ZT 15 L	0.176144	1	0.212602	0.809726	-1.23499	ZT 15 down vs ZT 6	0.534986	1	0.314698	0.908889	-1.10024	ZT 15 L down vs ZT 6	0.551902	1	0.416821	0.929012	-1.07641	Core down vs Shell	0.549457	1	0.343268	0.883158	-1.1323	ZT 15 L * Core down vs ZT 15 L * Shell	0.910884	1	0.525779	1.02343	1.02343	ZT 15 * Core up vs ZT 15 * Shell	0.59801	1	0.332228
44	Ssfa2	0.0791433	1	0.0535268	0.125181	1	0.149884	0.664432	1	0.089788	0.08724	1	0.0817875	0.803477	-1.24459	ZT 15 down vs ZT 15 L	0.605199	1	0.477062	1.07005	1.07005	ZT 15 up vs ZT 6	0.0352512	1	0.0402871	1.33177	1.33177	ZT 15 L up vs ZT 6	0.125181	1	0.149884	1.17889	1.17889	Core up vs Shell	0.363178	1	0.265518	1.17516	1.17516	ZT 15 L * Core up vs ZT 15 L * Shell	0.115351	1	0.226749	1.3281	1.3281	ZT 15 * Core up vs ZT 15 * Shell	0.801416	1	0.390935
45	Csrnp1	2.34453e-05	0.00208663	4.86274e-05	0.278547	1	0.276269	1.42529e-05	0.00126851	7.92136e-05	6.25105e-06	0.000556344	2.34415e-05	0.532168	-1.8791	ZT 15 down vs ZT 15 L	0.104114	1	0.143842	0.818412	-1.22188	ZT 15 down vs ZT 6	0.0011889	0.105812	0.002642	1.53788	1.53788	ZT 15 L up vs ZT 6	0.278547	1	0.276269	1.11181	1.11181	Core up vs Shell	1.20729e-05	0.00107449	0.000104632	2.34719	2.34719	ZT 15 L * Core up vs ZT 15 L * Shell	0.84379	1	0.52052	0.968516	-1.03251	ZT 15 * Core down vs ZT 15 * Shell	0.00799265	0.711346	0.0188062
46	Nnat	0.545614	1	0.226329	0.110006	1	0.142113	0.0236913	1	0.0107688	0.397453	1	0.217223	0.836407	-1.19559	ZT 15 down vs ZT 15 L	0.833795	1	0.541565	1.04726	1.04726	ZT 15 up vs ZT 6	0.311296	1	0.207531	1.2521	1.2521	ZT 15 L up vs ZT 6	0.110006	1	0.142113	0.748756	-1.33555	Core down vs Shell	0.178509	1	0.154428	1.50036	1.50036	ZT 15 L * Core up vs ZT 15 L * Shell	0.13346	1	0.226749	0.634859	-1.57515	ZT 15 * Core down vs ZT 15 * Shell	0.0167518	1	0.0335037
47	Gria2	0.429886	1	0.19644	0.10592	1	0.140533	0.0393234	1	0.0143	0.602431	1	0.249028	0.954758	-1.04739	ZT 15 down vs ZT 15 L	0.423637	1	0.383464	1.07771	1.07771	ZT 15 up vs ZT 6	0.19939	1	0.159512	1.12877	1.12877	ZT 15 L up vs ZT 6	0.10592	1	0.140533	0.883557	-1.13179	Core down vs Shell	0.432223	1	0.288149	1.1041	1.1041	ZT 15 L * Core up vs ZT 15 L * Shell	0.547558	1	0.39598	0.927135	-1.07859	ZT 15 * Core down vs ZT 15 * Shell	0.00718373	0.639352	0.0188062
48	Gria4	0.435676	1	0.19644	0.754219	1	0.480848	0.235152	1	0.0489899	0.216994	1	0.154996	0.886036	-1.12862	ZT 15 down vs ZT 15 L	0.765069	1	0.541565	0.970136	-1.03078	ZT 15 down vs ZT 6	0.37449	1	0.241606	1.09492	1.09492	ZT 15 L up vs ZT 6	0.754219	1	0.480848	1.02587	1.02587	Core up vs Shell	0.1131	1	0.119537	1.24808	1.24808	ZT 15 L * Core up vs ZT 15 L * Shell	0.594177	1	0.403192	0.929584	-1.07575	ZT 15 * Core down vs ZT 15 * Shell	0.631543	1	0.341375
49	Grm1	0.106149	1	0.0688	0.00782759	0.696656	0.0192132	0.628672	1	0.0885454	0.430913	1	0.223213	1.10144	1.10144	ZT 15 up vs ZT 15 L	0.16487	1	0.206088	0.83457	-1.19822	ZT 15 down vs ZT 6	0.0371626	1	0.0412918	0.757707	-1.31977	ZT 15 L down vs ZT 6	0.00782759	0.696656	0.0192132	1.33918	1.33918	Core up vs Shell	0.0609817	1	0.0790199	1.39623	1.39623	ZT 15 L * Core up vs ZT 15 L * Shell	0.0301759	1	0.119446	1.47766	1.47766	ZT 15 * Core up vs ZT 15 * Shell	0.424064	1	0.29522
50	Grm5	0.371263	1	0.177699	0.857434	1	0.51332	0.675825	1	0.09011	0.484743	1	0.223213	1.08518	1.08518	ZT 15 up vs ZT 15 L	0.45503	1	0.4049	0.912352	-1.09607	ZT 15 down vs ZT 6	0.163009	1	0.135841	0.840737	-1.18943	ZT 15 L down vs ZT 6	0.857434	1	0.51332	0.982504	-1.01781	Core down vs Shell	0.654953	1	0.388785	1.07654	1.07654	ZT 15 L * Core up vs ZT 15 L * Shell	0.944124	1	0.525779	1.01161	1.01161	ZT 15 * Core up vs ZT 15 * Shell	0.446007	1	0.29522
51	Grin1	0.811703	1	0.304253	0.885936	1	0.517755	0.478923	1	0.0712186	0.565417	1	0.242321	1.07799	1.07799	ZT 15 up vs ZT 15 L	0.600967	1	0.477062	1.07425	1.07425	ZT 15 up vs ZT 6	0.979736	1	0.440331	0.996536	-1.00348	ZT 15 L down vs ZT 6	0.885936	1	0.517755	0.984365	-1.01588	Core down vs Shell	0.387948	1	0.266842	1.17364	1.17364	ZT 15 L * Core up vs ZT 15 L * Shell	0.418051	1	0.373385	0.860658	-1.1619	ZT 15 * Core down vs ZT 15 * Shell	0.776489	1	0.383451
52	Grin2c	0.0144293	1	0.0124697	1.16049e-08	1.03284e-06	1.89899e-07	0.325298	1	0.0613769	0.11746	1	0.106782	1.24107	1.24107	ZT 15 up vs ZT 15 L	0.00392538	0.349358	0.0137388	1.55401	1.55401	ZT 15 up vs ZT 6	0.120042	1	0.114326	1.25215	1.25215	ZT 15 L up vs ZT 6	1.16049e-08	1.03284e-06	1.89899e-07	0.407905	-2.45155	Core down vs Shell	0.00156738	0.139497	0.00565999	0.515701	-1.93911	ZT 15 L * Core down vs ZT 15 L * Shell	2.3464e-05	0.00208829	0.000371513	0.384043	-2.60388	ZT 15 * Core down vs ZT 15 * Shell	1.74163e-05	0.00155005	0.000174163
53	Mapk3	0.291793	1	0.153864	0.776745	1	0.48886	0.279247	1	0.0537014	0.237749	1	0.161356	0.861793	-1.16037	ZT 15 down vs ZT 15 L	0.143455	1	0.183693	0.823129	-1.21488	ZT 15 down vs ZT 6	0.725263	1	0.37676	0.955136	-1.04697	ZT 15 L down vs ZT 6	0.776745	1	0.48886	1.03021	1.03021	Core up vs Shell	0.145954	1	0.137493	1.29792	1.29792	ZT 15 L * Core up vs ZT 15 L * Shell	0.868127	1	0.525779	0.971206	-1.02965	ZT 15 * Core down vs ZT 15 * Shell	0.462635	1	0.29522
54	Mapk1	0.65218	1	0.260129	0.500615	1	0.39009	0.388653	1	0.0647754	0.491068	1	0.223213	0.922313	-1.08423	ZT 15 down vs ZT 15 L	0.83515	1	0.541565	1.02586	1.02586	ZT 15 up vs ZT 6	0.388826	1	0.246874	1.11227	1.11227	ZT 15 L up vs ZT 6	0.500615	1	0.39009	1.06896	1.06896	Core up vs Shell	0.134628	1	0.129642	1.28726	1.28726	ZT 15 L * Core up vs ZT 15 L * Shell	0.908221	1	0.525779	1.01925	1.01925	ZT 15 * Core up vs ZT 15 * Shell	0.693418	1	0.360217
55	Map2k1	0.962952	1	0.336613	0.383539	1	0.342332	0.248867	1	0.0507891	0.991199	1	0.334112	1.00174	1.00174	ZT 15 up vs ZT 15 L	0.814995	1	0.541565	0.962025	-1.03947	ZT 15 down vs ZT 6	0.806853	1	0.401893	0.960354	-1.04128	ZT 15 L down vs ZT 6	0.383539	1	0.342332	0.889882	-1.12374	Core down vs Shell	0.386801	1	0.266842	1.21446	1.21446	ZT 15 L * Core up vs ZT 15 L * Shell	0.194231	1	0.242789	0.745311	-1.34172	ZT 15 * Core down vs ZT 15 * Shell	0.30996	1	0.247968
56	Map3k1	0.316778	1	0.164255	0.692793	1	0.45296	0.0950717	1	0.0256951	0.473515	1	0.223213	1.09833	1.09833	ZT 15 up vs ZT 15 L	0.132878	1	0.174403	1.23313	1.23313	ZT 15 up vs ZT 6	0.399739	1	0.249837	1.12273	1.12273	ZT 15 L up vs ZT 6	0.692793	1	0.45296	0.95748	-1.04441	Core down vs Shell	0.121181	1	0.125028	1.33881	1.33881	ZT 15 L * Core up vs ZT 15 L * Shell	0.166048	1	0.226749	0.771363	-1.29641	ZT 15 * Core down vs ZT 15 * Shell	0.423188	1	0.29522
57	Creb1	0.116947	1	0.074252	0.603878	1	0.425292	0.118297	1	0.028853	0.0835228	1	0.0808285	1.21404	1.21404	ZT 15 up vs ZT 15 L	0.0674658	1	0.10326	1.24064	1.24064	ZT 15 up vs ZT 6	0.849742	1	0.404639	1.02191	1.02191	ZT 15 L up vs ZT 6	0.603878	1	0.425292	0.9533	-1.04899	Core down vs Shell	0.169799	1	0.150163	1.24033	1.24033	ZT 15 L * Core up vs ZT 15 L * Shell	0.14457	1	0.226749	0.795006	-1.25785	ZT 15 * Core down vs ZT 15 * Shell	0.445903	1	0.29522
58	Crebbp	0.926323	1	0.327488	0.827332	1	0.501413	0.0400399	1	0.0143	0.79239	1	0.286406	0.979027	-1.02142	ZT 15 down vs ZT 15 L	0.707006	1	0.530255	0.968732	-1.03228	ZT 15 down vs ZT 6	0.900344	1	0.409247	0.989484	-1.01063	ZT 15 L down vs ZT 6	0.827332	1	0.501413	0.9853	-1.01492	Core down vs Shell	0.0811202	1	0.0950057	1.22644	1.22644	ZT 15 L * Core up vs ZT 15 L * Shell	0.981649	1	0.525779	0.997386	-1.00262	ZT 15 * Core down vs ZT 15 * Shell	0.0564122	1	0.0689567
59	Crem	0.165287	1	0.0957745	0.23325	1	0.243631	0.657119	1	0.089788	0.47468	1	0.223213	1.15863	1.15863	ZT 15 up vs ZT 15 L	0.0617072	1	0.0981706	1.51405	1.51405	ZT 15 up vs ZT 6	0.219692	1	0.168994	1.30676	1.30676	ZT 15 L up vs ZT 6	0.23325	1	0.243631	0.811588	-1.23215	Core down vs Shell	0.949471	1	0.462289	0.981794	-1.01854	ZT 15 L * Core down vs ZT 15 L * Shell	0.181789	1	0.233377	0.674707	-1.48212	ZT 15 * Core down vs ZT 15 * Shell	0.501324	1	0.303833
60	Rasd1	4.4139e-13	3.92838e-11	6.86607e-12	9.91993e-06	0.000882874	9.73957e-05	3.16854e-05	0.00282	7.92136e-05	0.0500413	1	0.0532809	1.3581	1.3581	ZT 15 up vs ZT 15 L	3.10038e-13	2.75934e-11	8.1385e-12	7.45656	7.45656	ZT 15 up vs ZT 6	1.49671e-11	1.33207e-09	2.99342e-10	5.49043	5.49043	ZT 15 L up vs ZT 6	9.91993e-06	0.000882874	9.73957e-05	0.507834	-1.96915	Core down vs Shell	0.798853	1	0.438189	0.947075	-1.05588	ZT 15 L * Core down vs ZT 15 L * Shell	0.175455	1	0.231503	0.745416	-1.34153	ZT 15 * Core down vs ZT 15 * Shell	6.38923e-08	5.68642e-06	2.55569e-06
61	Nras	0.264126	1	0.14508	0.561424	1	0.417588	0.0108686	0.967301	0.00592455	0.564812	1	0.242321	1.05864	1.05864	ZT 15 up vs ZT 15 L	0.109137	1	0.146915	1.185	1.185	ZT 15 up vs ZT 6	0.281009	1	0.190948	1.11936	1.11936	ZT 15 L up vs ZT 6	0.561424	1	0.417588	0.952683	-1.04967	Core down vs Shell	0.260244	1	0.212778	1.17226	1.17226	ZT 15 L * Core up vs ZT 15 L * Shell	0.331471	1	0.326187	1.14648	1.14648	ZT 15 * Core up vs ZT 15 * Shell	0.00699398	0.622465	0.0188062
62	Rasa1	0.0725874	1	0.0501839	0.33832	1	0.307563	0.045132	1	0.0155627	0.0462386	1	0.0513762	0.82803	-1.20768	ZT 15 down vs ZT 15 L	0.958124	1	0.578178	1.00504	1.00504	ZT 15 up vs ZT 6	0.0507142	1	0.0548261	1.21377	1.21377	ZT 15 L up vs ZT 6	0.33832	1	0.307563	1.07716	1.07716	Core up vs Shell	0.0306952	1	0.0511586	1.33805	1.33805	ZT 15 L * Core up vs ZT 15 L * Shell	0.304232	1	0.316323	1.1433	1.1433	ZT 15 * Core up vs ZT 15 * Shell	0.160314	1	0.14574
63	Rasa2	0.0163448	1	0.0133817	0.0142141	1	0.0290742	0.0362913	1	0.0139582	0.0242664	1	0.0279997	0.841977	-1.18768	ZT 15 down vs ZT 15 L	0.55422	1	0.467369	1.04639	1.04639	ZT 15 up vs ZT 6	0.00773659	0.688557	0.0117456	1.24277	1.24277	ZT 15 L up vs ZT 6	0.0142141	1	0.0290742	0.85279	-1.17262	Core down vs Shell	0.687021	1	0.391723	1.04246	1.04246	ZT 15 L * Core up vs ZT 15 L * Shell	0.162595	1	0.226749	0.863748	-1.15775	ZT 15 * Core down vs ZT 15 * Shell	0.00243009	0.216278	0.00883669
64	Rasa3	0.136001	1	0.0835089	0.00016295	0.0145025	0.00114276	0.168133	1	0.0373628	0.168983	1	0.133408	0.884338	-1.13079	ZT 15 down vs ZT 15 L	0.0547418	1	0.0916361	0.832732	-1.20087	ZT 15 down vs ZT 6	0.515567	1	0.312465	0.941645	-1.06197	ZT 15 L down vs ZT 6	0.00016295	0.0145025	0.00114276	0.726581	-1.37631	Core down vs Shell	0.0610849	1	0.0790199	0.786441	-1.27155	ZT 15 L * Core down vs ZT 15 L * Shell	0.1301	1	0.226749	0.825307	-1.21167	ZT 15 * Core down vs ZT 15 * Shell	0.000548956	0.0488571	0.00307498
65	Prkca	0.061587	1	0.0435464	0.000275843	0.02455	0.0015046	0.105429	1	0.0277444	0.22843	1	0.159369	0.891768	-1.12137	ZT 15 down vs ZT 15 L	0.201192	1	0.220054	1.13622	1.13622	ZT 15 up vs ZT 6	0.0192876	1	0.0233789	1.27413	1.27413	ZT 15 L up vs ZT 6	0.000275843	0.02455	0.0015046	0.72176	-1.3855	Core down vs Shell	0.375595	1	0.266816	0.888293	-1.12575	ZT 15 L * Core down vs ZT 15 L * Shell	0.0256015	1	0.110629	0.733305	-1.36369	ZT 15 * Core down vs ZT 15 * Shell	0.00069187	0.0615764	0.00307498
66	Prkcb	0.844433	1	0.310513	0.000205357	0.0182768	0.00126015	0.0333834	1	0.013509	0.605967	1	0.249028	0.946459	-1.05657	ZT 15 down vs ZT 15 L	0.984635	1	0.580824	0.997853	-1.00215	ZT 15 down vs ZT 6	0.636353	1	0.341933	1.0543	1.0543	ZT 15 L up vs ZT 6	0.000205357	0.0182768	0.00126015	0.684276	-1.4614	Core down vs Shell	0.788811	1	0.438189	0.960465	-1.04116	ZT 15 L * Core down vs ZT 15 L * Shell	0.000552627	0.0491838	0.00656245	0.559135	-1.78848	ZT 15 * Core down vs ZT 15 * Shell	0.00375857	0.334512	0.0125286
67	Prkcc	0.714614	1	0.277906	0.0807548	1	0.12043	0.507228	1	0.0735113	0.522259	1	0.230409	0.839962	-1.19053	ZT 15 down vs ZT 15 L	0.890044	1	0.553902	1.04017	1.04017	ZT 15 up vs ZT 6	0.45516	1	0.280098	1.23835	1.23835	ZT 15 L up vs ZT 6	0.0807548	1	0.12043	0.662859	-1.50862	Core down vs Shell	0.844988	1	0.446539	0.927642	-1.078	ZT 15 L * Core down vs ZT 15 L * Shell	0.0739856	1	0.219645	0.493384	-2.02682	ZT 15 * Core down vs ZT 15 * Shell	0.287565	1	0.234747
68	Ppp1ca	0.0123342	1	0.0112862	0.152619	1	0.174238	0.111221	1	0.0278052	0.789035	1	0.286406	0.96881	-1.03219	ZT 15 down vs ZT 15 L	0.0120173	1	0.029409	1.39161	1.39161	ZT 15 up vs ZT 6	0.00645386	0.574393	0.0112241	1.43641	1.43641	ZT 15 L up vs ZT 6	0.152619	1	0.174238	0.864642	-1.15655	Core down vs Shell	0.36764	1	0.265518	1.16405	1.16405	ZT 15 L * Core up vs ZT 15 L * Shell	0.0663271	1	0.210036	0.728355	-1.37296	ZT 15 * Core down vs ZT 15 * Shell	0.146695	1	0.139709
69	Ppp2ca	0.0221516	1	0.017229	0.990286	1	0.546225	0.0794462	1	0.0226989	0.358171	1	0.215936	0.904622	-1.10543	ZT 15 down vs ZT 15 L	0.052723	1	0.0916361	1.25564	1.25564	ZT 15 up vs ZT 6	0.00694656	0.618244	0.0115776	1.38802	1.38802	ZT 15 L up vs ZT 6	0.990286	1	0.546225	1.00111	1.00111	Core up vs Shell	0.0616034	1	0.0790199	1.34375	1.34375	ZT 15 L * Core up vs ZT 15 L * Shell	0.523038	1	0.39598	0.906521	-1.10312	ZT 15 * Core down vs ZT 15 * Shell	0.253032	1	0.21086
70	Prkaca	0.848366	1	0.310513	0.238216	1	0.243631	0.110511	1	0.0278052	0.729565	1	0.280602	1.03251	1.03251	ZT 15 up vs ZT 15 L	0.815684	1	0.541565	0.97764	-1.02287	ZT 15 down vs ZT 6	0.574402	1	0.323607	0.946855	-1.05613	ZT 15 L down vs ZT 6	0.238216	1	0.243631	0.911081	-1.0976	Core down vs Shell	0.35901	1	0.265518	1.12845	1.12845	ZT 15 L * Core up vs ZT 15 L * Shell	0.43234	1	0.373385	0.901913	-1.10875	ZT 15 * Core down vs ZT 15 * Shell	0.0456154	1	0.0629178
71	Prkacb	0.347601	1	0.168973	0.606434	1	0.425292	0.164651	1	0.0373628	0.586498	1	0.247816	1.12855	1.12855	ZT 15 up vs ZT 15 L	0.351775	1	0.347633	0.803913	-1.24392	ZT 15 down vs ZT 6	0.152282	1	0.129602	0.712342	-1.40382	ZT 15 L down vs ZT 6	0.606434	1	0.425292	0.907953	-1.10138	Core down vs Shell	0.431525	1	0.288149	1.28153	1.28153	ZT 15 L * Core up vs ZT 15 L * Shell	0.802148	1	0.501342	1.08179	1.08179	ZT 15 * Core up vs ZT 15 * Shell	0.080987	1	0.0899856
72	Prkg1	0.278978	1	0.149643	0.0117845	1	0.0262959	0.754565	1	0.0931562	0.836122	1	0.298615	0.947767	-1.05511	ZT 15 down vs ZT 15 L	0.195571	1	0.218457	1.42948	1.42948	ZT 15 up vs ZT 6	0.138469	1	0.123083	1.50826	1.50826	ZT 15 L up vs ZT 6	0.0117845	1	0.0262959	0.557783	-1.79281	Core down vs Shell	0.325014	1	0.251499	0.694877	-1.4391	ZT 15 L * Core down vs ZT 15 L * Shell	0.0936436	1	0.226749	0.532261	-1.87878	ZT 15 * Core down vs ZT 15 * Shell	0.0676296	1	0.077291
73	Prkg2	0.045845	1	0.0347876	0.432476	1	0.347665	0.872729	1	0.100314	0.148645	1	0.128066	1.25783	1.25783	ZT 15 up vs ZT 15 L	0.0143141	1	0.0326734	1.52663	1.52663	ZT 15 up vs ZT 6	0.241843	1	0.178202	1.21371	1.21371	ZT 15 L up vs ZT 6	0.432476	1	0.347665	0.901473	-1.1093	Core down vs Shell	0.466794	1	0.299621	0.851175	-1.17485	ZT 15 L * Core down vs ZT 15 L * Shell	0.51183	1	0.39598	0.864912	-1.15619	ZT 15 * Core down vs ZT 15 * Shell	0.983766	1	0.442142
74	Gabra1	0.344097	1	0.168973	0.00103835	0.092413	0.00424779	0.766474	1	0.0934725	0.25874	1	0.168744	1.20712	1.20712	ZT 15 up vs ZT 15 L	0.17912	1	0.212602	1.26617	1.26617	ZT 15 up vs ZT 6	0.782416	1	0.401239	1.04891	1.04891	ZT 15 L up vs ZT 6	0.00103835	0.092413	0.00424779	0.604155	-1.6552	Core down vs Shell	0.107408	1	0.116359	0.681062	-1.4683	ZT 15 L * Core down vs ZT 15 L * Shell	0.0116388	1	0.0789776	0.536108	-1.8653	ZT 15 * Core down vs ZT 15 * Shell	0.0560507	1	0.0689567
75	Gabbr2	0.00453192	0.403341	0.00522197	0.314261	1	0.29668	0.431425	1	0.0686054	0.449238	1	0.223213	1.08912	1.08912	ZT 15 up vs ZT 15 L	0.0102751	0.914484	0.0269721	0.725373	-1.3786	ZT 15 down vs ZT 6	0.00164485	0.146392	0.00328971	0.666017	-1.50146	ZT 15 L down vs ZT 6	0.314261	1	0.29668	0.908349	-1.1009	Core down vs Shell	0.6847	1	0.391723	1.06668	1.06668	ZT 15 L * Core up vs ZT 15 L * Shell	0.167079	1	0.226749	0.799989	-1.25002	ZT 15 * Core down vs ZT 15 * Shell	0.457715	1	0.29522
76	Slc12a4	0.617307	1	0.249417	0.421215	1	0.345907	0.442433	1	0.0686054	0.450215	1	0.223213	0.857469	-1.16622	ZT 15 down vs ZT 15 L	0.852603	1	0.541565	1.04028	1.04028	ZT 15 up vs ZT 6	0.366632	1	0.240414	1.2132	1.2132	ZT 15 L up vs ZT 6	0.421215	1	0.345907	0.870901	-1.14824	Core down vs Shell	0.90791	1	0.455813	1.0337	1.0337	ZT 15 L * Core up vs ZT 15 L * Shell	0.131495	1	0.226749	0.64326	-1.55458	ZT 15 * Core down vs ZT 15 * Shell	0.983171	1	0.442142
77	Slc12a5	0.0116081	1	0.0109436	0.0135198	1	0.0288566	0.440369	1	0.0686054	0.0103099	0.917579	0.0147284	1.364	1.364	ZT 15 up vs ZT 15 L	0.00881875	0.784869	0.0244284	1.39552	1.39552	ZT 15 up vs ZT 6	0.848345	1	0.404639	1.02311	1.02311	ZT 15 L up vs ZT 6	0.0135198	1	0.0288566	1.28517	1.28517	Core up vs Shell	0.0232403	1	0.0419617	1.46698	1.46698	ZT 15 L * Core up vs ZT 15 L * Shell	0.0805055	1	0.224942	1.33567	1.33567	ZT 15 * Core up vs ZT 15 * Shell	0.650666	1	0.347022
78	Slc12a6	0.451382	1	0.200614	0.615494	1	0.425565	0.346007	1	0.0640754	0.242034	1	0.161356	1.13676	1.13676	ZT 15 up vs ZT 15 L	0.339803	1	0.347633	1.11542	1.11542	ZT 15 up vs ZT 6	0.867434	1	0.408204	0.98123	-1.01913	ZT 15 L down vs ZT 6	0.615494	1	0.425565	0.955104	-1.04701	Core down vs Shell	0.823354	1	0.445983	1.03477	1.03477	ZT 15 L * Core up vs ZT 15 L * Shell	0.654636	1	0.420205	1.07099	1.07099	ZT 15 * Core up vs ZT 15 * Shell	0.158755	1	0.14574
79	Slc12a7	2.26849e-05	0.00201895	4.86274e-05	0.0284751	1	0.0482023	0.163819	1	0.0373628	0.0774869	1	0.0774869	0.801645	-1.24744	ZT 15 down vs ZT 15 L	0.000645861	0.0574816	0.00308252	1.62533	1.62533	ZT 15 up vs ZT 6	5.59831e-06	0.00049825	3.19903e-05	2.02749	2.02749	ZT 15 L up vs ZT 6	0.0284751	1	0.0482023	0.790585	-1.26489	Core down vs Shell	0.915132	1	0.455813	1.01851	1.01851	ZT 15 L * Core up vs ZT 15 L * Shell	0.159311	1	0.226749	0.781405	-1.27975	ZT 15 * Core down vs ZT 15 * Shell	0.0165125	1	0.0335037
80	Calb1	0.733588	1	0.281762	0.00185397	0.165003	0.00650093	0.445935	1	0.0686054	0.46033	1	0.223213	1.10374	1.10374	ZT 15 up vs ZT 15 L	0.896793	1	0.553902	1.01827	1.01827	ZT 15 up vs ZT 6	0.564638	1	0.32265	0.922559	-1.08394	ZT 15 L down vs ZT 6	0.00185397	0.165003	0.00650093	0.68236	-1.4655	Core down vs Shell	0.289028	1	0.227719	0.817487	-1.22326	ZT 15 L * Core down vs ZT 15 L * Shell	0.00731132	0.650708	0.0578813	0.583104	-1.71496	ZT 15 * Core down vs ZT 15 * Shell	0.0568893	1	0.0689567
81	Camk2a	0.265807	1	0.14508	0.288976	1	0.278159	0.356944	1	0.0646289	0.519727	1	0.230409	0.882047	-1.13373	ZT 15 down vs ZT 15 L	0.308162	1	0.32357	1.23315	1.23315	ZT 15 up vs ZT 6	0.108152	1	0.105514	1.39805	1.39805	ZT 15 L up vs ZT 6	0.288976	1	0.278159	0.839069	-1.1918	Core down vs Shell	0.592089	1	0.35635	1.15901	1.15901	ZT 15 L * Core up vs ZT 15 L * Shell	0.348817	1	0.331376	0.771508	-1.29616	ZT 15 * Core down vs ZT 15 * Shell	0.175475	1	0.155978
82	Camk2b	0.545153	1	0.226329	0.130896	1	0.152995	0.688287	1	0.0905641	0.275775	1	0.176027	0.835556	-1.19681	ZT 15 down vs ZT 15 L	0.560843	1	0.467369	0.905039	-1.10492	ZT 15 down vs ZT 6	0.641124	1	0.341933	1.08316	1.08316	ZT 15 L up vs ZT 6	0.130896	1	0.152995	0.808884	-1.23627	Core down vs Shell	0.702949	1	0.395599	0.915704	-1.09206	ZT 15 L * Core down vs ZT 15 L * Shell	0.121223	1	0.226749	0.693985	-1.44095	ZT 15 * Core down vs ZT 15 * Shell	0.4711	1	0.29522
83	Brs3	0.166237	1	0.0957745	0.0214338	1	0.0391545	0.484286	1	0.0712186	0.485065	1	0.223213	1.54417	1.54417	ZT 15 up vs ZT 15 L	0.070807	1	0.10326	3.19601	3.19601	ZT 15 up vs ZT 6	0.211062	1	0.165539	2.06973	2.06973	ZT 15 L up vs ZT 6	0.0214338	1	0.0391545	0.285755	-3.4995	Core down vs Shell	0.554509	1	0.343268	0.613281	-1.63057	ZT 15 L * Core down vs ZT 15 L * Shell	0.1368	1	0.226749	0.238454	-4.19368	ZT 15 * Core down vs ZT 15 * Shell	0.0311602	1	0.0526598
84	Grpr	0.681899	1	0.26854	0.0834087	1	0.12043	0.706414	1	0.0917407	0.398242	1	0.217223	0.847121	-1.18047	ZT 15 down vs ZT 15 L	0.817923	1	0.541565	0.953956	-1.04827	ZT 15 down vs ZT 6	0.562858	1	0.32265	1.12612	1.12612	ZT 15 L up vs ZT 6	0.0834087	1	0.12043	0.74618	-1.34016	Core down vs Shell	0.0898513	1	0.102462	0.618447	-1.61695	ZT 15 L * Core down vs ZT 15 L * Shell	0.51687	1	0.39598	0.835644	-1.19668	ZT 15 * Core down vs ZT 15 * Shell	0.472352	1	0.29522
85	Nmbr	0.0935371	1	0.0619158	0.00039001	0.0347109	0.00184044	0.953983	1	0.107189	0.37429	1	0.215936	1.23985	1.23985	ZT 15 up vs ZT 15 L	0.03155	1	0.0637067	1.75994	1.75994	ZT 15 up vs ZT 6	0.171729	1	0.140187	1.41947	1.41947	ZT 15 L up vs ZT 6	0.00039001	0.0347109	0.00184044	0.445401	-2.24517	Core down vs Shell	0.0364123	1	0.0563523	0.477089	-2.09604	ZT 15 L * Core down vs ZT 15 L * Shell	0.0256193	1	0.110629	0.45208	-2.212	ZT 15 * Core down vs ZT 15 * Shell	0.0223058	1	0.0424873
86	Vipr2	2.07061e-05	0.00184285	4.86274e-05	0.116791	1	0.14701	0.73	1	0.0917407	0.162233	1	0.133408	1.215	1.215	ZT 15 up vs ZT 15 L	6.46091e-06	0.000575021	4.84569e-05	2.19767	2.19767	ZT 15 up vs ZT 6	0.000269432	0.0239795	0.000898108	1.80878	1.80878	ZT 15 L up vs ZT 6	0.116791	1	0.14701	0.830981	-1.2034	Core down vs Shell	0.470174	1	0.299621	0.868953	-1.15081	ZT 15 L * Core down vs ZT 15 L * Shell	0.115737	1	0.226749	0.73239	-1.36539	ZT 15 * Core down vs ZT 15 * Shell	0.626116	1	0.341375
87	Avpr1a	0.00441496	0.392932	0.00522197	0.00249348	0.22192	0.00788849	0.841827	1	0.0995488	0.01949	1	0.0249804	1.75654	1.75654	ZT 15 up vs ZT 15 L	0.00147973	0.131696	0.00647383	2.31676	2.31676	ZT 15 up vs ZT 6	0.255356	1	0.182397	1.31894	1.31894	ZT 15 L up vs ZT 6	0.00249348	0.22192	0.00788849	0.528975	-1.89045	Core down vs Shell	0.130228	1	0.128254	0.605841	-1.6506	ZT 15 L * Core down vs ZT 15 L * Shell	0.0609821	1	0.206903	0.533913	-1.87296	ZT 15 * Core down vs ZT 15 * Shell	0.0346758	1	0.0526598
88	Avpr2	0.344902	1	0.168973	0.931694	1	0.525721	0.733925	1	0.0917407	0.175967	1	0.135359	1.65359	1.65359	ZT 15 up vs ZT 15 L	0.849499	1	0.541565	1.0758	1.0758	ZT 15 up vs ZT 6	0.270022	1	0.189489	0.650587	-1.53707	ZT 15 L down vs ZT 6	0.931694	1	0.525721	0.973869	-1.02683	Core down vs Shell	0.898626	1	0.455813	0.936386	-1.06794	ZT 15 L * Core down vs ZT 15 L * Shell	0.575213	1	0.39598	1.33643	1.33643	ZT 15 * Core up vs ZT 15 * Shell	0.596154	1	0.332228
89	Cul5	0.512927	1	0.218599	0.0810779	1	0.12043	0.381696	1	0.0647754	0.8821	1	0.311329	1.02402	1.02402	ZT 15 up vs ZT 15 L	0.345342	1	0.347633	0.84784	-1.17947	ZT 15 down vs ZT 6	0.281648	1	0.190948	0.827952	-1.2078	ZT 15 L down vs ZT 6	0.0810779	1	0.12043	1.28134	1.28134	Core up vs Shell	0.939387	1	0.462289	1.01736	1.01736	ZT 15 L * Core up vs ZT 15 L * Shell	0.327426	1	0.326187	1.25061	1.25061	ZT 15 * Core up vs ZT 15 * Shell	0.064128	1	0.0754447
[truncated: 47 more columns]
