# Supplementary material for: Integrative Gene Regulatory Network Analysis Reveals Light-Induced Regional Gene Expression Phase Shift Programs in the Mouse Suprachiasmatic Nucleus
Source: PLoS One. 2012 May 25;7(5):e37833. doi: 10.1371/journal.pone.0037833 (PMC3360606; doi:10.1371/journal.pone.0037833)
Supplement: Table S6 — Lists of significantly regulated genes for DAVID mapping. Note: Although CRE family of TREs is significantly enriched, each CRE by itself is not. Therefore, none of the CRE site is shown here. (XLS) [file pone.0037833.s011.xls]

## Sheet: Lists_for_David
SYMBOL	Light induced genes	Shell enriched	High at ZT 6	High at ZT 15
	30	26	14	12
avp		avp	avp
grp
vip
bhlhe40
bmal1 (arntl)				bmal1
clock
cry1				cry1
cry2
csnk1d				csnk1d
csnk1e
gsk3b
npas2		npas2
nr1d1			nr1d1
nr1d2			nr1d2
per1	per1
per2	per2	per2		per2
per3
rora	rora	rora	rora
rorb		rorb	rorb
arih1
btg2	btg2	btg2	btg2
ccnl1	ccnl1
cebpb	cebpb		cebpb
csrnp1	csrnp1
dusp1	dusp1	dusp1	dusp1
dusp4	dusp4		dusp4
egr1	egr1
egr2	egr2
fos	fos	fos	fos
gadd45b	gadd45b
jun	jun
junb	junb		junb
kdm6b	kdm6b
klf4	klf4
nnat	nnat	nnat
nr4a1	nr4a1	nr4a1
nr4a2	nr4a2
pim3	pim3
plk2	plk2		plk2
rrad	rrad
slc39a6
ssfa2	ssfa2
stk40	stk40		stk40
tiparp
utrn
avpr1a		avpr1a		avpr1a
avpr2
brs3
cul5
gabbr2
gabra1		gabra1
gria1
gria2		gria2
gria4
grin1
grin2c		grin2c		grin2c
grm1
grm5
grpr
nmbr		nmbr
slc12a4
slc12a5				slc12a5
slc12a6
slc12a7	slc12a7			slc12a7
vipr2				vipr2
calb1		calb1
camk2a
camk2b		camk2b
creb1
crebbp
creb
map2k1
map3k1
mapk1
mapk3
nras		nras		nras
ppp1ca
ppp2ca
prkaca		prkaca
prkacb
prkca	prkca	prkca
prkcb	prkcb	prkcb
prkcc
prkg1		prkg1
prkg2				prkg2
rasa1	rasa1
rasa2	rasa2	rasa2
rasa3		rasa3	rasa3
rasd1		rasd1		rasd1
