# Supplementary material for: Integrative Gene Regulatory Network Analysis Reveals Light-Induced Regional Gene Expression Phase Shift Programs in the Mouse Suprachiasmatic Nucleus
Source: PLoS One. 2012 May 25;7(5):e37833. doi: 10.1371/journal.pone.0037833 (PMC3360606; doi:10.1371/journal.pone.0037833)
Supplement: File S1 — Identified TREs. TREs were identified using the MATCH software which is built in the PAINT tool with the Transfac database. The names of the TREs and corresponding transcription factors are listed. Sequences are arranged so position 1000 is the transcription start site. Position 0 is 1000 bp upstream and position 1100 is 100 bp of the transcript. +refer to direction of the transcription-refer to the direction opposite of the transcription. (TXT) [file pone.0037833.s014.txt]

avp
matrix                    position  core   matrix sequence (always the               factor name
identifier                (strand)  match  match  (+)-strand is shown)

V$PPARA_01                  16 (-)  0.748  0.776  tgagCTCTAtcctacaccct               PPARalpha:RXRalpha
V$SZF11_01                  35 (-)  0.878  0.839  tagcttctaCCCTAg                    SZF1-1
V$BCL6_Q3                   44 (-)  1.000  0.977  cCCTAGaagg                         BCL6
V$PAX6_Q2                   50 (+)  1.000  0.811  aaggccTGGAActc                     Pax-6
V$BCL6_Q3                   53 (-)  0.980  0.961  gCCTGGaact                         BCL6
V$KID3_01                  115 (+)  1.000  1.000  CCACG                              Kid3
V$PAX6_Q2                  177 (+)  0.821  0.866  ctggccTTGAActt                     Pax-6
V$LRH1_Q5                  177 (+)  1.000  1.000  ctggCCTTGaac                       LRH1
V$BCL6_Q3                  180 (-)  0.980  0.961  gCCTTGaact                         BCL6
V$PPAR_DR1_Q2              192 (+)  1.000  0.859  tGACCTttctact                      PPAR
                                                                                     direct
                                                                                     repeat
                                                                                     1
V$PPARA_01                 192 (-)  0.849  0.739  tgacCTTTCtactttagctt               PPARalpha:RXRalpha
V$HAND1E47_01              239 (-)  1.000  0.955  gaagCCAGAtcctctg                   Hand1:E47
V$KID3_01                  294 (+)  1.000  1.000  CCACC                              Kid3
V$SOX9_B1                  324 (+)  1.000  0.991  tagaaACAATgggc                     SOX9
V$SP3_Q3                   354 (-)  0.925  0.911  cCCCACccccggct                     Sp3
V$WT1_Q6                   355 (+)  0.992  0.993  cCCACCccc                          WT1
V$CACD_01                  356 (+)  0.960  0.973  ccaCCCCC                           CACD
V$KID3_01                  356 (+)  1.000  1.000  CCACC                              Kid3
V$LRF_Q2                   401 (+)  1.000  0.989  ggtgCCCCC                          LRF
V$PPARA_01                 436 (-)  0.849  0.708  agacCTTTCactgtgttcag               PPARalpha:RXRalpha
V$PAX2_01                  448 (-)  0.979  0.870  gtgttcagccTTGACtcca                Pax-2
V$VMYB_02                  475 (-)  1.000  0.998  gCCGTTagc                          v-Myb
V$NKX25_Q5                 494 (-)  1.000  0.991  gcAAGTGgga                         Nkx2-5
V$KID3_01                  519 (+)  1.000  1.000  CCACC                              Kid3
V$KID3_01                  571 (+)  1.000  1.000  CCACC                              Kid3
V$CMAF_01                  579 (+)  1.000  0.964  tctggTGCTGaccctgctc                c-Maf
V$MYOGNF1_01               584 (-)  0.929  0.737  tgctgaccctgcTCCAAacgtgccagccc      myogenin
                                                                                     /
                                                                                     NF-1
V$MINI19_B                 611 (-)  0.983  0.922  ccttgctGGATGgggcctgtg              Muscle
                                                                                     initiator
                                                                                     sequences-19
V$CP2_02                   615 (+)  1.000  0.976  GCTGGatggggcctg                    CP2/LBP-1c/LSF
V$OCT1_02                  655 (-)  0.992  0.934  agctgGAATAttcaa                    Oct-1
V$OCT1_02                  658 (+)  0.992  0.989  tggaaTATTCaacta                    Oct-1
V$BCL6_Q3                  675 (+)  0.980  0.985  atttCCAGGt                         BCL6
V$SREBP_Q6                 696 (+)  1.000  0.965  cggcTCACCtcactg                    SREBP
V$CDPCR3_01                720 (+)  0.745  0.823  caccaatcacTGTGG                    CDP CR3
V$KID3_01                  753 (-)  1.000  1.000  GGTGG                              Kid3
V$MEIS1BHOXA9_02           762 (+)  1.000  0.879  TGACAgcctgatgg                     MEIS1B:HOXA9
V$WT1_Q6                   783 (+)  1.000  0.995  cCCTCCtcc                          WT1
V$KID3_01                  790 (+)  1.000  1.000  CCACC                              Kid3
V$KID3_01                  793 (+)  1.000  1.000  CCACC                              Kid3
V$MYCMAX_03                808 (+)  1.000  0.990  acaggccCACGTgtgtcccc               c-Myc:Max
V$MYCMAX_03                808 (-)  1.000  0.990  acaggcccACGTGtgtcccc               c-Myc:Max
V$KID3_01                  814 (+)  1.000  1.000  CCACG                              Kid3
V$CMAF_01                  838 (+)  1.000  0.960  atcacTGCTGacagcttgg                c-Maf
V$TGIF_01                  843 (-)  1.000  0.997  tgcTGACAgct                        TGIF
V$MAZ_Q6                   890 (+)  1.000  1.000  gGGGAGgg                           MAZ
V$CKROX_Q2                 890 (-)  1.000  1.000  gggGAGGGg                          CKROX
V$KID3_01                  907 (+)  1.000  1.000  CCACG                              Kid3
V$KID3_01                  995 (+)  1.000  1.000  CCACC                              Kid3
V$TEL2_Q6                 1072 (+)  1.000  0.937  ctACTTCcag                         Tel-2

grp
matrix                    position  core   matrix sequence (always the               factor name
identifier                (strand)  match  match  (+)-strand is shown)

V$HAND1E47_01               67 (-)  1.000  0.945  ggagCCAGAtacatgc                   Hand1:E47
V$STAT_Q6                  101 (-)  0.994  0.989  tccAAGAAaactg                      STAT
V$FAC1_01                  120 (-)  0.956  0.948  aatgtGTTATgtgt                     FAC1
V$PAX8_01                  138 (-)  0.973  0.955  gaTCACTcaagaaag                    Pax-8
V$TAXCREB_02               239 (+)  0.800  0.809  gTGAGGcagttcccc                    Tax/CREB
V$MYB_Q3                   240 (+)  1.000  0.996  tgaggCAGTTc                        MYB
V$KID3_01                  261 (-)  1.000  1.000  GGTGG                              Kid3
V$CDPCR3_01                380 (+)  0.996  0.817  cccttaacatTATTG                    CDP CR3
V$SPZ1_01                  397 (+)  1.000  0.961  tggGGAGGgtcttca                    Spz1
V$MAZ_Q6                   398 (+)  1.000  1.000  gGGGAGgg                           MAZ
V$NKX25_Q5                 411 (-)  1.000  0.949  agAAGTGaga                         Nkx2-5
V$OG2_01                   495 (+)  1.000  1.000  TAATTg                             OG-2
V$HMGIY_Q6                 509 (+)  1.000  1.000  GGAAAtt                            HMG IY
V$KROX_Q6                  533 (+)  1.000  0.988  cccgCCCCCccccc                     KROX
V$ZNF219_01                535 (+)  1.000  1.000  cgCCCCCccccc                       ZNF219
V$WT1_Q6                   537 (+)  0.998  0.999  cCCCCCccc                          WT1
V$WT1_Q6                   538 (+)  0.998  0.999  cCCCCCccc                          WT1
V$WT1_Q6                   539 (+)  0.998  0.999  cCCCCCccc                          WT1
V$SP3_Q3                   540 (-)  0.981  0.904  cCCCCCccccgttt                     Sp3
V$WT1_Q6                   540 (+)  0.998  0.999  cCCCCCccc                          WT1
V$WT1_Q6                   541 (+)  0.998  0.999  cCCCCCccc                          WT1
V$STAT_Q6                  547 (+)  0.994  0.993  cccgtTTCTTgga                      STAT
V$ZF5_B                    617 (-)  0.919  0.881  caGAGCGcatcct                      ZF5
V$HAND1E47_01              639 (+)  1.000  0.950  tcctgcaTCTGGcaga                   Hand1:E47
V$NKX25_Q5                 655 (-)  1.000  0.961  gcAAGTGagg                         Nkx2-5
V$RFX1_02                  671 (-)  1.000  0.930  ctGTTGCtgctgctgctg                 RFX1
V$CP2_02                   691 (+)  1.000  0.900  GCTGGggattgccag                    CP2/LBP-1c/LSF
V$SZF11_01                 702 (+)  1.000  0.833  cCAGGGgcaaagcaa                    SZF1-1
V$KROX_Q6                  718 (-)  1.000  0.940  gcgcgGGGGGcggg                     KROX
V$SP1_Q2_01                723 (-)  1.000  1.000  gggGGCGGgg                         Sp1
V$VDR_Q3                   724 (+)  0.956  0.896  GGGGCgggggggtgg                    VDR
V$WT1_Q6                   726 (-)  0.998  0.994  ggcGGGGGg                          WT1
V$SPZ1_01                  727 (+)  0.998  0.968  gcgGGGGGgtggtgg                    Spz1
V$WT1_Q6                   727 (-)  0.998  0.999  gcgGGGGGg                          WT1
V$CACD_01                  731 (-)  0.960  0.973  GGGGGtgg                           CACD
V$KID3_01                  734 (-)  1.000  1.000  GGTGG                              Kid3
V$KID3_01                  737 (-)  1.000  1.000  GGTGG                              Kid3
V$TAXCREB_02               811 (-)  0.800  0.802  agggagatgGGTCAa                    Tax/CREB
V$PBX_Q3                   852 (+)  0.942  0.955  GATGGatggttt                       Pbx
V$HAND1E47_01              869 (+)  1.000  0.941  ccaggcaTCTGGgagc                   Hand1:E47
V$CREB_Q4_01               901 (-)  1.000  0.978  agaCGTCAgtg                        CREB
V$ZF5_B                    907 (-)  0.919  0.868  caGTGCGctcagg                      ZF5
V$WT1_Q6                   943 (+)  1.000  1.000  cCCTCCcgc                          WT1
V$KID3_01                  983 (-)  1.000  1.000  CGTGG                              Kid3

vip
matrix                    position  core   matrix sequence (always the               factor name
identifier                (strand)  match  match  (+)-strand is shown)

V$MEIS1BHOXA9_02            21 (+)  1.000  0.865  TGACActcttagga                     MEIS1B:HOXA9
V$CEBPGAMMA_Q6              42 (-)  0.907  0.922  attttGACATtaa                      C/EBPgamma
V$IPF1_Q4                   46 (-)  1.000  0.951  tgaCATTAagtc                       IPF1
V$OG2_01                    59 (-)  1.000  1.000  cAATTA                             OG-2
V$BRCA_01                   96 (-)  1.000  0.997  CAACAaaa                           BRCA1:USF2
V$CEBPGAMMA_Q6             152 (-)  1.000  0.895  cctttGAAATcac                      C/EBPgamma
V$CEBPGAMMA_Q6             191 (-)  0.907  0.905  attctGAAGTagg                      C/EBPgamma
V$SREBP_Q6                 197 (-)  1.000  0.958  aagtagGGTGAgttt                    SREBP
V$SREBP_Q3                 200 (-)  1.000  0.977  taGGGTGagttt                       SREBP
V$FXR_Q3                   222 (+)  0.767  0.828  caaagtgatTCAAC                     FXR/RXR-alpha
V$PLZF_02                  305 (-)  0.979  0.799  agtctgatcattATTTAtttttggaatat      PLZF
V$HNF3B_01                 311 (+)  1.000  0.957  atcatTATTTatttt                    HNF3beta
V$POU3F2_02                366 (+)  1.000  0.855  TTATGatatt                         POU3F2
V$BRCA_01                  480 (-)  1.000  0.994  CAACAtaa                           BRCA1:USF2
V$PAX2_01                  513 (-)  0.991  0.865  aaaatcatttATGACtgct                Pax-2
V$CEBPGAMMA_Q6             530 (-)  0.907  0.916  cttttTAAATtag                      C/EBPgamma
V$IPF1_Q4                  601 (-)  1.000  0.912  aggCATTAaagc                       IPF1
V$FAC1_01                  648 (+)  1.000  0.975  aagcACAACacaag                     FAC1
V$BRCA_01                  653 (-)  1.000  0.999  CAACAcaa                           BRCA1:USF2
V$DBP_Q6                   838 (-)  1.000  1.000  gtTTGCT                            DBP
V$CDXA_02                  844 (-)  1.000  1.000  tATAAAt                            CdxA
V$CDXA_02                  854 (-)  1.000  1.000  tATAAAt                            CdxA
V$PAX2_01                  855 (+)  0.872  0.896  ataaATCAGgcatgatgac                Pax-2
V$PAX2_01                  856 (-)  0.893  0.871  taaatcaggcATGATgaca                Pax-2
V$TCF11_01                 861 (-)  1.000  0.999  caggcatgATGAC                      TCF11
V$MEIS1BHOXA9_02           870 (+)  1.000  0.953  TGACAatttaataa                     MEIS1B:HOXA9
V$AR_Q2                    883 (-)  1.000  0.860  AGAACttcaagacct                    AR
V$CREB_Q4_01               919 (+)  1.000  0.979  ctgTGACGtct                        CREB
V$CP2_02                  1013 (-)  1.000  0.893  agagcactagCCAGC                    CP2/LBP-1c/LSF
V$VMYB_02                 1036 (-)  1.000  0.935  aCCGTTccc                          v-Myb
V$KID3_01                 1064 (-)  1.000  1.000  GGTGG                              Kid3

bhlhe40
matrix                    position  core   matrix sequence (always the               factor name
identifier                (strand)  match  match  (+)-strand is shown)

V$ZF5_B                     26 (+)  1.000  0.887  tgggtgCGCGCca                      ZF5
V$AP2_Q6_01                 52 (+)  1.000  0.987  ccacccgCAGGCt                      AP-2
V$KID3_01                   52 (+)  1.000  1.000  CCACC                              Kid3
V$AP2_Q6                    53 (+)  1.000  0.949  caCCCGCaggct                       AP-2
V$SP3_Q3                    91 (+)  0.925  0.897  agtccgggGTGGGg                     Sp3
V$KID3_01                   98 (-)  1.000  1.000  GGTGG                              Kid3
V$CACD_01                  101 (-)  0.960  0.973  GGGGGtgg                           CACD
V$WT1_Q6                   101 (-)  0.992  0.993  gggGGTGGg                          WT1
V$KID3_01                  104 (-)  1.000  1.000  GGTGG                              Kid3
V$WT1_Q6                   108 (-)  1.000  1.000  gggGGAGGg                          WT1
V$MAZ_Q6                   109 (+)  1.000  1.000  gGGGAGgg                           MAZ
V$CKROX_Q2                 109 (-)  1.000  1.000  gggGAGGGg                          CKROX
V$PPARG_01                 130 (+)  0.792  0.796  cacacGGTCCacggtcaggtg              PPARgamma:RXRalpha
V$KID3_01                  138 (+)  1.000  1.000  CCACG                              Kid3
V$ZF5_B                    145 (+)  1.000  0.875  caggtgCGCGCgg                      ZF5
V$ETF_Q6                   166 (+)  1.000  1.000  gcGGCGG                            ETF
V$MYOGNF1_01               179 (+)  0.900  0.754  ctgccctagctcCTGGCcaccagcccgct      myogenin
                                                                                     /
                                                                                     NF-1
V$KID3_01                  195 (+)  1.000  1.000  CCACC                              Kid3
V$ZF5_B                    199 (-)  0.888  0.863  caGCCCGcttccc                      ZF5
V$SREBP_Q6                 210 (-)  1.000  0.983  ccatggGGTGAcatc                    SREBP
V$SREBP_Q3                 213 (-)  1.000  0.992  tgGGGTGacatc                       SREBP
V$CETS1P54_03              216 (-)  0.988  0.951  ggtgacATCCGccccg                   c-Ets-1
                                                                                     p54
V$MAZ_Q6                   240 (-)  1.000  1.000  ccCTCCCc                           MAZ
V$AP2_Q6                   242 (+)  0.934  0.944  ctCCCCAaggcg                       AP-2
V$SP3_Q3                   278 (+)  0.981  0.905  agcgctggGGGGGg                     Sp3
V$WT1_Q6                   284 (-)  0.998  0.999  gggGGGGGg                          WT1
V$WT1_Q6                   285 (-)  0.998  0.999  gggGGGGGg                          WT1
V$WT1_Q6                   286 (-)  0.998  0.999  gggGGGGGg                          WT1
V$WT1_Q6                   287 (-)  0.998  0.999  gggGGGGGg                          WT1
V$WT1_Q6                   288 (-)  0.998  0.999  gggGGGGGg                          WT1
V$WT1_Q6                   289 (-)  0.998  0.999  gggGGGGGg                          WT1
V$WT1_Q6                   290 (-)  0.998  0.999  gggGGGGGg                          WT1
V$WT1_Q6                   291 (-)  0.998  0.999  gggGGGGGg                          WT1
V$WT1_Q6                   292 (-)  0.998  0.999  gggGGGGGg                          WT1
V$WT1_Q6                   293 (-)  0.998  0.999  gggGGGGGg                          WT1
V$WT1_Q6                   294 (-)  0.998  0.999  gggGGGGGg                          WT1
V$WT1_Q6                   295 (-)  0.998  0.999  gggGGGGGg                          WT1
V$WT1_Q6                   296 (-)  0.998  0.999  gggGGGGGg                          WT1
V$WT1_Q6                   297 (-)  0.998  0.999  gggGGGGGg                          WT1
V$PAX5_02                  380 (+)  0.973  0.756  caccggttcctagGAGCGggccaggcgg       Pax-5
V$CP2_02                   428 (+)  1.000  0.883  GCTGGagcgaccaag                    CP2/LBP-1c/LSF
V$MAF_Q6_01                460 (+)  1.000  0.941  gcttgAGTCAg                        MAF
V$SMAD3_Q6                 465 (-)  1.000  0.953  agtCAGACg                          SMAD3
V$KID3_01                  547 (+)  1.000  1.000  CCACG                              Kid3
V$WT1_Q6                   564 (+)  0.998  0.999  cCCCCCccc                          WT1
V$WT1_Q6                   565 (+)  0.998  0.999  cCCCCCccc                          WT1
V$WT1_Q6                   566 (+)  0.998  0.999  cCCCCCccc                          WT1
V$WT1_Q6                   569 (+)  0.998  0.994  cCCCCCtcc                          WT1
V$CP2_02                   584 (-)  1.000  0.902  ccggttccttCCAGC                    CP2/LBP-1c/LSF
V$MINI19_B                 602 (+)  0.998  0.927  cgtgcccccCACCCagctggg              Muscle
                                                                                     initiator
                                                                                     sequences-19
V$KID3_01                  610 (+)  1.000  1.000  CCACC                              Kid3
V$CACD_01                  642 (+)  0.960  0.973  ccaCCCCC                           CACD
V$KID3_01                  642 (+)  1.000  1.000  CCACC                              Kid3
V$STAT1_01                 647 (+)  0.760  0.844  ccctctttcGGGGAaaggagg              STAT1
V$LRF_Q2                   686 (-)  1.000  0.995  GGGGGcccg                          LRF
V$WT1_Q6                   701 (-)  0.998  0.994  ggaGGGGGg                          WT1
V$WT1_Q6                   704 (-)  0.998  0.999  gggGGGGGg                          WT1
V$WT1_Q6                   705 (-)  0.998  0.999  gggGGGGGg                          WT1
V$WT1_Q6                   706 (-)  0.998  0.999  gggGGGGGg                          WT1
V$LRF_Q2                   710 (-)  1.000  0.989  GGGGGcact                          LRF
V$MYCMAX_03                737 (+)  1.000  0.992  tgtccaaCACGTgaggctca               c-Myc:Max
V$MYCMAX_03                737 (-)  1.000  0.992  tgtccaacACGTGaggctca               c-Myc:Max
V$USF_Q6_01                741 (+)  1.000  0.960  caacACGTGagg                       USF
V$TFE_Q6                   754 (+)  1.000  1.000  tCATGTga                           TFE
V$SP3_Q3                   764 (+)  1.000  0.897  aagccgggGGAGGg                     Sp3
V$AP2_Q6_01                765 (-)  0.986  0.982  aGCCGGgggaggg                      AP-2
V$DR3_Q4                   765 (-)  0.848  0.830  agccgGGGGAgggcgggcagg              VDR,
                                                                                     CAR,
                                                                                     PXR
V$VDR_Q3                   769 (+)  0.956  0.902  GGGGGagggcgggca                    VDR
V$WT1_Q6                   769 (-)  1.000  1.000  gggGGAGGg                          WT1
V$MAZ_Q6                   770 (+)  1.000  1.000  gGGGAGgg                           MAZ
V$CKROX_Q2                 770 (-)  1.000  1.000  gggGAGGGc                          CKROX
V$ZF5_B                    772 (+)  0.888  0.865  ggagggCGGGCag                      ZF5
V$MAZ_Q6                   795 (-)  1.000  1.000  ccCTCCCc                           MAZ
V$SPZ1_01                  847 (-)  0.989  0.965  cttctacCCACCcac                    Spz1
V$KID3_01                  854 (+)  1.000  1.000  CCACC                              Kid3
V$VDR_Q3                   864 (-)  0.991  0.927  gctcccatttAACCC                    VDR
V$CP2_02                   906 (-)  1.000  0.888  ctcgtcccctCCAGC                    CP2/LBP-1c/LSF
V$WT1_Q6                   925 (+)  0.998  0.999  cCCCCCccc                          WT1
V$WT1_Q6                   926 (+)  0.998  0.999  cCCCCCccc                          WT1
V$WT1_Q6                   927 (+)  0.998  0.999  cCCCCCccc                          WT1
V$WT1_Q6                   929 (+)  0.998  0.999  cCCCCCcgc                          WT1
V$WT1_Q6                   930 (+)  0.998  0.994  cCCCCCgcc                          WT1
V$SP1_Q2_01                932 (+)  1.000  0.993  ccCCGCCccg                         Sp1
V$SPZ1_01                  964 (-)  1.000  0.966  ccccttcCCTCCcgc                    Spz1
V$WT1_Q6                   970 (+)  1.000  1.000  cCCTCCcgc                          WT1
V$SP3_Q3                   986 (-)  0.962  0.920  cCCGCCccacttct                     Sp3
V$ZF5_B                   1031 (-)  0.864  0.877  caGCGAGcacaca                      ZF5
V$DBP_Q6                  1036 (+)  0.985  0.987  AGCACac                            DBP
V$KID3_01                 1078 (-)  1.000  1.000  CGTGG                              Kid3

arntl
matrix                    position  core   matrix sequence (always the               factor name
identifier                (strand)  match  match  (+)-strand is shown)

V$PAX6_Q2                   18 (-)  1.000  0.837  gagTTCCAggatag                     Pax-6
V$BCL6_Q3                   19 (+)  0.980  0.985  agttCCAGGa                         BCL6
V$BRCA_01                   41 (-)  1.000  1.000  CAACAgaa                           BRCA1:USF2
V$KID3_01                   56 (+)  1.000  1.000  CCACC                              Kid3
V$LEF1TCF1_Q4               99 (+)  1.000  0.974  cCTTTGatact                        LEF1, TCF1
V$CEBP_Q3                  106 (+)  0.997  0.996  tactttTGCAAa                       C/EBP
V$FAC1_01                  137 (+)  0.956  0.934  gtccATAACatgta                     FAC1
V$VDR_Q3                   170 (-)  0.956  0.930  tcaccctgtgGCCCC                    VDR
V$TTF1_Q6                  221 (-)  1.000  0.987  gcttCTTGAggg                       TTF-1
                                                                                     (Nkx2-1)
V$KID3_01                  251 (+)  1.000  1.000  CCACC                              Kid3
V$CACD_01                  254 (+)  0.960  0.973  ccaCCCCC                           CACD
V$KID3_01                  254 (+)  1.000  1.000  CCACC                              Kid3
V$AP2_Q6                   255 (+)  0.992  0.927  caCCCCCgggag                       AP-2
V$CP2_02                   416 (-)  0.941  0.940  ctaggacaagCCAGG                    CP2/LBP-1c/LSF
V$GABP_B                   537 (+)  1.000  0.928  ccaGGAAGggga                       GABP
V$WT1_Q6                   553 (-)  1.000  0.995  ggaGGAGGg                          WT1
V$SZF11_01                 584 (+)  1.000  0.838  cCAGGGacgcggctg                    SZF1-1
V$VMYB_02                  609 (+)  1.000  0.980  gacAACGGc                          v-Myb
V$RFX_Q6                   631 (-)  1.000  0.970  ccGCAACgc                          RFX
V$PAX5_02                  689 (+)  0.973  0.796  caagaaatccacaGAGCGtgccaattgg       Pax-5
V$ZF5_B                    700 (-)  0.919  0.845  caGAGCGtgccaa                      ZF5
V$DBP_Q6                   732 (-)  0.985  0.987  gtGTGCT                            DBP
V$E2F_03                   740 (-)  1.000  0.961  ctgtgCGCCAaa                       E2F
V$E2F_Q6_01                741 (+)  1.000  0.956  tgtgCGCCAaat                       E2F
V$MYOGNF1_01               785 (-)  0.851  0.736  ccctgccgtcttGCCATtggtcagaggct      myogenin
                                                                                     /
                                                                                     NF-1
V$MYOGNF1_01               857 (+)  0.746  0.758  cgcgaattggttTGGGTtgtccgccaaga      myogenin
                                                                                     /
                                                                                     NF-1
V$BRCA_01                  868 (+)  0.997  0.996  ttgGGTTG                           BRCA1:USF2
V$NF1_Q6_01                869 (+)  1.000  0.979  tgggttgtccGCCAAga                  NF-1
V$VMYB_02                  890 (-)  1.000  0.938  tCCGTTcgc                          v-Myb
V$NFY_01                   901 (-)  1.000  0.997  tctctgATTGGctaac                   NF-Y
V$NFY_Q6_01                905 (-)  1.000  0.994  tgATTGGctaacg                      NF-Y
V$VMYB_02                  911 (+)  1.000  0.981  gctAACGGg                          v-Myb
V$GABP_B                   915 (+)  1.000  0.926  acgGGAAGaggc                       GABP
V$ZF5_B                    938 (-)  1.000  0.852  ctGCGCGgctcct                      ZF5
V$KID3_01                  956 (-)  1.000  1.000  GGTGG                              Kid3
V$VDR_Q3                   963 (+)  0.953  0.902  GGGGAaggggggttg                    VDR
V$SPZ1_01                  966 (+)  0.998  0.990  gaaGGGGGgttgggc                    Spz1
V$KID3_01                  990 (-)  1.000  1.000  GGTGG                              Kid3
V$WT1_Q6                   994 (-)  0.998  0.994  ggcGGGGGg                          WT1
V$AP2_Q6_01               1012 (-)  0.986  0.983  gGCCGGcggggag                      AP-2

clock
matrix                    position  core   matrix sequence (always the               factor name
identifier                (strand)  match  match  (+)-strand is shown)

V$DBP_Q6                    57 (-)  1.000  1.000  gtTTGCT                            DBP
V$DBP_Q6                   217 (+)  1.000  1.000  AGCAAac                            DBP
V$SZF11_01                 234 (-)  1.000  0.819  cttttgcttCCCTGg                    SZF1-1
V$DBP_Q6                   235 (-)  1.000  0.979  ttTTGCT                            DBP
V$PPARA_02                 256 (+)  1.000  0.925  cgaGGTCActtgggtcgtc                PPARalpha:RXRalpha
V$MYOGNF1_01               273 (+)  0.698  0.722  tccaggtccatcTCGGGgagcagccagcc      myogenin
                                                                                     /
                                                                                     NF-1
V$CP2_02                   286 (-)  1.000  0.949  cggggagcagCCAGC                    CP2/LBP-1c/LSF
V$KID3_01                  343 (+)  1.000  1.000  CCACG                              Kid3
V$BCL6_Q3                  436 (+)  0.980  0.948  cattCCAGGc                         BCL6
V$ETF_Q6                   444 (+)  1.000  1.000  gcGGCGG                            ETF
V$SPZ1_01                  513 (-)  1.000  0.976  gccgcacCCTCCgct                    Spz1
V$LRF_Q2                   557 (-)  1.000  0.995  GGGGGcctc                          LRF
V$KID3_01                  592 (-)  1.000  1.000  CGTGG                              Kid3
V$PAX8_01                  602 (-)  1.000  0.908  gcTCACGccggcctg                    Pax-8
V$HIC1_02                  632 (+)  1.000  0.978  ctcgggTGCCCggga                    HIC1
V$VMYB_02                  671 (+)  1.000  0.982  cctAACGGg                          v-Myb
V$ZF5_B                    689 (-)  1.000  0.897  atGCGCGcccggc                      ZF5
V$ZF5_B                    695 (+)  1.000  0.863  gcccggCGCGCtg                      ZF5
V$MAZ_Q6                   725 (+)  1.000  1.000  gGGGAGgg                           MAZ
V$CKROX_Q2                 725 (-)  1.000  1.000  gggGAGGGg                          CKROX
V$KID3_01                  770 (+)  1.000  1.000  CCACG                              Kid3
V$TAXCREB_02               772 (+)  0.800  0.741  aCGACGcatgcgccg                    Tax/CREB
V$CP2_02                   811 (+)  1.000  0.892  GCTGGcggctaccgg                    CP2/LBP-1c/LSF
V$ETF_Q6                   872 (-)  1.000  1.000  CCGCCgc                            ETF
V$ETF_Q6                   875 (-)  1.000  1.000  CCGCCgc                            ETF
V$ZF5_B                    879 (+)  1.000  0.934  cgcgcaCGCGCtc                      ZF5
V$ZF5_B                    897 (-)  0.919  0.885  gaGTGCGccccac                      ZF5
V$KID3_01                  906 (+)  1.000  1.000  CCACC                              Kid3
V$KID3_01                  912 (-)  1.000  1.000  GGTGG                              Kid3
V$ETF_Q6                   932 (+)  1.000  1.000  gcGGCGG                            ETF
V$CP2_02                   947 (+)  0.941  0.932  CCTGGgtggcgcatg                    CP2/LBP-1c/LSF
V$KID3_01                  951 (-)  1.000  1.000  GGTGG                              Kid3
V$ZF5_B                    956 (+)  0.922  0.870  cgcatgCGTGCtc                      ZF5
V$ZF5_B                    959 (-)  0.849  0.849  atGCGTGctcccg                      ZF5
V$KID3_01                  977 (-)  1.000  1.000  CGTGG                              Kid3
V$WT1_Q6                   980 (-)  1.000  0.995  ggaGGAGGg                          WT1
V$ETF_Q6                  1011 (+)  1.000  1.000  gcGGCGG                            ETF
V$SPZ1_01                 1033 (+)  0.989  0.963  aggGGTGGgtcgggg                    Spz1
V$KID3_01                 1036 (-)  1.000  1.000  GGTGG                              Kid3
V$KROX_Q6                 1039 (-)  1.000  0.950  gggtcGGGGGcgcg                     KROX
V$ZF5_B                   1043 (+)  1.000  0.953  cgggggCGCGCac                      ZF5
V$ZF5_B                   1045 (+)  0.919  0.924  ggggcgCGCACtc                      ZF5
V$ZF5_B                   1046 (-)  1.000  0.871  ggGCGCGcactcg                      ZF5
V$NRSF_Q4                 1056 (+)  1.000  0.820  tcgccgcccctggTGCTGc                NRSF
V$KID3_01                 1088 (-)  1.000  1.000  CGTGG                              Kid3

Cry1
matrix                    position  core   matrix sequence (always the               factor name
identifier                (strand)  match  match  (+)-strand is shown)

V$KID3_01                   51 (-)  1.000  1.000  GGTGG                              Kid3
V$PAX8_01                   84 (-)  0.973  0.951  caTCACTcattaatc                    Pax-8
V$OG2_01                   149 (-)  1.000  1.000  cAATTA                             OG-2
V$PLZF_02                  157 (-)  0.979  0.793  gttcctcttcccATTTAacttcagttgaa      PLZF
V$DBP_Q6                   216 (+)  1.000  0.979  AGCAAaa                            DBP
V$CDP_02                   266 (+)  0.912  0.913  gtaATAGAttagagt                    CDP
V$PPARA_01                 348 (+)  1.000  0.827  cagagcttgggCAAAGgtgc               PPARalpha:RXRalpha
V$CEBP_Q3                  351 (+)  1.000  0.992  agcttgGGCAAa                       C/EBP
V$PPAR_DR1_Q2              355 (-)  0.851  0.868  tgggcaaAGGTGc                      PPAR
                                                                                     direct
                                                                                     repeat
                                                                                     1
V$VMYB_02                  389 (+)  1.000  0.998  gctAACGGc                          v-Myb
V$TBX5_01                  432 (-)  1.000  0.992  attaACACCtga                       TBX5
V$RFX_Q6                   475 (+)  1.000  0.973  cgGTTGCct                          RFX
V$CDPCR3_01                498 (-)  0.996  0.865  CAATAactctcaggg                    CDP CR3
V$PAX5_02                  557 (-)  0.973  0.757  gccctgggcgCGCTCccgcgtcctagcc       Pax-5
V$ZF5_B                    559 (+)  1.000  0.933  cctgggCGCGCtc                      ZF5
V$ZF5_B                    560 (-)  0.919  0.877  ctGGGCGcgctcc                      ZF5
V$ZF5_B                    562 (-)  1.000  0.885  ggGCGCGctcccg                      ZF5
V$KID3_01                  594 (+)  1.000  1.000  CCACC                              Kid3
V$ZF5_B                    609 (+)  1.000  0.847  agcgcaCGCGCgc                      ZF5
V$ZF5_B                    631 (-)  0.919  0.912  caGAGCGcgcgcc                      ZF5
V$ZF5_B                    632 (+)  1.000  0.873  agagcgCGCGCcc                      ZF5
V$ZF5_B                    633 (-)  1.000  0.982  gaGCGCGcgcccg                      ZF5
V$ZF5_B                    635 (-)  1.000  0.892  gcGCGCGcccgcg                      ZF5
V$PPAR_DR1_Q2              749 (+)  0.854  0.844  cGGCCTgtggccc                      PPAR
                                                                                     direct
                                                                                     repeat
                                                                                     1
V$LRF_Q2                   755 (+)  1.000  0.992  gtggCCCCC                          LRF
V$KID3_01                  813 (+)  1.000  1.000  CCACG                              Kid3
V$ZF5_B                    831 (+)  0.919  0.879  cgtgagCGCCCag                      ZF5
V$RFX_Q6                   847 (-)  1.000  0.969  tcGCAACcg                          RFX
V$ETF_Q6                   873 (+)  1.000  1.000  gcGGCGG                            ETF
V$TAXCREB_02               887 (-)  0.600  0.758  gggggtctgAGCCAg                    Tax/CREB
V$PAX3_B                   916 (-)  1.000  0.854  ttcagaaaCGTGAggtgccgg              Pax-3
V$MYCMAX_03                934 (+)  1.000  0.992  cggtggtCACGTggggtgca               c-Myc:Max
V$MYCMAX_03                934 (-)  1.000  0.992  cggtggtcACGTGgggtgca               c-Myc:Max
V$KID3_01                  935 (-)  1.000  1.000  GGTGG                              Kid3
V$ARNT_01                  936 (+)  1.000  0.986  gtggtcACGTGgggtg                   Arnt
V$EBOX_Q6_01               938 (-)  1.000  1.000  ggtcACGTGg                         Ebox
V$USF_Q6_01                938 (-)  1.000  0.979  ggtCACGTgggg                       USF
V$KID3_01                  943 (-)  1.000  1.000  CGTGG                              Kid3
V$PAX5_02                  962 (+)  0.873  0.767  aatgagaagccggGGGCGgggcggaggc       Pax-5
V$AP2_Q6_01                969 (-)  0.986  0.984  aGCCGGgggcggg                      AP-2
V$SP3_Q3                   969 (+)  0.962  0.926  agccggggGCGGGg                     Sp3
V$SP1_Q2_01                973 (-)  1.000  1.000  gggGGCGGgg                         Sp1
V$CREB_02                  989 (+)  1.000  0.956  ccgcTGACGcgg                       CREB
V$ETF_Q6                   997 (+)  1.000  1.000  gcGGCGG                            ETF
V$MAF_Q6_01                999 (+)  1.000  0.948  ggcggAGTCAc                        MAF
V$ZF5_B                   1064 (+)  1.000  0.861  ctagccCGCGCtc                      ZF5
V$ZF5_B                   1065 (-)  0.888  0.898  taGCCCGcgctct                      ZF5
V$ZF5_B                   1066 (+)  0.919  0.845  agcccgCGCTCtc                      ZF5

Cry2
matrix                    position  core   matrix sequence (always the               factor name
identifier                (strand)  match  match  (+)-strand is shown)

V$BRCA_01                    8 (-)  1.000  0.999  CAACAcaa                           BRCA1:USF2
V$CP2_02                    38 (+)  1.000  0.971  GCTGGatagctccag                    CP2/LBP-1c/LSF
V$CP2_02                    39 (-)  1.000  0.890  ctggatagctCCAGC                    CP2/LBP-1c/LSF
V$VMYB_02                   86 (+)  1.000  0.983  tgcAACGGt                          v-Myb
V$DBP_Q6                   113 (+)  1.000  1.000  AGCAAac                            DBP
V$LEF1TCF1_Q4              137 (-)  1.000  0.967  agaatCAAAGg                        LEF1, TCF1
V$KID3_01                  300 (+)  1.000  1.000  CCACG                              Kid3
V$PPAR_DR1_Q2              312 (+)  0.824  0.874  aAACCTttgtcct                      PPAR
                                                                                     direct
                                                                                     repeat
                                                                                     1
V$PPARA_01                 312 (-)  1.000  0.786  aaacCTTTGtcctttctccc               PPARalpha:RXRalpha
V$PPAR_DR1_Q2              319 (+)  0.876  0.879  tGTCCTttctccc                      PPAR
                                                                                     direct
                                                                                     repeat
                                                                                     1
V$PPARA_01                 319 (-)  0.849  0.704  tgtcCTTTCtcccaaaccca               PPARalpha:RXRalpha
V$ZF5_B                    353 (-)  0.919  0.869  aaGGGCGtctcct                      ZF5
V$OCT_Q6                   385 (-)  1.000  0.991  tATGCAaatac                        Octamer
V$ETS_Q6                   409 (-)  1.000  1.000  gaGGAAGt                           Ets
V$CEBPGAMMA_Q6             419 (-)  1.000  0.949  attttGAAATcgg                      C/EBPgamma
V$CEBPA_01                 464 (+)  1.000  0.990  gtATTGCgcaagtc                     C/EBPalpha
V$ZF5_B                    485 (+)  0.919  0.893  ctggggCGCCCta                      ZF5
V$TAL1BETAE47_01           526 (-)  1.000  0.957  acaagcATCTGtttta                   Tal-1beta:E47
V$CEBPGAMMA_Q6             548 (-)  1.000  0.962  tttatGAAATgaa                      C/EBPgamma
V$GRE_C                    590 (-)  0.978  0.882  tAGGACagtttgtgta                   GR
V$PPARA_01                 656 (+)  0.773  0.737  aagggcccggtAACAGgtct               PPARalpha:RXRalpha
V$PPAR_DR1_Q2              663 (-)  1.000  0.874  cggtaacAGGTCt                      PPAR
                                                                                     direct
                                                                                     repeat
                                                                                     1
V$KID3_01                  681 (+)  1.000  1.000  CCACC                              Kid3
V$EGR1_01                  728 (+)  0.945  0.895  atgcGTAGGaga                       Egr-1
V$KID3_01                  763 (+)  1.000  1.000  CCACG                              Kid3
V$ZF5_B                    779 (-)  1.000  0.903  caGCGCGgtcctg                      ZF5
V$TAXCREB_02               783 (-)  1.000  0.833  gcggtcctgCGTCAc                    Tax/CREB
V$CREB_02                  789 (-)  1.000  0.966  ctgCGTCAccgg                       CREB
V$PAX5_02                  800 (+)  1.000  0.784  gcgggtggctaccAAGCGggaccacaca       Pax-5
V$KID3_01                  803 (-)  1.000  1.000  GGTGG                              Kid3
V$PAX3_B                   808 (-)  0.818  0.835  ctaccaagCGGGAccacacat              Pax-3
V$PAX3_B                   829 (-)  1.000  0.840  ggtgggaaCGTGAgggggcgg              Pax-3
V$KID3_01                  829 (-)  1.000  1.000  GGTGG                              Kid3
V$KROX_Q6                  837 (-)  1.000  0.941  cgtgaGGGGGcgga                     KROX
V$KID3_01                  893 (+)  1.000  1.000  CCACC                              Kid3
V$SREBP_Q3                 899 (+)  1.000  0.960  ggtctCACCCaa                       SREBP
V$HAND1E47_01              920 (-)  1.000  0.960  cgatCCAGActccttg                   Hand1:E47
V$MAF_Q6_01                937 (+)  1.000  0.955  ggcggAGTCAt                        MAF
V$VMYB_02                  995 (+)  1.000  0.969  accAACGGg                          v-Myb
V$PAX5_02                  997 (+)  0.873  0.791  caacggggcggtcGGGCGgagcggcaga       Pax-5
V$ETF_Q6                  1050 (+)  1.000  1.000  gcGGCGG                            ETF
V$KID3_01                 1064 (-)  1.000  1.000  GGTGG                              Kid3
V$CDPCR1_01               1085 (-)  1.000  0.980  gcaaTCGATg                         CDP CR1
V$CDPCR1_01               1087 (+)  1.000  0.975  aATCGAtggg                         CDP CR1

Csnk1d
matrix                    position  core   matrix sequence (always the               factor name
identifier                (strand)  match  match  (+)-strand is shown)

V$KID3_01                   22 (+)  1.000  1.000  CCACC                              Kid3
V$KID3_01                   36 (-)  1.000  1.000  GGTGG                              Kid3
V$KID3_01                   39 (-)  1.000  1.000  GGTGG                              Kid3
V$P53_02                    59 (-)  1.000  0.997  agACATGtca                         p53
V$MYCMAX_03                 66 (+)  1.000  0.991  tcagctcCACGTgcttctgc               c-Myc:Max
V$MYCMAX_03                 66 (-)  1.000  0.991  tcagctccACGTGcttctgc               c-Myc:Max
V$KID3_01                   72 (+)  1.000  1.000  CCACG                              Kid3
V$PAX3_B                   101 (-)  1.000  0.851  tcatgcagCGTGAtaccctgt              Pax-3
V$PAX8_01                  101 (+)  1.000  0.947  tcatgcagCGTGAta                    Pax-8
V$SZF11_01                 107 (-)  1.000  0.812  agcgtgataCCCTGt                    SZF1-1
V$BCL6_Q3                  204 (-)  1.000  0.976  gCCTAGaaaa                         BCL6
V$LRF_Q2                   247 (-)  1.000  0.989  GGGGGcacc                          LRF
V$MYOGNF1_01               309 (+)  0.900  0.749  aagtcttggaagCTGGCcgtcagcctgaa      myogenin
                                                                                     /
                                                                                     NF-1
V$SMAD3_Q6                 417 (-)  1.000  0.983  aggCAGACa                          SMAD3
V$TAXCREB_02               447 (+)  0.600  0.769  cTGAGAcataccctc                    Tax/CREB
V$DR3_Q4                   483 (+)  0.907  0.831  actgaccttccTGCCCacagt              VDR,
                                                                                     CAR,
                                                                                     PXR
V$KID3_01                  529 (+)  1.000  1.000  CCACC                              Kid3
V$GATA4_Q3                 623 (-)  0.907  0.919  tacctgtGATCT                       GATA-4
V$PPARA_01                 629 (-)  0.649  0.705  tgatCTCAGagctaggcctg               PPARalpha:RXRalpha
V$PPAR_DR1_Q2              661 (+)  0.888  0.881  tGCCCTtttcccc                      PPAR
                                                                                     direct
                                                                                     repeat
                                                                                     1
V$PPARA_01                 661 (-)  0.875  0.700  tgccCTTTTcccctatctgt               PPARalpha:RXRalpha
V$TTF1_Q6                  776 (+)  0.993  0.985  ctcCCAAGggct                       TTF-1
                                                                                     (Nkx2-1)
V$CDPCR3_01                827 (+)  0.996  0.831  ctcggacttcTATTG                    CDP CR3
V$AP4_01                   863 (+)  1.000  0.896  gagacCAGCTggagtcat                 AP-4
V$CP2_02                   870 (+)  1.000  0.890  GCTGGagtcatcctg                    CP2/LBP-1c/LSF
V$TCF11_01                 876 (+)  1.000  0.999  GTCATcctgcggg                      TCF11
V$VMYB_02                  886 (+)  1.000  0.935  gggAACGGt                          v-Myb
V$KID3_01                  892 (-)  1.000  1.000  GGTGG                              Kid3
V$CP2_02                   918 (+)  0.941  0.884  CCTGGttgcgactgc                    CP2/LBP-1c/LSF
V$PBX_Q3                   931 (-)  0.942  0.939  gcgcaatCCATC                       Pbx
V$SP1_Q2_01                954 (+)  1.000  1.000  ccCCGCCccc                         Sp1
V$KID3_01                  970 (-)  1.000  1.000  GGTGG                              Kid3
V$SP1_Q2_01                975 (+)  1.000  1.000  ccCCGCCccc                         Sp1
V$BRCA_01                  985 (+)  0.997  0.996  ttgGGTTG                           BRCA1:USF2
V$NKX25_Q5                 998 (-)  1.000  0.952  ggAAGTGacg                         Nkx2-5
V$CREB_Q4_01              1000 (+)  1.000  0.988  aagTGACGtca                        CREB
V$CREB_Q4_01              1003 (-)  1.000  0.995  tgaCGTCAcag                        CREB
V$ZF5_B                   1011 (-)  1.000  0.842  caGCGCGatggcg                      ZF5
V$ETF_Q6                  1021 (+)  1.000  1.000  gcGGCGG                            ETF
V$ETF_Q6                  1080 (+)  1.000  1.000  gcGGCGG                            ETF

Csnk1e
matrix                    position  core   matrix sequence (always the               factor name
identifier                (strand)  match  match  (+)-strand is shown)

V$KID3_01                   12 (+)  1.000  1.000  CCACC                              Kid3
V$YY1_Q6                    21 (-)  1.000  0.990  gaacATGGC                          YY1
V$YY1_Q6_02                 22 (-)  1.000  0.987  aacATGGCcat                        YY1
V$YY1_Q6_02                 25 (+)  1.000  0.987  atgGCCATctt                        YY1
V$YY1_Q6                    28 (+)  1.000  1.000  GCCATcttg                          YY1
V$PPAR_DR1_Q2               58 (+)  1.000  0.912  aGACCTtttgccc                      PPAR
                                                                                     direct
                                                                                     repeat
                                                                                     1
V$PPARA_01                  58 (-)  0.875  0.773  agacCTTTTgccctctctgg               PPARalpha:RXRalpha
V$WT1_Q6                    92 (+)  1.000  0.995  cCCTCCtgc                          WT1
V$CEBPGAMMA_Q6             167 (-)  0.907  0.901  attatGAAGTgac                      C/EBPgamma
V$NKX25_Q5                 171 (-)  1.000  0.946  tgAAGTGact                         Nkx2-5
V$CETS1P54_03              190 (-)  1.000  0.956  atgtgcTTCCGgggtg                   c-Ets-1
                                                                                     p54
V$PAX8_01                  194 (+)  0.963  0.913  gcttccggGGTGAtc                    Pax-8
V$SP3_Q3                   314 (+)  0.925  0.942  agccttgtGCTGGg                     Sp3
V$KID3_01                  337 (-)  1.000  1.000  GGTGG                              Kid3
V$MYOGNF1_01               339 (+)  0.829  0.721  tggagctggaagCTGGTgggaagccttca      myogenin
                                                                                     /
                                                                                     NF-1
V$KID3_01                  353 (-)  1.000  1.000  GGTGG                              Kid3
V$IPF1_Q4                  363 (-)  1.000  0.953  cttCATTAactc                       IPF1
V$PAX2_01                  369 (-)  0.991  0.881  taactctcccATGACctgg                Pax-2
V$PAX8_01                  451 (+)  0.908  0.915  ctttgttgAATGAgc                    Pax-8
V$MYCMAX_03                477 (+)  1.000  0.990  cctgactCACGTgtgagttc               c-Myc:Max
V$MYCMAX_03                477 (-)  1.000  0.990  cctgactcACGTGtgagttc               c-Myc:Max
V$MAF_Q6_01                478 (-)  1.000  0.933  cTGACTcacgt                        MAF
V$AP1_Q2_01                479 (+)  1.000  0.986  TGACTcacgtgt                       AP-1
V$PAX8_01                  480 (+)  0.953  0.949  gactcacgTGTGAgt                    Pax-8
V$USF_Q6_01                481 (-)  1.000  0.942  actCACGTgtga                       USF
V$VMYB_02                  563 (+)  1.000  0.934  ctgAACGGc                          v-Myb
V$SMAD3_Q6                 593 (+)  1.000  0.983  tGTCTGcct                          SMAD3
V$CACD_01                  637 (+)  0.983  0.988  ccaCGCCC                           CACD
V$KID3_01                  637 (+)  1.000  1.000  CCACG                              Kid3
V$PPAR_DR1_Q2              777 (-)  0.888  0.850  tggagatAGGGCa                      PPAR
                                                                                     direct
                                                                                     repeat
                                                                                     1
V$SZF11_01                 831 (+)  1.000  0.894  cCAGGGtggcagcgt                    SZF1-1
V$KID3_01                  835 (-)  1.000  1.000  GGTGG                              Kid3
V$GRE_C                    846 (-)  1.000  0.864  cAGAACacgctctccg                   GR
V$ETF_Q6                   891 (+)  1.000  1.000  gcGGCGG                            ETF
V$ETF_Q6                   894 (+)  1.000  1.000  gcGGCGG                            ETF
V$AP2_Q6                   895 (-)  1.000  0.945  cggcgGCGGGcg                       AP-2
V$ETF_Q6                   897 (+)  1.000  1.000  gcGGCGG                            ETF
V$AP2ALPHA_01              928 (+)  1.000  1.000  GCCCGgggc                          AP-2alpha
V$AP2ALPHA_01              928 (-)  1.000  0.999  gcccGGGGC                          AP-2alpha
V$RFX1_02                  932 (+)  0.982  0.924  ggggctcaatgGGAACcg                 RFX1
V$ZF5_B                    950 (+)  1.000  0.873  cggggaCGCGCgc                      ZF5
V$ZF5_B                    952 (+)  1.000  0.854  gggacgCGCGCgc                      ZF5
V$ZF5_B                    954 (+)  1.000  0.864  gacgcgCGCGCgg                      ZF5
V$ZF5_B                    955 (-)  1.000  0.843  acGCGCGcgcggg                      ZF5
V$ZF5_B                    969 (+)  1.000  0.897  agggagCGCGCga                      ZF5
V$ZF5_B                    972 (-)  1.000  0.884  gaGCGCGcgagcc                      ZF5
V$AP2_Q6_01                981 (-)  0.986  0.981  aGCCGGcggcggg                      AP-2
V$SP3_Q3                   981 (+)  0.962  0.897  agccggcgGCGGGg                     Sp3
V$KROX_Q6                  986 (-)  1.000  0.989  gcggcGGGGGcggg                     KROX
V$ETF_Q6                   986 (+)  1.000  1.000  gcGGCGG                            ETF
V$ETF_Q6                   999 (+)  1.000  1.000  gcGGCGG                            ETF
V$ETF_Q6                  1009 (+)  1.000  1.000  gcGGCGG                            ETF
V$ZF5_B                   1015 (-)  1.000  0.850  gaGCGCGgagcct                      ZF5
V$ZF5_B                   1072 (-)  1.000  0.888  tgGCGCGcccgcg                      ZF5
V$AP2_Q6_01               1077 (-)  0.986  0.983  cGCCCGcggcccg                      AP-2

Gsk3b
matrix                    position  core   matrix sequence (always the               factor name
identifier                (strand)  match  match  (+)-strand is shown)

V$PAX5_02                   30 (-)  0.819  0.772  gtagtagccaCGCCAcacagctctcgga       Pax-5
V$KID3_01                   37 (+)  1.000  1.000  CCACG                              Kid3
V$SOX9_B1                   82 (+)  1.000  0.998  gtagaACAATggac                     SOX9
V$DBP_Q6                   129 (-)  0.985  0.987  gtGTGCT                            DBP
V$PPARA_01                 179 (-)  0.600  0.754  tgagCTTCCtcctaggattc               PPARalpha:RXRalpha
V$BCL6_Q3                  194 (+)  0.980  0.972  gattCGAGGt                         BCL6
V$VDR_Q3                   211 (-)  0.953  0.927  tgaccacattTCCCC                    VDR
V$E2F_03                   246 (+)  0.940  0.912  ttTTGCGctgga                       E2F
V$PAX5_02                  254 (-)  0.873  0.748  tggacagtcgCGCCCatggaccgcgctc       Pax-5
V$ZF5_B                    269 (+)  1.000  0.868  atggacCGCGCtc                      ZF5
V$PAX8_01                  280 (+)  0.935  0.911  tcatctagCATGAgc                    Pax-8
V$ZF5_B                    334 (-)  0.919  0.847  ttGTGCGcctgct                      ZF5
V$VDR_Q3                   356 (-)  0.956  0.919  tcccccccccCCCCC                    VDR
V$WT1_Q6                   357 (+)  0.998  0.999  cCCCCCccc                          WT1
V$WT1_Q6                   358 (+)  0.998  0.999  cCCCCCccc                          WT1
V$WT1_Q6                   359 (+)  0.998  0.999  cCCCCCccc                          WT1
V$WT1_Q6                   360 (+)  0.998  0.999  cCCCCCccc                          WT1
V$WT1_Q6                   361 (+)  0.998  0.999  cCCCCCccc                          WT1
V$WT1_Q6                   362 (+)  0.998  0.999  cCCCCCccc                          WT1
V$WT1_Q6                   363 (+)  0.998  0.999  cCCCCCccc                          WT1
V$KID3_01                  370 (+)  1.000  1.000  CCACG                              Kid3
V$LRF_Q2                   381 (+)  1.000  0.989  gcggCCCCC                          LRF
V$KID3_01                  474 (+)  1.000  1.000  CCACG                              Kid3
V$ZF5_B                    519 (-)  0.922  0.865  caGCACGcgcggt                      ZF5
V$KID3_01                  529 (-)  1.000  1.000  GGTGG                              Kid3
V$ZF5_B                    539 (+)  0.919  0.882  ctcgggCGCACtt                      ZF5
V$STAT1_01                 568 (+)  1.000  0.848  cggagctccCGGGAatgggga              STAT1
V$MYOGNF1_01               586 (-)  0.668  0.721  ggacggcctcacGCCCCactagagcgctc      myogenin
                                                                                     /
                                                                                     NF-1
V$PAX8_01                  592 (-)  1.000  0.955  ccTCACGccccacta                    Pax-8
V$ZF5_B                    605 (-)  0.919  0.867  taGAGCGctcggg                      ZF5
V$SPZ1_01                  618 (-)  1.000  0.982  gcccgacCCTCCgac                    Spz1
V$KID3_01                  728 (+)  1.000  1.000  CCACC                              Kid3
V$ETF_Q6                   791 (-)  1.000  1.000  CCGCCgc                            ETF
V$KID3_01                  797 (+)  1.000  1.000  CCACG                              Kid3
V$SPZ1_01                  806 (-)  1.000  0.969  cctgcacCCTCCttc                    Spz1
V$CKROX_Q2                 835 (+)  1.000  1.000  cCCCTCccc                          CKROX
V$MAZ_Q6                   836 (-)  1.000  1.000  ccCTCCCc                           MAZ
V$WT1_Q6                   836 (+)  1.000  1.000  cCCTCCccc                          WT1
V$LRF_Q2                   965 (+)  1.000  0.989  gaagCCCCC                          LRF
V$RFX1_02                 1057 (-)  0.982  0.940  caGTTCCtcccgcgactc                 RFX1

Npas2
matrix                    position  core   matrix sequence (always the               factor name
identifier                (strand)  match  match  (+)-strand is shown)

V$PAX5_02                   47 (+)  0.657  0.760  ctagtgacaacttTAGCAggaccctggc       Pax-5
V$MEIS1BHOXA9_02            51 (+)  1.000  0.917  TGACAactttagca                     MEIS1B:HOXA9
V$ZF5_B                     94 (-)  0.888  0.882  aaGCTCGcctccc                      ZF5
V$BCL6_Q3                  108 (+)  0.980  0.978  tcttCCAGGt                         BCL6
V$VDR_Q3                   134 (-)  0.802  0.899  tctcccccttCCACC                    VDR
V$KID3_01                  144 (+)  1.000  1.000  CCACC                              Kid3
V$CP2_02                   153 (-)  0.957  0.898  ccagtccggaCCAGA                    CP2/LBP-1c/LSF
V$KID3_01                  180 (+)  1.000  1.000  CCACG                              Kid3
V$SPZ1_01                  193 (-)  0.998  0.986  cccacacCCCCCtcc                    Spz1
V$CACD_01                  194 (+)  1.000  1.000  ccaCACCC                           CACD
V$WT1_Q6                   199 (+)  0.998  0.994  cCCCCCtcc                          WT1
V$CKROX_Q2                 201 (+)  1.000  1.000  cCCCTCccc                          CKROX
V$MAZ_Q6                   202 (-)  1.000  1.000  ccCTCCCc                           MAZ
V$ZF5_B                    239 (+)  0.919  0.842  tgggggCGCACcg                      ZF5
V$AP2_Q6_01                272 (-)  0.986  0.981  cGCCGGggggtcg                      AP-2
V$AP2_Q6                   272 (-)  0.992  0.967  cgccgGGGGGtc                       AP-2
V$WT1_Q6                   273 (-)  0.998  0.994  gccGGGGGg                          WT1
V$ZF5_B                    301 (+)  1.000  0.899  gcggcaCGCGCtg                      ZF5
V$SPZ1_01                  342 (+)  0.998  0.981  gtaGGGGGgtggggg                    Spz1
V$CACD_01                  346 (-)  0.960  0.973  GGGGGtgg                           CACD
V$WT1_Q6                   346 (-)  0.992  0.993  gggGGTGGg                          WT1
V$KID3_01                  349 (-)  1.000  1.000  GGTGG                              Kid3
V$PAX5_02                  452 (+)  0.919  0.746  gaggaggaggcggCAGCGgggcggggag       Pax-5
V$SP1_Q2_01                468 (-)  1.000  0.993  cggGGCGGgg                         Sp1
V$KID3_01                  479 (-)  1.000  1.000  GGTGG                              Kid3
V$ETF_Q6                   483 (+)  1.000  1.000  gcGGCGG                            ETF
V$TTF1_Q6                  504 (+)  0.993  0.988  cgcCCAAGagtt                       TTF-1
                                                                                     (Nkx2-1)
V$ETF_Q6                   526 (+)  1.000  1.000  gcGGCGG                            ETF
V$PPARA_02                 542 (-)  0.856  0.874  caggacccgagGGACCcgc                PPARalpha:RXRalpha
V$ZF5_B                    552 (+)  1.000  0.843  gggaccCGCGCag                      ZF5
V$AP2_Q6                   611 (+)  1.000  0.935  ctCCCGCcgccg                       AP-2
V$ETF_Q6                   614 (-)  1.000  1.000  CCGCCgc                            ETF
V$ETF_Q6                   617 (-)  1.000  1.000  CCGCCgc                            ETF
V$ZF5_B                    640 (-)  0.888  0.859  gaGCCCGcctgcc                      ZF5
V$AP2_Q6                   660 (+)  0.944  0.953  ctCCCCGcggcg                       AP-2
V$ETF_Q6                   666 (+)  1.000  1.000  gcGGCGG                            ETF
V$AP2_Q6                   667 (-)  1.000  0.935  cggcgGCGGGag                       AP-2
V$ETF_Q6                   669 (+)  1.000  1.000  gcGGCGG                            ETF
V$ZF5_B                    745 (+)  1.000  0.847  ggccacCGCGCtt                      ZF5
V$KID3_01                  747 (+)  1.000  1.000  CCACC                              Kid3
V$KID3_01                  775 (-)  1.000  1.000  GGTGG                              Kid3
V$HIF1_Q3                  780 (+)  1.000  0.975  gaatACGTGcgcgt                     HIF1
V$KID3_01                  791 (-)  1.000  1.000  CGTGG                              Kid3
V$ZF5_B                    827 (+)  1.000  0.874  tggggaCGCGCgg                      ZF5
V$PAX5_02                  844 (+)  0.873  0.789  gggagggacgctcGGGCGcgacaccgcg       Pax-5
V$TAXCREB_02               910 (-)  0.600  0.754  ggggaggtgAGTCCt                    Tax/CREB
V$SMAD3_Q6                 975 (-)  1.000  0.972  agcCAGACa                          SMAD3
V$SMAD3_Q6                 979 (-)  1.000  0.969  agaCAGACg                          SMAD3
V$KID3_01                  987 (-)  1.000  1.000  GGTGG                              Kid3
V$SZF11_01                1057 (+)  0.896  0.815  cGAGGGtgctagagg                    SZF1-1
V$PAX5_02                 1063 (+)  0.785  0.752  tgctagaggggtaCTGCGtgcccggaca       Pax-5

Nr1d1
matrix                    position  core   matrix sequence (always the               factor name
identifier                (strand)  match  match  (+)-strand is shown)

V$KID3_01                  122 (-)  1.000  1.000  GGTGG                              Kid3
V$PPARA_01                 153 (-)  0.899  0.734  taaaCTGTGggcttcttctg               PPARalpha:RXRalpha
V$SPZ1_01                  194 (-)  0.998  0.971  agcagacCCCCCtct                    Spz1
V$LEF1TCF1_Q4              235 (+)  1.000  0.969  cCTTTGttctc                        LEF1, TCF1
V$AP1_Q4_01                271 (-)  1.000  1.000  aTGACTca                           AP-1
V$MAF_Q6_01                271 (-)  1.000  0.964  aTGACTcaccc                        MAF
V$SREBP_Q6                 272 (+)  1.000  0.973  tgacTCACCccaaag                    SREBP
V$SREBP_Q3                 272 (+)  1.000  0.978  tgactCACCCca                       SREBP
V$PAX8_01                  274 (-)  0.963  0.942  acTCACCccaaagtc                    Pax-8
V$NKX25_Q5                 285 (+)  1.000  0.956  agtCACTTga                         Nkx2-5
V$TTF1_Q6                  286 (-)  1.000  0.997  gtcaCTTGAgtg                       TTF-1
                                                                                     (Nkx2-1)
V$HNF3ALPHA_Q6             314 (-)  1.000  0.984  ataagcAAACA                        HNF3alpha
V$DBP_Q6                   317 (+)  1.000  1.000  AGCAAac                            DBP
V$EBF_Q6                   329 (+)  1.000  0.985  gTCCCTaggga                        EBF
V$EBF_Q6                   330 (-)  1.000  0.970  tccctAGGGAt                        EBF
V$KID3_01                  366 (-)  1.000  1.000  CGTGG                              Kid3
V$SREBP_Q3                 381 (-)  1.000  0.957  taGGGTGaagaa                       SREBP
V$KID3_01                  425 (+)  1.000  1.000  CCACC                              Kid3
V$DBP_Q6                   440 (+)  1.000  0.979  AGCAAaa                            DBP
V$MYCMAX_03                536 (+)  1.000  0.991  ctccaatCACGTgaagctct               c-Myc:Max
V$MYCMAX_03                536 (-)  1.000  0.991  ctccaatcACGTGaagctct               c-Myc:Max
V$PAX3_B                   547 (+)  1.000  0.844  tgaagctcTCACGtttgctag              Pax-3
V$DBP_Q6                   559 (-)  1.000  1.000  gtTTGCT                            DBP
V$PPARA_01                 586 (-)  1.000  0.706  ttagCTTTGatcttccacgg               PPARalpha:RXRalpha
V$LEF1TCF1_Q4              589 (+)  1.000  0.983  gCTTTGatctt                        LEF1, TCF1
V$KID3_01                  600 (+)  1.000  1.000  CCACG                              Kid3
V$CKROX_Q2                 624 (+)  1.000  1.000  gCCCTCccc                          CKROX
V$MAZ_Q6                   625 (-)  1.000  1.000  ccCTCCCc                           MAZ
V$SP3_Q3                   625 (-)  1.000  0.941  cCCTCCccaggaat                     Sp3
V$KID3_01                  675 (+)  1.000  1.000  CCACC                              Kid3
V$MAF_Q6_01                680 (-)  1.000  0.932  cTGACTcttca                        MAF
V$KID3_01                  698 (+)  1.000  1.000  CCACC                              Kid3
V$CEBP_Q3                  739 (+)  0.997  0.996  cactttTGCAAa                       C/EBP
V$KID3_01                  773 (+)  1.000  1.000  CCACC                              Kid3
V$ZF5_B                    820 (+)  0.919  0.845  cgcaggCGCACag                      ZF5
V$BCL6_Q3                  884 (-)  0.980  0.957  cCCTGGaatc                         BCL6
V$MYCMAX_03                886 (+)  0.800  0.833  ctggaatCACATggtacctg               c-Myc:Max
V$MYCMAX_03                886 (-)  0.800  0.833  ctggaatcACATGgtacctg               c-Myc:Max
V$AHRHIF_Q6                915 (+)  1.000  0.997  cGCGTGcgg                          AhR,
                                                                                     Arnt,
                                                                                     HIF-1
V$PPAR_DR1_Q2              957 (+)  0.888  0.888  aGCCCTctgtccc                      PPAR
                                                                                     direct
                                                                                     repeat
                                                                                     1
V$MYOGNF1_01               989 (+)  1.000  0.745  aggcggttgagaTTGGCagagtgaaatat      myogenin
                                                                                     /
                                                                                     NF-1
V$HOXA7_01                 998 (-)  1.000  1.000  aGATTGg                            HOXA7
V$PPARA_01                1031 (+)  0.649  0.717  acgtagcagggCACACgtct               PPARalpha:RXRalpha
V$GATA4_Q3                1066 (-)  0.907  0.915  tgcctcaTTTCT                       GATA-4
V$TEL2_Q6                 1089 (+)  1.000  1.000  ttACTTCctg                         Tel-2

Nr1d2
matrix                    position  core   matrix sequence (always the               factor name
identifier                (strand)  match  match  (+)-strand is shown)

V$CEBP_Q3                   72 (+)  0.997  0.995  gcatttTGCAAc                       C/EBP
V$VMYB_02                   78 (+)  1.000  0.983  tgcAACGGt                          v-Myb
V$GRE_C                    108 (+)  0.978  0.846  catataaactGTCCTa                   GR
V$CEBPGAMMA_Q6             144 (+)  0.907  0.911  ctcATTTAaaata                      C/EBPgamma
V$DBP_Q6                   221 (-)  1.000  1.000  gtTTGCT                            DBP
V$DBP_Q6                   272 (-)  1.000  0.979  ttTTGCT                            DBP
V$PPARA_01                 304 (+)  0.748  0.714  cctaaatgagaGAGAGgtca               PPARalpha:RXRalpha
V$PPARA_01                 311 (+)  0.751  0.724  gagagagaggtCAAGGgaca               PPARalpha:RXRalpha
V$PPARG_01                 314 (+)  1.000  0.829  agagaGGTCAagggacattcc              PPARgamma:RXRalpha
V$DR1_Q3                   318 (+)  0.906  0.907  aggtCAAGGgaca                      PPAR,
                                                                                     HNF-4,
                                                                                     COUP,
                                                                                     RAR
V$PPAR_DR1_Q2              318 (-)  0.728  0.853  aggtcaaGGGACa                      PPAR
                                                                                     direct
                                                                                     repeat
                                                                                     1
V$CDPCR3_01                340 (+)  1.000  0.866  cgctgatggaTATGG                    CDP CR3
V$PEBP_Q6                  396 (+)  1.000  0.963  gatcACCACaacaca                    PEBP
V$FAC1_01                  399 (+)  1.000  0.968  caccACAACacagg                     FAC1
V$MYOGNF1_01               407 (+)  0.715  0.775  cacaggtttattTAGGTgatgagcctgga      myogenin
                                                                                     /
                                                                                     NF-1
V$MAF_Q6_01                468 (-)  1.000  0.933  tTGACTccgga                        MAF
V$CETS1P54_03              470 (+)  1.000  0.966  gactcCGGAAgctaga                   c-Ets-1
                                                                                     p54
V$BCL6_Q3                  527 (-)  0.980  0.985  tCCTGGaaag                         BCL6
V$HOXA7_01                 575 (-)  1.000  1.000  aGATTGg                            HOXA7
V$WT1_Q6                   592 (-)  1.000  0.995  ggaGGAGGg                          WT1
V$DBP_Q6                   601 (+)  1.000  1.000  AGCAAac                            DBP
V$VDR_Q3                   669 (+)  0.802  0.907  GAGGGaggggggtga                    VDR
V$SPZ1_01                  672 (+)  0.998  0.977  ggaGGGGGgtgaggt                    Spz1
V$WT1_Q6                   672 (-)  0.998  0.994  ggaGGGGGg                          WT1
V$SREBP_Q6                 678 (-)  1.000  0.959  gggtgaGGTGAagtg                    SREBP
V$NKX25_Q5                 686 (-)  1.000  0.951  tgAAGTGggc                         Nkx2-5
V$VMYB_02                  756 (+)  1.000  0.966  agcAACGGg                          v-Myb
V$PPARA_01                 859 (+)  0.875  0.716  ggaatggagggAAAAGgaga               PPARalpha:RXRalpha
V$MAZ_Q6                   889 (+)  1.000  1.000  gGGGAGgg                           MAZ
V$CKROX_Q2                 889 (-)  1.000  1.000  gggGAGGGg                          CKROX
V$KID3_01                  900 (-)  1.000  1.000  GGTGG                              Kid3
V$KID3_01                  907 (+)  1.000  1.000  CCACG                              Kid3
V$ETS_Q6                   960 (-)  1.000  1.000  gaGGAAGt                           Ets
V$SZF11_01                 977 (+)  0.878  0.878  cAAGGGtaggagcgg                    SZF1-1
V$ZF5_B                   1011 (+)  0.807  0.846  agcgggCGGCCtg                      ZF5
V$MAF_Q6_01               1037 (+)  1.000  0.948  ggcggAGTCAc                        MAF
V$ETF_Q6                  1058 (+)  1.000  1.000  gcGGCGG                            ETF
V$ETF_Q6                  1061 (+)  1.000  1.000  gcGGCGG                            ETF
V$WT1_Q6                  1066 (-)  1.000  0.995  ggaGGAGGg                          WT1
V$SPZ1_01                 1069 (+)  0.998  0.984  ggaGGGGGgtgtgcg                    Spz1
V$WT1_Q6                  1069 (-)  0.998  0.994  ggaGGGGGg                          WT1

Per1
matrix                    position  core   matrix sequence (always the               factor name
identifier                (strand)  match  match  (+)-strand is shown)

V$PAX2_01                   41 (-)  0.970  0.858  actgtcagtcCTGACgctg                Pax-2
V$HNF4ALPHA_Q6             123 (+)  0.918  0.935  atgaaCCTTGgct                      HNF4alpha
V$KID3_01                  183 (+)  1.000  1.000  CCACC                              Kid3
V$KID3_01                  191 (+)  1.000  1.000  CCACC                              Kid3
V$MYB_Q3                   219 (-)  1.000  0.996  cAACTGccctc                        MYB
V$CDPCR3_01                281 (-)  0.745  0.812  CCCTAaatgtgggtg                    CDP CR3
V$KID3_01                  292 (-)  1.000  1.000  GGTGG                              Kid3
V$PPARA_01                 344 (-)  0.875  0.711  agacCTTTTctctgattggc               PPARalpha:RXRalpha
V$NFY_01                   352 (-)  1.000  0.998  tctctgATTGGctagt                   NF-Y
V$NFY_Q6_01                356 (-)  1.000  0.993  tgATTGGctagtg                      NF-Y
V$VMYB_02                  421 (-)  1.000  0.937  tCCGTTtgt                          v-Myb
V$VDR_Q3                   443 (-)  0.947  0.914  tcacccactcACCCC                    VDR
V$PAX8_01                  449 (-)  0.963  0.938  acTCACCccttaacg                    Pax-8
V$MYCMAX_03                458 (+)  1.000  0.992  ttaacgaCACGTgggccctc               c-Myc:Max
V$MYCMAX_03                458 (-)  1.000  0.992  ttaacgacACGTGggccctc               c-Myc:Max
V$EBOX_Q6_01               462 (-)  1.000  0.996  cgacACGTGg                         Ebox
V$KID3_01                  467 (-)  1.000  1.000  CGTGG                              Kid3
V$PAX4_04                  502 (-)  0.936  0.810  agggtcagaggaaagggttggattcTTTAT     Pax-4
V$NKX25_Q5                 580 (+)  1.000  0.981  tccCACTTcc                         Nkx2-5
V$EBF_Q6                   586 (+)  1.000  0.981  tTCCCTtgggt                        EBF
V$ZBRK1_01                 593 (+)  0.986  0.975  gggtAGCAGacattt                    ZBRK1
V$PAX8_01                  609 (-)  0.963  0.934  atTCACCcggcacca                    Pax-8
V$AREB6_02                 624 (-)  1.000  0.993  ggacAGGTGtct                       AREB6
V$GABP_B                   678 (-)  1.000  0.954  agcaCTTCCtgt                       GABP
V$CETS1P54_02              679 (-)  0.993  0.991  gcacTTCCTgtgg                      c-Ets-1(p54)
V$TEL2_Q6                  679 (+)  1.000  0.941  gcACTTCctg                         Tel-2
V$NKX25_Q5                 728 (+)  1.000  0.952  cctCACTTcc                         Nkx2-5
V$PAX2_01                  737 (-)  0.979  0.859  cctttcattaTTGACggtg                Pax-2
V$MYCMAX_03                821 (+)  1.000  0.985  ccaagtcCACGTgcagggat               c-Myc:Max
V$MYCMAX_03                821 (-)  1.000  0.985  ccaagtccACGTGcagggat               c-Myc:Max
V$HIF1_Q3                  825 (+)  1.000  0.969  gtccACGTGcaggg                     HIF1
V$KID3_01                  827 (+)  1.000  1.000  CCACG                              Kid3
V$TAXCREB_02               835 (-)  0.600  0.734  agggatgtgTGTGAc                    Tax/CREB
V$NFY_Q6_01                873 (+)  1.000  0.992  cagtagCCAATca                      NF-Y
V$NFY_01                   874 (+)  1.000  0.992  agtagCCAATcagatg                   NF-Y
V$SP3_Q3                   910 (+)  0.962  0.904  aaccggggGCGGGg                     Sp3
V$SP1_Q2_01                914 (-)  1.000  1.000  gggGGCGGgg                         Sp1
V$VMYB_02                 1016 (+)  1.000  0.939  cgaAACGGc                          v-Myb
V$ZF5_B                   1033 (+)  0.919  0.842  ggagggCGCTCga                      ZF5
V$ZF5_B                   1034 (-)  0.919  0.861  gaGGGCGctcgaa                      ZF5
V$VMYB_02                 1042 (+)  1.000  0.943  tcgAACGGc                          v-Myb

Per2
matrix                    position  core   matrix sequence (always the               factor name
identifier                (strand)  match  match  (+)-strand is shown)

V$SPZ1_01                  108 (-)  1.000  0.973  ggagtacCCTCCcct                    Spz1
V$MAZ_Q6                   114 (-)  1.000  1.000  ccCTCCCc                           MAZ
V$NKX25_Q5                 143 (+)  1.000  0.986  ttcCACTTca                         Nkx2-5
V$CEBPGAMMA_Q6             144 (+)  0.907  0.894  tccACTTCagaaa                      C/EBPgamma
V$HAND1E47_01              165 (-)  1.000  0.953  tgttCCAGAtgcacac                   Hand1:E47
V$STAT1_01                 188 (-)  0.912  0.840  ccatagtTCCTGtaaggttaa              STAT1
V$CETS1P54_02              190 (-)  0.993  0.982  atagTTCCTgtaa                      c-Ets-1(p54)
V$FXR_Q3                   200 (+)  0.871  0.883  taaggttaaTAAAC                     FXR/RXR-alpha
V$KID3_01                  218 (+)  1.000  1.000  CCACC                              Kid3
V$PBX_Q3                   271 (+)  1.000  0.951  GATTGagggcag                       Pbx
V$TCF11_01                 316 (-)  1.000  0.998  cggcaattATGAC                      TCF11
V$OG2_01                   319 (-)  1.000  1.000  cAATTA                             OG-2
V$RUSH1A_02                326 (+)  1.000  0.999  gacCTTATtt                         RUSH-1alpha
V$HNF4_Q6_01               397 (-)  1.000  0.948  ttgtgCTTTGgccc                     HNF4
V$DR1_Q3                   398 (-)  1.000  0.904  tgtgCTTTGgccc                      PPAR,
                                                                                     HNF-4,
                                                                                     COUP,
                                                                                     RAR
V$PPARA_01                 398 (-)  1.000  0.730  tgtgCTTTGgcccatctgga               PPARalpha:RXRalpha
V$AP2_Q6_01                427 (-)  1.000  0.986  aGCCTGgggggcc                      AP-2
V$LRF_Q2                   433 (-)  1.000  0.989  GGGGGcctg                          LRF
V$LXR_Q3                   440 (-)  0.936  0.861  tgtcctagggTCACCcag                 LXR
V$CP2_02                   444 (-)  1.000  0.966  ctagggtcacCCAGC                    CP2/LBP-1c/LSF
V$TTF1_Q6                  509 (+)  1.000  0.995  cccTCAAGcgtc                       TTF-1
                                                                                     (Nkx2-1)
V$CMAF_01                  570 (-)  1.000  0.967  gaaaggtgtCAGCAgagag                c-Maf
V$TBX5_01                  571 (+)  1.000  0.995  aaaGGTGTcagc                       TBX5
V$KID3_01                  644 (-)  1.000  1.000  GGTGG                              Kid3
V$MINI19_B                 710 (+)  0.998  0.908  ggtacgcgcCACTCcggggct              Muscle
                                                                                     initiator
                                                                                     sequences-19
V$PAX5_02                  722 (+)  0.973  0.745  tccggggctgcacGAGCGggccaccgcc       Pax-5
V$KID3_01                  742 (+)  1.000  1.000  CCACC                              Kid3
V$AP2_Q6                   767 (+)  1.000  0.950  gtCCCGCaggcc                       AP-2
V$CETS1P54_03              773 (+)  1.000  0.983  caggcCGGAAgtggac                   c-Ets-1
                                                                                     p54
V$GABP_B                   776 (+)  1.000  0.973  gccGGAAGtgga                       GABP
V$WT1_Q6                   807 (-)  0.998  0.999  gcgGGGGGg                          WT1
V$ZF5_B                    818 (+)  1.000  0.913  caagagCGCGCag                      ZF5
V$ZF5_B                    819 (-)  0.919  0.875  aaGAGCGcgcagc                      ZF5
V$ZF5_B                    821 (-)  1.000  0.861  gaGCGCGcagcat                      ZF5
V$KID3_01                  906 (+)  1.000  1.000  CCACC                              Kid3
V$CDP_02                   909 (+)  0.930  0.901  ccaATTGAtgagcgt                    CDP
V$OCT_Q6                   948 (-)  1.000  1.000  tATGCAaatga                        Octamer
V$OCT1_Q5_01               948 (-)  1.000  1.000  tatGCAAAtga                        Oct-1
V$KID3_01                  959 (-)  1.000  1.000  GGTGG                              Kid3
V$ZF5_B                    975 (+)  1.000  0.894  atggcgCGCGCag                      ZF5
V$ZF5_B                    985 (+)  0.888  0.897  caggggCGGGCtc                      ZF5
V$ZF5_B                    997 (-)  1.000  0.918  caGCGCGcgcggt                      ZF5
V$PAX3_B                  1001 (+)  1.000  0.931  gcgcgcggTCACGttttccac              Pax-3
V$ETF_Q6                  1043 (+)  1.000  1.000  gcGGCGG                            ETF

Per3
matrix                    position  core   matrix sequence (always the               factor name
identifier                (strand)  match  match  (+)-strand is shown)

V$DBP_Q6                    43 (-)  0.985  0.987  gtATGCT                            DBP
V$TTF1_Q6                  174 (+)  1.000  0.996  ctcTCAAGtgct                       TTF-1
                                                                                     (Nkx2-1)
V$KID3_01                  197 (+)  1.000  1.000  CCACC                              Kid3
V$CP2_02                   218 (-)  0.941  0.915  cttgatgtacCCAGG                    CP2/LBP-1c/LSF
V$PPARA_01                 245 (-)  0.899  0.771  ggagCTCTGccctgtacctt               PPARalpha:RXRalpha
V$MYB_Q3                   280 (+)  1.000  0.999  agagaCAGTTa                        MYB
V$BCL6_Q3                  315 (-)  0.980  0.985  tCCTCGaaaa                         BCL6
V$RFX_Q6                   355 (+)  1.000  1.000  ctGTTGCca                          RFX
V$CEBP_Q3                  357 (-)  1.000  0.998  gTTGCCaaatga                       C/EBP
V$PAX8_01                  451 (-)  0.973  0.908  gtTCACTcacctata                    Pax-8
V$CDPCR3_01                454 (+)  0.996  0.895  cactcacctaTATTG                    CDP CR3
V$CDPCR3_01                461 (-)  0.980  0.834  CTATAttggcgggtg                    CDP CR3
V$WT1_Q6                   469 (-)  0.992  0.993  gcgGGTGGg                          WT1
V$KID3_01                  472 (-)  1.000  1.000  GGTGG                              Kid3
V$SOX9_B1                  502 (+)  1.000  0.996  tgaaaACAATggga                     SOX9
V$AP2_Q6_01                558 (-)  1.000  0.979  gGCCTGcggactc                      AP-2
V$AP2_Q6                   576 (-)  0.952  0.932  cgccaCCGGGtc                       AP-2
V$KID3_01                  578 (+)  1.000  1.000  CCACC                              Kid3
V$ZF5_B                    602 (-)  1.000  0.879  ctGCGCGgacccc                      ZF5
V$PAX3_B                   614 (-)  1.000  0.853  cgccctccCGTGActgacagc              Pax-3
V$TAXCREB_02               623 (+)  0.800  0.760  gTGACTgacagcccc                    Tax/CREB
V$KID3_01                  642 (+)  1.000  1.000  CCACG                              Kid3
V$AP2_Q6                   645 (-)  0.952  0.928  cgcctCCGGGaa                       AP-2
V$PAX5_02                  660 (+)  0.839  0.746  cggcagtagacttGCGCGgcccggccct       Pax-5
V$ZF5_B                    671 (-)  1.000  0.850  ttGCGCGgcccgg                      ZF5
V$BCL6_Q3                  692 (+)  0.980  0.955  tcttCCAGGc                         BCL6
V$NKX25_Q5                 704 (+)  1.000  0.947  ctcCACTTgg                         Nkx2-5
V$LRF_Q2                   768 (-)  1.000  0.995  GGGGGcctt                          LRF
V$KROX_Q6                  781 (+)  0.962  0.954  cccgCCCACccgcc                     KROX
V$SPZ1_01                  783 (-)  0.984  0.965  cgcccacCCGCCcgc                    Spz1
V$WT1_Q6                   785 (+)  0.992  0.993  cCCACCcgc                          WT1
V$KID3_01                  786 (+)  1.000  1.000  CCACC                              Kid3
V$E4BP4_01                 798 (+)  1.000  0.997  ggttATGTAacc                       E4BP4
V$HLF_01                   799 (-)  1.000  0.945  gttatGTAAC                         HLF
V$PPAR_DR1_Q2              833 (+)  0.888  0.856  cGCCCTctgacca                      PPAR
                                                                                     direct
                                                                                     repeat
                                                                                     1
V$RFX_Q6                   856 (+)  1.000  0.984  gtGTTGCcg                          RFX
V$KROX_Q6                  913 (-)  1.000  0.942  gcgcaGGGGGcggg                     KROX
V$SP1_Q2_01                918 (-)  1.000  1.000  gggGGCGGgg                         Sp1
V$AP2_Q6                   968 (-)  1.000  0.947  tgcccGCGGGtg                       AP-2
V$WT1_Q6                   973 (-)  0.992  0.993  gcgGGTGGg                          WT1
V$KID3_01                  976 (-)  1.000  1.000  GGTGG                              Kid3
V$ETF_Q6                   996 (+)  1.000  1.000  gcGGCGG                            ETF
V$ZF5_B                   1027 (-)  0.864  0.848  ctGCGAGcccgca                      ZF5
V$PAX3_B                  1066 (+)  1.000  0.843  ctgcccggTCACGccggacgt              Pax-3
V$PAX5_02                 1067 (-)  0.819  0.831  tgcccggtcaCGCCGgacgttgctctct       Pax-5
V$PAX2_01                 1069 (+)  1.000  0.859  cccgGTCACgccggacgtt                Pax-2
V$PAX8_01                 1072 (-)  1.000  0.934  ggTCACGccggacgt                    Pax-8

rora
matrix                    position  core   matrix sequence (always the               factor name
identifier                (strand)  match  match  (+)-strand is shown)

V$DBP_Q6                    29 (+)  1.000  0.979  AGCAAaa                            DBP
V$PPARA_02                 113 (-)  1.000  0.913  cttcaccaaacTGACCaaa                PPARalpha:RXRalpha
V$NF1_Q6_01                146 (+)  1.000  0.980  atagtggcctGCCAAac                  NF-1
V$CP2_02                   167 (+)  0.957  0.922  TCTGGatccttcatg                    CP2/LBP-1c/LSF
V$HNF3B_01                 199 (-)  1.000  0.946  aaaaaAAACAcggca                    HNF3beta
V$PPAR_DR1_Q2              228 (+)  1.000  0.879  aGACCTcttccca                      PPAR
                                                                                     direct
                                                                                     repeat
                                                                                     1
V$KID3_01                  375 (+)  1.000  1.000  CCACC                              Kid3
V$ZF5_B                    469 (-)  0.864  0.856  caGCGAGtgcccc                      ZF5
V$VDR_Q3                   610 (+)  0.991  0.965  GGGTTaaagaggaga                    VDR
V$PAX5_02                  628 (-)  0.785  0.751  aggatcggggCGCAGgaggcaccccatc       Pax-5
V$KID3_01                  677 (+)  1.000  1.000  CCACC                              Kid3
V$HAND1E47_01              714 (+)  1.000  0.948  tctggggTCTGGaggg                   Hand1:E47
V$PPARA_02                 716 (+)  0.846  0.872  tggGGTCTggagggtggag                PPARalpha:RXRalpha
V$VDR_Q3                   718 (+)  1.000  0.915  GGGTCtggagggtgg                    VDR
V$KID3_01                  728 (-)  1.000  1.000  GGTGG                              Kid3
V$ZF5_B                    756 (+)  0.919  0.861  tggagaCGCTCtc                      ZF5
V$SPZ1_01                  785 (-)  0.984  0.976  gccaaacCCGCCtca                    Spz1
V$KID3_01                  825 (+)  1.000  1.000  CCACC                              Kid3
V$ZF5_B                    832 (+)  1.000  0.868  cactcgCGCGCtc                      ZF5
V$ZF5_B                    835 (-)  1.000  0.883  tcGCGCGctcgct                      ZF5
V$ZF5_B                    836 (+)  0.864  0.876  cgcgcgCTCGCtc                      ZF5
V$ZF5_B                    842 (+)  1.000  0.859  ctcgctCGCGCtc                      ZF5
V$WT1_Q6                   869 (+)  1.000  0.995  cCCTCCtgc                          WT1
V$ETF_Q6                  1034 (-)  1.000  1.000  CCGCCgc                            ETF
V$AP2_Q6                  1070 (-)  1.000  0.932  cggccGCGGGct                       AP-2

rorb
matrix                    position  core   matrix sequence (always the               factor name
identifier                (strand)  match  match  (+)-strand is shown)

V$MYOGNF1_01               186 (+)  0.787  0.737  tgccttctagtcTAGGCtctctgccaagt      myogenin
                                                                                     /
                                                                                     NF-1
V$NF1_Q6_01                198 (+)  1.000  0.984  taggctctctGCCAAgt                  NF-1
V$NKX25_Q5                 225 (-)  1.000  0.963  taAAGTGaca                         Nkx2-5
V$SZF11_01                 273 (+)  1.000  0.854  cCAGGGtcaaagggt                    SZF1-1
V$KID3_01                  433 (-)  1.000  1.000  GGTGG                              Kid3
V$CACD_01                  482 (-)  1.000  1.000  GGGTGtgg                           CACD
V$PAX5_02                  559 (-)  1.000  0.826  ggaacagggaCGCTTcaaagcgctgtcg       Pax-5
V$DR3_Q4                   669 (+)  1.000  0.837  aaagacctgacTGACCagtgt              VDR,
                                                                                     CAR,
                                                                                     PXR
V$PPARA_02                 669 (-)  1.000  0.887  aaagacctgacTGACCagt                PPARalpha:RXRalpha
V$COUP_DR1_Q6              680 (+)  0.884  0.890  tGACCAgtgtccc                      COUP
                                                                                     direct
                                                                                     repeat
                                                                                     1
V$PPAR_DR1_Q2              680 (+)  0.824  0.880  tGACCAgtgtccc                      PPAR
                                                                                     direct
                                                                                     repeat
                                                                                     1
V$PPARA_01                 680 (-)  0.649  0.713  tgacCAGTGtccctttctaa               PPARalpha:RXRalpha
V$PAX3_B                   712 (-)  0.904  0.850  gaagtgaaCGTCActctcaca              Pax-3
V$PAX8_01                  737 (-)  0.973  0.941  ccTCACTctccaggg                    Pax-8
V$ZF5_B                    746 (+)  1.000  0.936  ccagggCGCGCta                      ZF5
V$ZF5_B                    747 (-)  0.919  0.867  caGGGCGcgctaa                      ZF5
V$E2F_Q6_01                750 (+)  0.957  0.929  ggcgCGCTAagc                       E2F
V$SP1_Q2_01                843 (+)  1.000  1.000  ccCCGCCccc                         Sp1
V$KROX_Q6                  844 (+)  1.000  0.945  cccgCCCCCtgtcc                     KROX
V$ZF5_B                    860 (-)  0.919  0.909  aaGAGCGtcccct                      ZF5
V$SP3_Q3                   868 (-)  0.944  0.897  cCCCTCccccgcct                     Sp3
V$CKROX_Q2                 868 (+)  1.000  1.000  cCCCTCccc                          CKROX
V$MAZ_Q6                   869 (-)  1.000  1.000  ccCTCCCc                           MAZ
V$WT1_Q6                   869 (+)  1.000  1.000  cCCTCCccc                          WT1
V$KID3_01                  893 (+)  1.000  1.000  CCACG                              Kid3
V$NFY_01                   907 (-)  1.000  0.991  acgctgATTGGccatg                   NF-Y
V$NRSF_Q4                  911 (+)  1.000  0.811  tgattggccatggTGCTGa                NRSF
V$CMAF_01                  919 (+)  1.000  0.964  catggTGCTGacaggaggc                c-Maf
V$DR3_Q4                   935 (-)  0.881  0.846  ggcggGGCCAggaagtccggc              VDR,
                                                                                     CAR,
                                                                                     PXR
V$TEL2_Q6                  943 (-)  1.000  0.925  cagGAAGTcc                         Tel-2
V$SPZ1_01                  954 (-)  0.984  0.980  gccaaacCCGCCctc                    Spz1
V$ZF5_B                    985 (+)  0.919  0.852  tgcgctCGCTCtc                      ZF5
V$PPARA_01                 999 (-)  0.748  0.723  ccacCTCTCtcctctttctc               PPARalpha:RXRalpha
V$KID3_01                  999 (+)  1.000  1.000  CCACC                              Kid3
V$PAX5_02                 1061 (-)  0.919  0.774  attgtggatcCGCTAacaggcacagatg       Pax-5
V$TFE_Q6                  1089 (+)  1.000  1.000  tCATGTga                           TFE

Arih1
matrix                    position  core   matrix sequence (always the               factor name
identifier                (strand)  match  match  (+)-strand is shown)

V$AREB6_02                  23 (-)  1.000  0.996  ggacAGGTGtat                       AREB6
V$KID3_01                   36 (+)  1.000  1.000  CCACC                              Kid3
V$IPF1_Q4                  109 (+)  1.000  0.954  gtggTAATGagc                       IPF1
V$CDP_02                   119 (-)  0.912  0.915  gcactaaTCTATgga                    CDP
V$CDPCR1_01                153 (+)  0.929  0.929  aATTGAtggc                         CDP CR1
V$OG2_01                   165 (+)  1.000  1.000  TAATTg                             OG-2
V$SOX9_B1                  184 (-)  1.000  0.958  tcacATTGTtccgg                     SOX9
V$TTF1_Q6                  199 (+)  1.000  0.987  cccTCAAGaagt                       TTF-1
                                                                                     (Nkx2-1)
V$CREB_Q4_01               245 (+)  1.000  0.996  ctaTGACGtca                        CREB
V$CREB_Q4_01               248 (-)  1.000  0.988  tgaCGTCAcat                        CREB
V$KID3_01                  286 (+)  1.000  1.000  CCACG                              Kid3
V$PPARA_01                 311 (-)  0.748  0.707  ctacCTGTCacccaacttgg               PPARalpha:RXRalpha
V$SREBP_Q6                 314 (+)  1.000  0.966  cctgTCACCcaactt                    SREBP
V$SREBP_Q3                 314 (+)  1.000  0.956  cctgtCACCCaa                       SREBP
V$PAX5_02                  327 (-)  0.866  0.752  ttggaggttcCGCGTactactaccttcc       Pax-5
V$BCL6_Q3                  349 (+)  0.980  0.955  ccttCCAGGc                         BCL6
V$RFX1_02                  358 (+)  1.000  0.957  cagtaactcggGCAACcg                 RFX1
V$HIC1_02                  363 (-)  1.000  0.979  actcGGGCAaccgga                    HIC1
V$RFX_Q6                   367 (-)  1.000  0.971  ggGCAACcg                          RFX
V$CETS1P54_02              370 (+)  1.000  0.991  caacCGGAAtttt                      c-Ets-1(p54)
V$STAT1_01                 395 (+)  0.954  0.929  accggcttcCCGGAactagcc              STAT1
V$STAT1_01                 395 (-)  1.000  0.945  accggctTCCCGgaactagcc              STAT1
V$CP2_02                   404 (-)  0.941  0.937  ccggaactagCCAGG                    CP2/LBP-1c/LSF
V$CETS1P54_03              439 (+)  1.000  0.965  aggccCGGAAgcgaga                   c-Ets-1
                                                                                     p54
V$GABP_B                   442 (+)  1.000  0.952  cccGGAAGcgag                       GABP
V$ZF5_B                    479 (-)  0.919  0.889  ttGGGCGctcccc                      ZF5
V$KID3_01                  502 (+)  1.000  1.000  CCACG                              Kid3
V$CETS1P54_03              504 (+)  1.000  0.960  acgacCGGAAggcccc                   c-Ets-1
                                                                                     p54
V$CP2_02                   508 (-)  1.000  0.896  ccggaaggccCCAGC                    CP2/LBP-1c/LSF
V$ATF6_01                  527 (-)  1.000  0.917  tcaCGTCA                           ATF6
V$CREB_Q4_01               527 (-)  1.000  0.973  tcaCGTCAagg                        CREB
V$PAX5_02                  563 (-)  0.819  0.745  gccaccgccgCGCCGccgcgctcccgtc       Pax-5
V$KID3_01                  564 (+)  1.000  1.000  CCACC                              Kid3
V$ETF_Q6                   567 (-)  1.000  1.000  CCGCCgc                            ETF
V$ZF5_B                    573 (+)  1.000  0.852  cgccgcCGCGCtc                      ZF5
V$ETF_Q6                   575 (-)  1.000  1.000  CCGCCgc                            ETF
V$KID3_01                  606 (-)  1.000  1.000  CGTGG                              Kid3
V$CACD_01                  641 (-)  0.983  0.988  GGGCGtgg                           CACD
V$KID3_01                  644 (-)  1.000  1.000  CGTGG                              Kid3
V$PAX5_02                  648 (+)  0.919  0.788  gcgcggtgacgtgCAGCGgaccgacgcg       Pax-5
V$CREB_02                  650 (+)  1.000  0.991  gcggTGACGtgc                       CREB
V$HIF1_Q3                  652 (+)  1.000  0.976  ggtgACGTGcagcg                     HIF1
V$ATF6_01                  654 (+)  1.000  0.907  TGACGtgc                           ATF6
V$CREB_02                  673 (+)  1.000  0.987  gcgaTGACGtag                       CREB
V$CREB_Q4_01               674 (+)  1.000  0.980  cgaTGACGtag                        CREB
V$ATF6_01                  677 (+)  1.000  0.907  TGACGtag                           ATF6
V$TAXCREB_01               689 (+)  1.000  0.890  gcgcggTGACGcacg                    Tax/CREB
V$CREB_02                  691 (+)  1.000  0.968  gcggTGACGcac                       CREB
V$TAXCREB_02               694 (+)  1.000  0.871  gTGACGcacgcccct                    Tax/CREB
V$LEF1TCF1_Q4              706 (+)  1.000  0.969  cCTTTGttggc                        LEF1, TCF1
V$KID3_01                  743 (-)  1.000  1.000  GGTGG                              Kid3
V$MINI19_B                 786 (-)  0.941  0.917  ggcgtctGACTGaggccggca              Muscle
                                                                                     initiator
                                                                                     sequences-19
V$SMAD3_Q6                 788 (+)  1.000  0.953  cGTCTGact                          SMAD3
V$LRF_Q2                   811 (+)  1.000  0.989  gcggCCCCC                          LRF
V$WT1_Q6                   825 (+)  1.000  1.000  cCCTCCcgc                          WT1
V$CKROX_Q2                 844 (+)  1.000  1.000  gCCCTCccc                          CKROX
V$MAZ_Q6                   845 (-)  1.000  1.000  ccCTCCCc                           MAZ
V$ETF_Q6                   851 (-)  1.000  1.000  CCGCCgc                            ETF
V$ETF_Q6                   854 (-)  1.000  1.000  CCGCCgc                            ETF
V$KID3_01                  860 (+)  1.000  1.000  CCACC                              Kid3
V$ETF_Q6                   877 (-)  1.000  1.000  CCGCCgc                            ETF
V$AHRHIF_Q6                880 (-)  1.000  0.997  ccgCACGCg                          AhR,
                                                                                     Arnt,
                                                                                     HIF-1
V$KID3_01                  904 (+)  1.000  1.000  CCACG                              Kid3
V$CP2_02                   986 (-)  1.000  0.885  cgcgccgcggCCAGC                    CP2/LBP-1c/LSF

Btg2
matrix                    position  core   matrix sequence (always the               factor name
identifier                (strand)  match  match  (+)-strand is shown)

V$E2F_03                    53 (-)  0.944  0.937  catggCGCTAaa                       E2F
V$E2F_Q6_01                 54 (+)  0.957  0.935  atggCGCTAaat                       E2F
V$SMAD3_Q6                 123 (+)  1.000  0.945  aGTCTGcct                          SMAD3
V$HAND1E47_01              170 (-)  1.000  0.947  caagCCAGAcctgaag                   Hand1:E47
V$SREBP_Q6                 290 (+)  0.992  0.981  caatTCACAccagat                    SREBP
V$SREBP_Q3                 290 (+)  0.936  0.935  caattCACACca                       SREBP
V$PAX8_01                  292 (-)  0.953  0.928  atTCACAccagatta                    Pax-8
V$PAX4_04                  403 (+)  1.000  0.835  AAAAAtaaccctacggacagaaaatactct     Pax-4
V$KID3_01                  447 (+)  1.000  1.000  CCACC                              Kid3
V$CEBP_Q3                  471 (+)  1.000  0.992  cttttaGGCAAt                       C/EBP
V$CEBPA_01                 471 (-)  1.000  0.991  cttttagGCAATta                     C/EBPalpha
V$OG2_01                   479 (-)  1.000  1.000  cAATTA                             OG-2
V$KID3_01                  516 (-)  1.000  1.000  GGTGG                              Kid3
V$DBP_Q6                   533 (+)  1.000  0.979  AGCAAaa                            DBP
V$CEBPA_01                 552 (+)  1.000  0.981  ccATTGCtgaaaac                     C/EBPalpha
V$SPZ1_01                  617 (+)  0.998  0.967  gtaGGGGGgtgaacg                    Spz1
V$VMYB_02                  625 (+)  1.000  0.933  gtgAACGGc                          v-Myb
V$SMAD3_Q6                 642 (+)  1.000  0.940  tGTCTGtca                          SMAD3
V$E2F_Q6_01                712 (-)  1.000  0.958  tttTGGCGctgt                       E2F
V$E2F_03                   713 (+)  1.000  0.951  ttTGGCGctgtg                       E2F
V$ZF5_B                    750 (+)  1.000  0.856  gtgtagCGCGCtt                      ZF5
V$ZF5_B                    753 (-)  1.000  0.942  taGCGCGcttcct                      ZF5
V$LRH1_Q5                  774 (-)  1.000  0.998  gtcCAAGGccct                       LRH1
V$CREB_Q4_01               832 (+)  1.000  0.986  taaTGACGtca                        CREB
V$CREB_Q4_01               835 (-)  1.000  0.994  tgaCGTCAgtg                        CREB
V$ZF5_B                    871 (+)  0.888  0.903  cgcgggCGAGCtg                      ZF5
V$PAX5_02                  911 (+)  0.900  0.766  aggcggaggggagAGGCGagacaccgga       Pax-5
V$WT1_Q6                   912 (-)  1.000  0.995  ggcGGAGGg                          WT1
V$MYOGNF1_01               937 (-)  0.762  0.722  gaggggcacgccCCCATccgccagcgtcg      myogenin
                                                                                     /
                                                                                     NF-1
V$ZF5_B                    940 (-)  0.922  0.843  ggGCACGccccca                      ZF5
V$KID3_01                  977 (+)  1.000  1.000  CCACC                              Kid3
V$KID3_01                 1050 (-)  1.000  1.000  GGTGG                              Kid3
V$ETS_Q6                  1085 (+)  1.000  1.000  aCTTCCtc                           Ets
V$KID3_01                 1095 (+)  1.000  1.000  CCACC                              Kid3

Ccnl1
matrix                    position  core   matrix sequence (always the               factor name
identifier                (strand)  match  match  (+)-strand is shown)

V$SOX9_B1                   89 (-)  1.000  0.961  atcaATTGTttcac                     SOX9
V$PAX3_B                    91 (+)  1.000  0.871  caattgttTCACGgtcgacct              Pax-3
V$KID3_01                  166 (-)  1.000  1.000  GGTGG                              Kid3
V$KID3_01                  169 (-)  1.000  1.000  GGTGG                              Kid3
V$AHRHIF_Q6                173 (-)  1.000  0.997  gcgCACGCc                          AhR,
                                                                                     Arnt,
                                                                                     HIF-1
V$CRX_Q4                   180 (+)  1.000  0.977  ccttTAATCccag                      Crx
V$PAX6_Q2                  252 (-)  0.801  0.873  gagTTTCAggacag                     Pax-6
V$AIRE_02                  330 (+)  0.547  0.726  aaTAAATgatgggttatcctggagc          AIRE
V$YY1_Q6                   353 (+)  1.000  0.997  GCCATtttg                          YY1
V$FXR_Q3                   355 (+)  0.948  0.839  cattttgatTGACC                     FXR/RXR-alpha
V$NFKB_Q6_01               558 (-)  1.000  0.993  agggatTTTCCagatt                   NF-kappaB
V$BCL6_Q3                  613 (+)  1.000  0.976  ctttCTAGGc                         BCL6
V$ZF5_B                    635 (+)  1.000  0.878  cccacgCGCGCtc                      ZF5
V$KID3_01                  636 (+)  1.000  1.000  CCACG                              Kid3
V$DEAF1_02                 640 (+)  0.961  0.935  gcgcgCTCGGagctttccggaaacc          DEAF1
V$STAT1_01                 647 (-)  0.817  0.841  cggagctTTCCGgaaacccca              STAT1
V$MYOGNF1_01               666 (+)  0.811  0.730  caggcgctcaaaCTGGGaagctgcccggt      myogenin
                                                                                     /
                                                                                     NF-1
V$KID3_01                  822 (+)  1.000  1.000  CCACC                              Kid3
V$WT1_Q6                   868 (+)  1.000  0.995  cCCTCCgcc                          WT1
V$E2F_Q6_01                907 (-)  1.000  0.950  cgtTGGCGcgcg                       E2F
V$E2F_03                   908 (+)  1.000  0.924  gtTGGCGcgcgc                       E2F
V$ZF5_B                    909 (+)  1.000  0.849  ttggcgCGCGCgg                      ZF5
V$CACD_01                  921 (-)  0.948  0.965  GGGAGtgg                           CACD
V$PAX5_02                  930 (+)  0.873  0.772  gtggggtggggtaGGGCGtgtcggcgtg       Pax-5
V$KID3_01                  934 (-)  1.000  1.000  GGTGG                              Kid3
V$KID3_01                  954 (-)  1.000  1.000  CGTGG                              Kid3
V$CREB_02                  955 (+)  1.000  0.999  gtggTGACGtca                       CREB
V$CREB_Q4_01               956 (+)  1.000  0.990  tggTGACGtca                        CREB
V$CREB_Q4_01               959 (-)  1.000  0.996  tgaCGTCAggg                        CREB
V$GABP_B                   968 (+)  1.000  0.939  ggcGGAAGcgca                       GABP
V$ZF5_B                    972 (+)  0.849  0.849  gaagcgCACGCtg                      ZF5
V$AHRHIF_Q6                983 (+)  1.000  1.000  tGCGTGcgg                          AhR,
                                                                                     Arnt,
                                                                                     HIF-1
V$ETF_Q6                   988 (+)  1.000  1.000  gcGGCGG                            ETF
V$BCL6_Q3                  994 (-)  0.980  0.956  gCCTGGaagc                         BCL6
V$PAX3_B                  1002 (+)  1.000  0.856  gccggcggTCACGggaagatc              Pax-3
V$PAX5_02                 1040 (-)  1.000  0.838  tggttagtctCGCTTtgggttccggctg       Pax-5
V$KID3_01                 1079 (-)  1.000  1.000  CGTGG                              Kid3

cebpb
matrix                    position  core   matrix sequence (always the               factor name
identifier                (strand)  match  match  (+)-strand is shown)

V$MEIS1BHOXA9_02            25 (+)  1.000  0.867  TGACAggttggcag                     MEIS1B:HOXA9
V$KID3_01                   55 (+)  1.000  1.000  CCACC                              Kid3
V$KID3_01                   75 (-)  1.000  1.000  GGTGG                              Kid3
V$RFX_Q6                    87 (+)  1.000  0.975  gaGTTGCcc                          RFX
V$ZF5_B                     95 (-)  0.919  0.854  ctGGGCGtcctca                      ZF5
V$KID3_01                  160 (-)  1.000  1.000  GGTGG                              Kid3
V$PAX8_01                  181 (+)  0.963  0.916  gcttgcagGGTGAcc                    Pax-8
V$SZF11_01                 185 (+)  1.000  0.837  gCAGGGtgaccgctg                    SZF1-1
V$PPARA_02                 232 (-)  0.945  0.873  tcccaccgcaaTCACCtga                PPARalpha:RXRalpha
V$KID3_01                  234 (+)  1.000  1.000  CCACC                              Kid3
V$VMYB_02                  306 (-)  1.000  0.937  tCCGTTtgt                          v-Myb
V$MRF2_01                  331 (+)  1.000  0.945  actaacAATACcaa                     MRF-2
V$KID3_01                  351 (+)  1.000  1.000  CCACG                              Kid3
V$FXR_Q3                   371 (+)  0.897  0.867  caaagtgacTCACC                     FXR/RXR-alpha
V$MAF_Q6_01                375 (-)  1.000  0.956  gTGACTcaccc                        MAF
V$HAND1E47_01              380 (-)  1.000  0.940  tcacCCAGAcacagtg                   Hand1:E47
V$TAXCREB_02               393 (+)  0.600  0.749  gTGTGGcagaacccc                    Tax/CREB
V$KID3_01                  416 (+)  1.000  1.000  CCACC                              Kid3
V$CACD_01                  437 (-)  0.948  0.965  GGGAGtgg                           CACD
V$KID3_01                  478 (-)  1.000  1.000  GGTGG                              Kid3
V$PAX6_Q2                  489 (-)  0.768  0.817  gggATCCAggacag                     Pax-6
V$ZF5_B                    500 (-)  0.864  0.844  caGCGAGcatccc                      ZF5
V$SP3_Q3                   508 (+)  0.944  0.894  atccccggGGTGGg                     Sp3
V$ZF5_B                    516 (+)  0.922  0.889  ggtgggCGTGCac                      ZF5
V$KID3_01                  516 (-)  1.000  1.000  GGTGG                              Kid3
V$ZF5_B                    517 (-)  0.919  0.844  gtGGGCGtgcacc                      ZF5
V$LMO2COM_01               523 (-)  1.000  0.995  gtgcACCTGgag                       Lmo2
                                                                                     complex
V$WT1_Q6                   555 (-)  0.998  0.999  gggGGGGGg                          WT1
V$WT1_Q6                   556 (-)  0.998  0.999  gggGGGGGg                          WT1
V$TBX5_01                  569 (+)  1.000  0.971  agaGGTGTgggc                       TBX5
V$KID3_01                  589 (-)  1.000  1.000  GGTGG                              Kid3
V$KID3_01                  608 (-)  1.000  1.000  CGTGG                              Kid3
V$BCL6_Q3                  619 (+)  0.980  0.964  gcttCCAGGg                         BCL6
V$AP2_Q6_01                635 (-)  0.986  0.983  gGCCCGgggacag                      AP-2
V$RFX1_02                  673 (+)  0.982  0.944  gtgtagctggaGGAACga                 RFX1
V$KID3_01                  743 (+)  1.000  1.000  CCACC                              Kid3
V$ETF_Q6                   769 (+)  1.000  1.000  gcGGCGG                            ETF
V$ZF5_B                    771 (+)  1.000  0.915  ggcggcCGCGCtc                      ZF5
V$GABP_B                   801 (+)  1.000  0.925  gcgGGAAGgggg                       GABP
V$KROX_Q6                  803 (-)  1.000  0.957  gggaaGGGGGcggg                     KROX
V$ZF5_B                    807 (+)  0.888  0.915  agggggCGGGCtg                      ZF5
V$TAXCREB_02               812 (-)  1.000  0.774  gcgggctggCGTCAc                    Tax/CREB
V$TAXCREB_01               817 (-)  1.000  0.895  ctggCGTCAcccgcg                    Tax/CREB
V$CREB_02                  818 (-)  1.000  0.975  tggCGTCAcccg                       CREB
V$KID3_01                  834 (-)  1.000  1.000  CGTGG                              Kid3
V$ETF_Q6                   896 (-)  1.000  1.000  CCGCCgc                            ETF
V$CACD_01                  906 (+)  0.948  0.965  ccaCTCCC                           CACD
V$ETF_Q6                   913 (-)  1.000  1.000  CCGCCgc                            ETF
V$KID3_01                  935 (-)  1.000  1.000  CGTGG                              Kid3
V$TAXCREB_02               947 (+)  1.000  0.752  aTGACGcgcaccgac                    Tax/CREB
V$KID3_01                  964 (-)  1.000  1.000  GGTGG                              Kid3
V$ETF_Q6                   973 (+)  1.000  1.000  gcGGCGG                            ETF
V$WT1_Q6                   976 (-)  1.000  1.000  gcgGGAGGg                          WT1
V$PAX3_B                   984 (-)  1.000  0.954  ggccccagCGTGAcgcagccc              Pax-3
V$TAXCREB_02               993 (+)  1.000  0.752  gTGACGcagcccgtt                    Tax/CREB
V$VMYB_02                 1002 (-)  1.000  0.968  cCCGTTgcc                          v-Myb
V$RFX_Q6                  1003 (+)  1.000  0.994  ccGTTGCca                          RFX
V$ETF_Q6                  1040 (-)  1.000  1.000  CCGCCgc                            ETF
V$ETF_Q6                  1043 (-)  1.000  1.000  CCGCCgc                            ETF
V$PAX3_B                  1067 (-)  0.818  0.846  cacgggacCGGGAcgcagcgg              Pax-3
V$AP2_Q6                  1088 (+)  1.000  0.962  agCCCGCgggcc                       AP-2
V$AP2_Q6                  1088 (-)  1.000  0.947  agcccGCGGGcc                       AP-2

Csrnp1
matrix                    position  core   matrix sequence (always the               factor name
identifier                (strand)  match  match  (+)-strand is shown)

V$KID3_01                   43 (-)  1.000  1.000  GGTGG                              Kid3
V$DR3_Q4                    57 (-)  1.000  0.831  tgttgGGTCAtcaagaacggt              VDR,
                                                                                     CAR,
                                                                                     PXR
V$VMYB_02                   69 (+)  1.000  0.930  aagAACGGt                          v-Myb
V$KID3_01                  112 (-)  1.000  1.000  GGTGG                              Kid3
V$BRCA_01                  203 (+)  1.000  1.000  ttcTGTTG                           BRCA1:USF2
V$PAX4_04                  216 (-)  1.000  0.841  ggtttggtttttttgtttgtttttgTTTTT     Pax-4
V$HNF3ALPHA_Q6             229 (+)  1.000  1.000  TGTTTgttttt                        HNF3alpha
V$STAT_Q6                  262 (+)  0.994  0.988  tggctTTCTTgga                      STAT
V$LRH1_Q5                  285 (+)  1.000  0.997  tagaCCTTGaac                       LRH1
V$BCL6_Q3                  288 (-)  0.980  0.985  aCCTTGaact                         BCL6
V$TTF1_Q6                  319 (-)  1.000  0.998  gcctCTTGAgtg                       TTF-1
                                                                                     (Nkx2-1)
V$TCF11_01                 362 (+)  1.000  0.998  GTCATgttttgtt                      TCF11
V$PAX6_Q2                  400 (+)  1.000  0.871  ccgtccTGGAActt                     Pax-6
V$BCL6_Q3                  403 (-)  0.980  0.985  tCCTGGaact                         BCL6
V$KID3_01                  489 (+)  1.000  1.000  CCACC                              Kid3
V$KID3_01                  492 (+)  1.000  1.000  CCACG                              Kid3
V$YY1_Q6_02                499 (+)  1.000  0.994  tctGCCATgtt                        YY1
V$YY1_Q6                   502 (+)  1.000  0.994  GCCATgttt                          YY1
V$PLZF_02                  517 (+)  0.976  0.819  caaaatggggttTAAACttagagcttttc      PLZF
V$KID3_01                  625 (+)  1.000  1.000  CCACC                              Kid3
V$PEBP_Q6                  678 (+)  1.000  0.976  gattACCACagataa                    PEBP
V$GATA4_Q3                 687 (+)  1.000  0.936  AGATAaagggca                       GATA-4
V$WT1_Q6                   709 (+)  0.992  0.993  cCCACCccc                          WT1
V$CACD_01                  710 (+)  0.960  0.973  ccaCCCCC                           CACD
V$KID3_01                  710 (+)  1.000  1.000  CCACC                              Kid3
V$KID3_01                  786 (+)  1.000  1.000  CCACC                              Kid3
V$GRE_C                    807 (-)  0.978  0.881  cAGGACagaaggtcac                   GR
V$SP3_Q3                   834 (+)  0.944  0.911  acccggggGAGGGg                     Sp3
V$WT1_Q6                   838 (-)  1.000  1.000  gggGGAGGg                          WT1
V$MAZ_Q6                   839 (+)  1.000  1.000  gGGGAGgg                           MAZ
V$CKROX_Q2                 839 (-)  1.000  1.000  gggGAGGGg                          CKROX
V$SPZ1_01                  939 (+)  1.000  0.968  gggGGAGGgtcgagc                    Spz1
V$WT1_Q6                   939 (-)  1.000  1.000  gggGGAGGg                          WT1
V$MAZ_Q6                   940 (+)  1.000  1.000  gGGGAGgg                           MAZ
V$ZF5_B                    943 (+)  0.888  0.844  gagggtCGAGCtt                      ZF5
V$KID3_01                  956 (+)  1.000  1.000  CCACG                              Kid3
V$BCL6_Q3                  964 (+)  0.980  0.979  gcttCCAGGa                         BCL6
V$DR3_Q4                   981 (+)  0.897  0.843  gcagtccttgcTGAGCcatcc              VDR,
                                                                                     CAR,
                                                                                     PXR
V$BCL6_Q3                 1047 (+)  0.980  0.961  cgttCCAGGc                         BCL6
V$ZF5_B                   1077 (+)  0.919  0.857  gaaaagCGCTCta                      ZF5

Dusp1
matrix                    position  core   matrix sequence (always the               factor name
identifier                (strand)  match  match  (+)-strand is shown)

V$AR_Q2                     20 (+)  0.899  0.862  agtccttggtGTGCT                    AR
V$DBP_Q6                    28 (-)  0.985  0.987  gtGTGCT                            DBP
V$GATA4_Q3                  52 (+)  0.884  0.924  AGATGaaaggca                       GATA-4
V$FAC1_01                  162 (+)  0.978  0.935  aaacAAAACaaaac                     FAC1
V$FAC1_01                  167 (+)  0.978  0.940  aaacAAAACaaaag                     FAC1
V$BRCA_01                  185 (+)  1.000  0.999  ttgTGTTG                           BRCA1:USF2
V$KID3_01                  232 (+)  1.000  1.000  CCACG                              Kid3
V$PPARA_01                 275 (-)  0.748  0.705  ggagCTCTAcccaagtctcc               PPARalpha:RXRalpha
V$VDR_Q3                   292 (-)  1.000  0.920  tcccccacccCACCC                    VDR
V$KID3_01                  296 (+)  1.000  1.000  CCACC                              Kid3
V$SPZ1_01                  298 (-)  0.998  0.966  accccacCCCCCcaa                    Spz1
V$PPARA_02                 299 (-)  0.815  0.875  ccccaccccccCAACCcca                PPARalpha:RXRalpha
V$WT1_Q6                   300 (+)  0.992  0.993  cCCACCccc                          WT1
V$CACD_01                  301 (+)  0.960  0.973  ccaCCCCC                           CACD
V$VDR_Q3                   301 (-)  0.991  0.913  ccacccccccAACCC                    VDR
V$KID3_01                  301 (+)  1.000  1.000  CCACC                              Kid3
V$SPZ1_01                  343 (-)  1.000  0.964  ttgcaacCCTCCtcc                    Spz1
V$WT1_Q6                   349 (+)  1.000  0.995  cCCTCCtcc                          WT1
V$KID3_01                  385 (+)  1.000  1.000  CCACC                              Kid3
V$SPZ1_01                  411 (+)  0.998  0.973  ggtGGGGGgtgggaa                    Spz1
V$KID3_01                  411 (-)  1.000  1.000  GGTGG                              Kid3
V$CACD_01                  415 (-)  0.960  0.973  GGGGGtgg                           CACD
V$WT1_Q6                   415 (-)  0.992  0.993  gggGGTGGg                          WT1
V$KID3_01                  418 (-)  1.000  1.000  GGTGG                              Kid3
V$NKX25_Q5                 463 (-)  1.000  0.963  taAAGTGaca                         Nkx2-5
V$CP2_02                   507 (-)  0.957  0.921  ctcggtatagCCAGA                    CP2/LBP-1c/LSF
V$CACD_01                  555 (+)  0.948  0.965  ccaCTCCC                           CACD
V$CACD_01                  580 (+)  0.983  0.988  ccaCGCCC                           CACD
V$KID3_01                  580 (+)  1.000  1.000  CCACG                              Kid3
V$KID3_01                  586 (+)  1.000  1.000  CCACC                              Kid3
V$PAX3_B                   615 (-)  1.000  0.834  gctgagaaCGTGAtaccagga              Pax-3
V$MYOGNF1_01               703 (+)  0.900  0.725  tggccacccgggCTGGCagcgcgccgtcc      myogenin
                                                                                     /
                                                                                     NF-1
V$KID3_01                  706 (+)  1.000  1.000  CCACC                              Kid3
V$ZF5_B                    719 (-)  1.000  0.914  caGCGCGccgtcc                      ZF5
V$SPZ1_01                  750 (+)  1.000  0.976  acaGGAGGgtggggg                    Spz1
V$KID3_01                  757 (-)  1.000  1.000  GGTGG                              Kid3
V$ZF5_B                    760 (+)  0.888  0.855  gggggcCGGGCtg                      ZF5
V$MYOGNF1_01               764 (-)  0.900  0.811  gccgggctgcgaGCCAGcgctcagagccg      myogenin
                                                                                     /
                                                                                     NF-1
V$CREB_02                  806 (+)  1.000  0.990  ccgaTGACGtct                       CREB
V$CREB_Q4_01               807 (+)  1.000  0.984  cgaTGACGtct                        CREB
V$PPARA_02                 844 (+)  0.805  0.864  ctcGGTAGggcgggtgacg                PPARalpha:RXRalpha
V$TAXCREB_01               852 (+)  1.000  0.902  ggcgggTGACGtcac                    Tax/CREB
V$CREB_02                  854 (+)  1.000  0.999  cgggTGACGtca                       CREB
V$CREB_Q4_01               855 (+)  1.000  0.988  gggTGACGtca                        CREB
V$TAXCREB_01               857 (-)  1.000  0.881  gtgaCGTCAccgccc                    Tax/CREB
V$CREB_Q4_01               858 (-)  1.000  0.999  tgaCGTCAccg                        CREB
V$CREB_02                  858 (-)  1.000  0.994  tgaCGTCAccgc                       CREB
V$PAX3_B                   866 (+)  1.000  0.840  ccgcccggTCACGtgtctgcc              Pax-3
V$MYCMAX_03                868 (+)  1.000  0.993  gcccggtCACGTgtctgcca               c-Myc:Max
V$MYCMAX_03                868 (-)  1.000  0.993  gcccggtcACGTGtctgcca               c-Myc:Max
V$USF_Q6_01                872 (-)  1.000  0.975  ggtCACGTgtct                       USF
V$PAX4_04                  889 (+)  0.809  0.830  TCAAAcaaacaaaccgttctcccccacccc     Pax-4
V$VMYB_02                  901 (-)  1.000  0.931  aCCGTTctc                          v-Myb
V$WT1_Q6                   911 (+)  0.992  0.993  cCCACCccc                          WT1
V$CACD_01                  912 (+)  0.960  0.973  ccaCCCCC                           CACD
V$KID3_01                  912 (+)  1.000  1.000  CCACC                              Kid3
V$KID3_01                  918 (+)  1.000  1.000  CCACC                              Kid3
V$SPZ1_01                  920 (-)  0.998  0.969  accccacCCCCCgct                    Spz1
V$WT1_Q6                   922 (+)  0.992  0.993  cCCACCccc                          WT1
V$CACD_01                  923 (+)  0.960  0.973  ccaCCCCC                           CACD
V$KID3_01                  923 (+)  1.000  1.000  CCACC                              Kid3
V$ZF5_B                    972 (+)  1.000  0.848  taaaacCGCGCtc                      ZF5
V$ZF5_B                    990 (+)  1.000  0.909  gacgagCGCGCag                      ZF5
V$ZF5_B                    993 (-)  1.000  0.851  gaGCGCGcagtga                      ZF5
V$CP2_02                  1025 (-)  0.957  0.917  cgcggtgaagCCAGA                    CP2/LBP-1c/LSF
V$ZF5_B                   1047 (-)  0.864  0.857  caGCGAGcacttg                      ZF5
V$PPARA_01                1061 (+)  0.899  0.698  ggacttagggcCACAGgaca               PPARalpha:RXRalpha
V$DR1_Q3                  1068 (+)  0.904  0.905  gggcCACAGgaca                      PPAR,
                                                                                     HNF-4,
                                                                                     COUP,
                                                                                     RAR
V$PPAR_DR1_Q2             1068 (-)  0.876  0.908  gggccacAGGACa                      PPAR
                                                                                     direct
                                                                                     repeat
                                                                                     1

Dusp4
matrix                    position  core   matrix sequence (always the               factor name
identifier                (strand)  match  match  (+)-strand is shown)

V$GATA4_Q3                   1 (-)  0.884  0.941  tccctttCATCT                       GATA-4
V$CDP_02                    77 (+)  1.000  0.953  gaaATCGAtcacgct                    CDP
V$PAX3_B                    77 (+)  1.000  0.862  gaaatcgaTCACGctaatgta              Pax-3
V$CDPCR1_01                 79 (+)  1.000  0.931  aATCGAtcac                         CDP CR1
V$PAX8_01                   83 (-)  1.000  0.917  gaTCACGctaatgta                    Pax-8
V$POU1F1_Q6                 93 (+)  0.987  0.960  aTGTATaaac                         POU1F1
V$TBP_Q6                    95 (-)  1.000  1.000  gtATAAA                            TBP
V$FAC1_01                  134 (+)  0.978  0.953  agacAAAACacaac                     FAC1
V$SZF11_01                 202 (+)  0.854  0.811  aCGGGGtggcagccg                    SZF1-1
V$KID3_01                  206 (-)  1.000  1.000  GGTGG                              Kid3
V$PAX5_02                  232 (+)  0.973  0.742  ctcggagctgcagGAGCGagacctcgaa       Pax-5
V$BCL6_Q3                  252 (-)  0.980  0.978  aCCTCGaaga                         BCL6
V$AP2_Q6_01                269 (-)  0.986  0.987  gGCCGGgggggtg                      AP-2
V$AP2_Q6                   269 (-)  0.992  0.932  ggccgGGGGGgt                       AP-2
V$WT1_Q6                   270 (-)  0.998  0.994  gccGGGGGg                          WT1
V$CACD_01                  275 (-)  0.960  0.973  GGGGGtgg                           CACD
V$WT1_Q6                   275 (-)  0.992  0.993  gggGGTGGg                          WT1
V$KID3_01                  278 (-)  1.000  1.000  GGTGG                              Kid3
V$KID3_01                  346 (+)  1.000  1.000  CCACC                              Kid3
V$DR3_Q4                   381 (-)  0.838  0.848  ccgggGCTGAggaaggacagg              VDR,
                                                                                     CAR,
                                                                                     PXR
V$SPZ1_01                  448 (+)  0.984  0.962  gcgGGCGGgtcggag                    Spz1
V$VMYB_02                  489 (-)  1.000  0.933  tCCGTTtta                          v-Myb
V$ZF5_B                    519 (+)  0.919  0.861  accgagCGCCCtg                      ZF5
V$CREB_Q4_01               545 (+)  1.000  0.971  ttgTGACGtcg                        CREB
V$ATF6_01                  548 (+)  1.000  0.917  TGACGtcg                           ATF6
V$PAX3_B                   554 (-)  1.000  0.846  cgagtcccCGTGActgggtgc              Pax-3
V$KROX_Q6                  603 (-)  1.000  0.993  ggggtGGGGGcggg                     KROX
V$KID3_01                  605 (-)  1.000  1.000  GGTGG                              Kid3
V$SP1_Q2_01                608 (-)  1.000  1.000  gggGGCGGgg                         Sp1
V$BRCA_01                  626 (+)  0.994  0.994  ttgCGTTG                           BRCA1:USF2
V$EGR1_01                  626 (+)  0.900  0.892  ttgcGTTGGggg                       Egr-1
V$KROX_Q6                  628 (-)  1.000  0.950  gcgttGGGGGcggg                     KROX
V$SP1_Q2_01                633 (-)  1.000  1.000  gggGGCGGgg                         Sp1
V$IPF1_Q4                  652 (+)  1.000  0.978  gtagTAATGact                       IPF1
V$MAZ_Q6                   667 (-)  1.000  1.000  ccCTCCCc                           MAZ
V$WT1_Q6                   667 (+)  1.000  1.000  cCCTCCccc                          WT1
V$AP2_Q6                   669 (+)  0.992  0.931  ctCCCCCgggag                       AP-2
V$CDXA_02                  692 (+)  1.000  1.000  aTTAATa                            CdxA
V$DR3_Q4                   726 (-)  0.907  0.835  ggctgGGGCAgtgcgtgcagc              VDR,
                                                                                     CAR,
                                                                                     PXR
V$KID3_01                  761 (-)  1.000  1.000  GGTGG                              Kid3
V$VMYB_02                  767 (+)  1.000  0.938  ggaAACGGc                          v-Myb
V$SZF11_01                 781 (+)  0.890  0.831  cCACGGcagaagcag                    SZF1-1
V$KID3_01                  781 (+)  1.000  1.000  CCACG                              Kid3
V$FAC1_01                  803 (+)  0.978  0.942  tagcAAAACacacc                     FAC1
V$DBP_Q6                   804 (+)  1.000  0.979  AGCAAaa                            DBP
V$ZF5_B                    886 (-)  1.000  0.891  ccGCGCGcccgcc                      ZF5
V$CP2_02                   887 (-)  1.000  0.891  cgcgcgcccgCCAGC                    CP2/LBP-1c/LSF
V$E2F_Q6_01                901 (-)  1.000  0.965  cttTGGCGccag                       E2F
V$E2F_03                   902 (+)  1.000  0.978  ttTGGCGccaga                       E2F
V$KID3_01                  952 (-)  1.000  1.000  GGTGG                              Kid3
V$ZF5_B                   1010 (+)  0.919  0.881  tgcaggCGCCCtc                      ZF5
V$CP2_02                  1033 (+)  0.941  0.939  CCTGGttccttcttg                    CP2/LBP-1c/LSF

Egr1
matrix                    position  core   matrix sequence (always the               factor name
identifier                (strand)  match  match  (+)-strand is shown)

V$BCL6_Q3                    3 (-)  1.000  0.999  aCCTAGaaca                         BCL6
V$CEBPA_01                  17 (-)  1.000  0.982  gggttccGCAATcc                     C/EBPalpha
V$KID3_01                   42 (-)  1.000  1.000  GGTGG                              Kid3
V$SPZ1_01                   62 (+)  1.000  0.961  gacGGAGGgaatagc                    Spz1
V$KID3_01                   89 (-)  1.000  1.000  GGTGG                              Kid3
V$KID3_01                  137 (-)  1.000  1.000  GGTGG                              Kid3
V$MYOGNF1_01               164 (-)  0.911  0.769  gctaggcagtgtCCCAAgaaccagtagcc      myogenin
                                                                                     /
                                                                                     NF-1
V$TBX5_01                  217 (-)  1.000  0.990  ggtgACACCtgg                       TBX5
V$BCL6_Q3                  223 (-)  0.980  0.985  aCCTGGaaag                         BCL6
V$PPAR_DR1_Q2              282 (+)  0.854  0.843  cGGCCTctgccct                      PPAR
                                                                                     direct
                                                                                     repeat
                                                                                     1
V$PPARA_01                 282 (-)  0.899  0.745  cggcCTCTGccctagcccgc               PPARalpha:RXRalpha
V$ZF5_B                    294 (-)  0.888  0.858  taGCCCGccctgc                      ZF5
V$AP2_Q6_01                315 (+)  1.000  0.986  ctctccgCAGGCt                      AP-2
V$ZF5_B                    320 (+)  0.864  0.845  cgcaggCTCGCtc                      ZF5
V$KID3_01                  333 (+)  1.000  1.000  CCACG                              Kid3
V$KID3_01                  346 (-)  1.000  1.000  GGTGG                              Kid3
V$SPZ1_01                  347 (+)  0.984  0.967  gtgGGCGGgtgagcc                    Spz1
V$TCF11_01                 358 (-)  1.000  0.999  agcccaggATGAC                      TCF11
V$KROX_Q6                  398 (+)  1.000  0.974  ctcgCCCCCgcgcc                     KROX
V$SZF11_01                 432 (-)  0.836  0.810  cagctcgcaCCCGGg                    SZF1-1
V$ZF5_B                    432 (-)  0.888  0.903  caGCTCGcacccg                      ZF5
V$LRF_Q2                   444 (-)  1.000  0.989  GGGGGccgt                          LRF
V$ETF_Q6                   458 (-)  1.000  1.000  CCGCCgc                            ETF
V$ZF5_B                    461 (-)  1.000  0.847  ccGCGCGcccagc                      ZF5
V$CKROX_Q2                 488 (+)  1.000  1.000  gCCCTCccc                          CKROX
V$MAZ_Q6                   489 (-)  1.000  1.000  ccCTCCCc                           MAZ
V$KID3_01                  495 (+)  1.000  1.000  CCACG                              Kid3
V$ZF5_B                    515 (+)  1.000  0.919  cccgcgCGCGCtc                      ZF5
V$ZF5_B                    516 (-)  1.000  0.886  ccGCGCGcgctca                      ZF5
V$ZF5_B                    517 (+)  0.919  0.877  cgcgcgCGCTCag                      ZF5
V$SP3_Q3                   557 (+)  0.981  0.912  aggatgggGGGGGg                     Sp3
V$VDR_Q3                   562 (+)  0.956  0.902  GGGGGgggggggtgt                    VDR
V$WT1_Q6                   562 (-)  0.998  0.999  gggGGGGGg                          WT1
V$WT1_Q6                   563 (-)  0.998  0.999  gggGGGGGg                          WT1
V$WT1_Q6                   564 (-)  0.998  0.999  gggGGGGGg                          WT1
V$SPZ1_01                  565 (+)  0.998  0.981  gggGGGGGgtgtgcg                    Spz1
V$WT1_Q6                   565 (-)  0.998  0.999  gggGGGGGg                          WT1
V$TAXCREB_02               569 (-)  0.600  0.769  gggggtgtgCGCCGa                    Tax/CREB
V$SRF_C                    590 (-)  1.000  0.962  aacgCCATAtaagga                    SRF
V$SRF_Q6                   592 (+)  1.000  0.991  cgCCATAtaaggag                     SRF
V$SRF_Q4                   593 (+)  1.000  0.984  gCCATAtaaggagcagga                 SRF
V$RUSH1A_02                630 (+)  1.000  0.999  gacCTTATtt                         RUSH-1alpha
V$SRF_Q6                   630 (-)  0.990  0.978  gaccttaTTTGGgc                     SRF
V$SRF_Q4                   641 (-)  1.000  0.968  ggcagcgccttaTATGGa                 SRF
V$SRF_Q6                   646 (-)  1.000  0.988  cgccttaTATGGag                     SRF
V$SRF_C                    647 (+)  1.000  0.963  gccttaTATGGagtg                    SRF
V$YY1_Q6                   665 (-)  1.000  0.994  caatATGGC                          YY1
V$CETS1P54_03              676 (-)  1.000  0.970  tgccgcTTCCGgctct                   c-Ets-1
                                                                                     p54
V$GABP_B                   677 (-)  1.000  0.960  gccgCTTCCggc                       GABP
V$WT1_Q6                   693 (-)  1.000  0.995  ggaGGAGGg                          WT1
V$SP1_Q2_01                714 (-)  1.000  0.990  tggGGCGGgg                         Sp1
V$BCL6_Q3                  784 (+)  0.980  0.985  ctttCCAGGa                         BCL6
V$ZF5_B                    796 (-)  0.919  0.874  ctGAGCGctcgcg                      ZF5
V$KID3_01                  828 (-)  1.000  1.000  GGTGG                              Kid3
V$KID3_01                  839 (+)  1.000  1.000  CCACC                              Kid3
V$ATF6_01                  863 (-)  1.000  0.917  tcaCGTCA                           ATF6
V$SRF_Q4                   911 (-)  1.000  0.946  ctgcttcccataTATGGc                 SRF
V$SRF_C                    914 (-)  1.000  0.979  cttcCCATAtatggc                    SRF
V$SRF_Q6                   916 (+)  1.000  0.985  tcCCATAtatggcc                     SRF
V$SRF_Q6                   916 (-)  1.000  0.987  tcccataTATGGcc                     SRF
V$SRF_Q4                   917 (+)  1.000  0.973  cCCATAtatggccatgta                 SRF
V$SRF_C                    917 (+)  1.000  0.991  cccataTATGGccat                    SRF
V$PAX3_B                   929 (+)  1.000  0.870  catgtacgTCACGgcggaggc              Pax-3
V$CREB_Q4_01               932 (-)  1.000  0.975  gtaCGTCAcgg                        CREB
V$ZF5_B                    949 (+)  0.922  0.871  cgggccCGTGCtg                      ZF5
V$HAND1E47_01              960 (-)  1.000  0.964  tgttCCAGAcccttga                   Hand1:E47
V$BCL6_Q3                  969 (-)  0.980  0.969  cCCTTGaaat                         BCL6
V$ZF5_B                   1010 (-)  1.000  0.853  caGCGCGcagaac                      ZF5
V$ETF_Q6                  1031 (-)  1.000  1.000  CCGCCgc                            ETF
V$ETF_Q6                  1034 (-)  1.000  1.000  CCGCCgc                            ETF
V$ETF_Q6                  1047 (-)  1.000  1.000  CCGCCgc                            ETF
V$ETF_Q6                  1050 (-)  1.000  1.000  CCGCCgc                            ETF
V$CETS1P54_03             1055 (-)  1.000  0.948  gccagcTTCCGccgcc                   c-Ets-1
                                                                                     p54
V$EGR1_01                 1063 (-)  0.785  0.883  ccgCCGCCgcaa                       Egr-1
V$ETF_Q6                  1063 (-)  1.000  1.000  CCGCCgc                            ETF
V$ETF_Q6                  1066 (-)  1.000  1.000  CCGCCgc                            ETF
V$SP3_Q3                  1082 (-)  0.981  0.941  cCCTGCcccagcct                     Sp3

Egr2
matrix                    position  core   matrix sequence (always the               factor name
identifier                (strand)  match  match  (+)-strand is shown)

V$TAL1BETAE47_01            61 (-)  1.000  0.920  gcctccATCTGgtcgc                   Tal-1beta:E47
V$MINI19_B                  71 (+)  1.000  0.958  ggtcgccccCACGCagcggac              Muscle
                                                                                     initiator
                                                                                     sequences-19
V$EGR1_01                   75 (-)  1.000  0.903  gccCCCACgcag                       Egr-1
V$KID3_01                   79 (+)  1.000  1.000  CCACG                              Kid3
V$GABP_B                   104 (+)  1.000  0.948  ccgGGAAGggcg                       GABP
V$ZF5_B                    109 (-)  0.919  0.929  aaGGGCGcccgct                      ZF5
V$ZF5_B                    110 (+)  0.819  0.857  agggcgCCCGCtc                      ZF5
V$ZF5_B                    112 (+)  0.919  0.852  ggcgccCGCTCtg                      ZF5
V$KROX_Q6                  138 (-)  1.000  0.990  ggggaGGGGGcggg                     KROX
V$MAZ_Q6                   138 (+)  1.000  1.000  gGGGAGgg                           MAZ
V$CKROX_Q2                 138 (-)  1.000  1.000  gggGAGGGg                          CKROX
V$SP1_Q2_01                143 (-)  1.000  1.000  gggGGCGGgg                         Sp1
V$ZF5_B                    152 (-)  0.919  0.847  gaGAGCGcgggca                      ZF5
V$ZF5_B                    153 (+)  0.888  0.856  agagcgCGGGCag                      ZF5
V$ZF5_B                    154 (-)  1.000  0.863  gaGCGCGggcaga                      ZF5
V$LRF_Q2                   171 (-)  1.000  0.992  GGGGGcgcc                          LRF
V$HNF3ALPHA_Q6             270 (-)  1.000  0.991  ttaaacAAACA                        HNF3alpha
V$VMYB_02                  297 (-)  1.000  0.931  tCCGTTttc                          v-Myb
V$TBP_Q6                   312 (-)  1.000  1.000  gtATAAA                            TBP
V$CDXA_02                  313 (-)  1.000  1.000  tATAAAt                            CdxA
V$GRE_C                    319 (-)  0.960  0.843  tAGCACagactttcca                   GR
V$HAND1E47_01              360 (-)  1.000  0.950  atcaCCAGAcactact                   Hand1:E47
V$KID3_01                  378 (+)  1.000  1.000  CCACC                              Kid3
V$DBP_Q6                   475 (-)  1.000  0.979  ttTTGCT                            DBP
V$CBF_02                   477 (+)  1.000  0.990  ttgcttGCGGTtttga                   CBF
                                                                                     (core
                                                                                     binding
                                                                                     factor)
V$STAT1_01                 560 (+)  0.954  0.863  tttaattttCCGGAatggctc              STAT1
V$STAT1_01                 560 (-)  0.817  0.852  tttaattTTCCGgaatggctc              STAT1
V$CETS1P54_02              647 (+)  1.000  0.987  gaacCGGAAttcc                      c-Ets-1(p54)
V$SP1_Q2_01                661 (+)  1.000  0.990  ccCCGCCcca                         Sp1
V$ZF5_B                    685 (-)  1.000  0.916  caGCGCGgccgcc                      ZF5
V$KID3_01                  697 (-)  1.000  1.000  CGTGG                              Kid3
V$ZF5_B                    712 (+)  1.000  0.920  ggcggcCGCGCta                      ZF5
V$ZF5_B                    731 (-)  0.888  0.848  gtGCTCGcgcctt                      ZF5
V$PAX5_02                  739 (-)  0.919  0.748  gccttcttccCGCTGaactctgcagtcc       Pax-5
V$HAND1E47_01              795 (-)  1.000  0.938  agccCCAGAcccgggt                   Hand1:E47
V$KID3_01                  808 (-)  1.000  1.000  GGTGG                              Kid3
V$KID3_01                  817 (+)  1.000  1.000  CCACC                              Kid3
V$ZF5_B                    851 (+)  1.000  0.872  ggagccCGCGCag                      ZF5
V$ZF5_B                    852 (-)  0.888  0.846  gaGCCCGcgcagc                      ZF5
V$OCT1_07                  871 (+)  0.930  0.947  cgtatgcAAATT                       Oct-1
V$OCT_Q6                   873 (-)  1.000  0.989  tATGCAaattg                        Octamer
V$SRF_Q4                   922 (-)  1.000  0.958  cctcagtccataTATGGg                 SRF
V$SRF_C                    925 (-)  1.000  0.978  cagtCCATAtatggg                    SRF
V$SRF_Q6                   927 (+)  1.000  0.990  gtCCATAtatgggc                     SRF
V$SRF_Q6                   927 (-)  1.000  0.996  gtccataTATGGgc                     SRF
V$SRF_Q4                   928 (+)  1.000  0.949  tCCATAtatgggcagcga                 SRF
V$SRF_C                    928 (+)  1.000  0.991  tccataTATGGgcag                    SRF
V$PAX3_B                   940 (+)  1.000  0.885  cagcgacgTCACGggtattga              Pax-3
V$ATF6_01                  943 (-)  1.000  0.917  cgaCGTCA                           ATF6
V$CREB_Q4_01               943 (-)  1.000  0.982  cgaCGTCAcgg                        CREB
V$PAX2_01                  943 (+)  1.000  0.858  cgacGTCACgggtattgaa                Pax-2
V$CDP_02                  1011 (+)  0.930  0.926  gcgATTGAttaatag                    CDP
V$CDXA_02                 1018 (+)  1.000  1.000  aTTAATa                            CdxA

fos
matrix                    position  core   matrix sequence (always the               factor name
identifier                (strand)  match  match  (+)-strand is shown)

V$WT1_Q6                    14 (+)  0.998  0.994  cCCCCCtgc                          WT1
V$KID3_01                   86 (-)  1.000  1.000  GGTGG                              Kid3
V$VMYB_02                  116 (+)  1.000  0.963  gtcAACGGg                          v-Myb
V$NKX25_Q5                 253 (+)  1.000  0.957  cttCACTTgc                         Nkx2-5
V$SPZ1_01                  322 (-)  0.998  0.963  agctgacCCCCCctt                    Spz1
V$GFI1_Q6                  346 (-)  1.000  0.995  tgcacTGATTtgg                      Gfi1
V$HAND1E47_01              437 (-)  1.000  0.939  aataCCAGAgactcaa                   Hand1:E47
V$SZF11_01                 498 (-)  1.000  0.809  atcccttgaCCCTGg                    SZF1-1
V$PPARA_02                 502 (-)  0.805  0.868  cttgaccctggGAACCggg                PPARalpha:RXRalpha
V$CKROX_Q2                 574 (+)  1.000  1.000  cCCCTCccc                          CKROX
V$AP2_Q6_01                575 (+)  0.986  0.983  ccctcccCCGGCc                      AP-2
V$MAZ_Q6                   575 (-)  1.000  1.000  ccCTCCCc                           MAZ
V$WT1_Q6                   575 (+)  1.000  1.000  cCCTCCccc                          WT1
V$AP2_Q6                   577 (+)  0.992  0.927  ctCCCCCggccg                       AP-2
V$WT1_Q6                   601 (+)  0.998  0.994  cCCCCCtgc                          WT1
V$PBX_Q3                   646 (-)  1.000  0.933  ttcccgtCAATC                       Pbx
V$SPZ1_01                  651 (-)  1.000  0.964  gtcaatcCCTCCctc                    Spz1
V$TAXCREB_02               689 (-)  1.000  0.749  ggacatctgCGTCAg                    Tax/CREB
V$CMAF_01                  692 (-)  1.000  0.981  catctgcgtCAGCAggttt                c-Maf
V$CREB_02                  695 (-)  1.000  0.961  ctgCGTCAgcag                       CREB
V$KID3_01                  711 (+)  1.000  1.000  CCACG                              Kid3
V$AR_Q2                    719 (+)  1.000  0.865  ggtccctgttGTTCT                    AR
V$GRE_C                    719 (+)  1.000  0.861  ggtccctgttGTTCTg                   GR
V$WT1_Q6                   734 (-)  0.998  0.999  gggGGGGGg                          WT1
V$PPARA_01                 804 (+)  0.849  0.730  cactcataggtGAAAGatgt               PPARalpha:RXRalpha
V$ZF5_B                    867 (-)  0.919  0.923  caGAGCGcccgca                      ZF5
V$AP2_Q6                   883 (-)  0.934  0.929  ggcctTGGGGcg                       AP-2
V$ZF5_B                    887 (+)  1.000  0.950  ttggggCGCGCtt                      ZF5
V$GABP_B                   903 (-)  1.000  0.921  ccccCTTCCagt                       GABP
V$CP2_02                   910 (-)  0.968  0.900  ccagttccgcCCAGT                    CP2/LBP-1c/LSF
V$CREB_Q4_01               921 (+)  1.000  0.976  cagTGACGtag                        CREB
V$ATF6_01                  924 (+)  1.000  0.907  TGACGtag                           ATF6
V$AP4_01                   961 (-)  1.000  0.896  aaggcgccAGCTGaggcg                 AP-4
V$CP2_02                  1019 (+)  0.968  0.962  ACTGGatagagccgg                    CP2/LBP-1c/LSF
V$ZF5_B                   1051 (+)  1.000  0.908  agtgacCGCGCtc                      ZF5
V$KID3_01                 1064 (+)  1.000  1.000  CCACC                              Kid3
V$KID3_01                 1088 (+)  1.000  1.000  CCACC                              Kid3

Gadd45b
matrix                    position  core   matrix sequence (always the               factor name
identifier                (strand)  match  match  (+)-strand is shown)

V$PPARA_01                  18 (-)  0.748  0.706  tcacCTCTCcccgggtcagt               PPARalpha:RXRalpha
V$FXR_Q3                    31 (-)  0.948  0.849  GGTCAgtacccttc                     FXR/RXR-alpha
V$NKX25_Q5                  51 (+)  1.000  0.972  tgcCACTTgg                         Nkx2-5
V$PAX5_02                   70 (+)  0.819  0.757  caggggttaagtgTGGCGaatcgatctg       Pax-5
V$CDPCR1_01                 86 (-)  1.000  0.921  cgaaTCGATc                         CDP CR1
V$CDPCR1_01                 88 (+)  1.000  0.930  aATCGAtctg                         CDP CR1
V$PAX8_01                  131 (-)  0.973  0.927  ggTCACTccgcagag                    Pax-8
V$HAND1E47_01              141 (+)  1.000  0.941  cagagcgTCTGGaggg                   Hand1:E47
V$DEC_Q1                   158 (-)  0.973  0.962  tcttcACCTGcgc                      DEC
V$MYCMAX_03                174 (+)  1.000  0.988  ccgtgcaCACGTgaaattct               c-Myc:Max
V$MYCMAX_03                174 (-)  1.000  0.988  ccgtgcacACGTGaaattct               c-Myc:Max
V$WT1_Q6                   204 (-)  1.000  0.995  ggaGGAGGg                          WT1
V$MYOGNF1_01               258 (+)  0.811  0.727  cagccaggacccCTGGGgcaccgccaagc      myogenin
                                                                                     /
                                                                                     NF-1
V$NF1_Q6_01                270 (+)  1.000  0.987  ctggggcaccGCCAAgc                  NF-1
V$KID3_01                  286 (+)  1.000  1.000  CCACC                              Kid3
V$KID3_01                  293 (+)  1.000  1.000  CCACG                              Kid3
V$SZF11_01                 327 (-)  1.000  0.855  ctcccgcgaCCCTGg                    SZF1-1
V$ZF5_B                    352 (-)  0.919  0.842  ctGAGCGttctca                      ZF5
V$KID3_01                  426 (+)  1.000  1.000  CCACC                              Kid3
V$GRE_C                    504 (-)  1.000  0.886  cAGAACacttagtaag                   GR
V$HAND1E47_01              591 (-)  1.000  0.953  gattCCAGAcagccct                   Hand1:E47
V$CKROX_Q2                 602 (+)  1.000  1.000  gCCCTCccc                          CKROX
V$MAZ_Q6                   603 (-)  1.000  1.000  ccCTCCCc                           MAZ
V$RFX1_02                  627 (+)  0.982  0.927  ctctcgcgctgGAAACcc                 RFX1
V$ZF5_B                    660 (-)  1.000  0.879  taGCGCGgctgcc                      ZF5
V$STAT1_01                 663 (+)  1.000  0.840  cgcggctgcCGGGAaatcagg              STAT1
V$PAX4_04                  693 (-)  1.000  0.832  tctgtggttttttttttttttttttTTTTT     Pax-4
V$PAX3_B                   783 (+)  1.000  0.852  gctggcgtTCACGctcctccc              Pax-3
V$CP2_02                   792 (-)  1.000  0.899  cacgctcctcCCAGC                    CP2/LBP-1c/LSF
V$MYCMAX_03                809 (+)  1.000  0.988  tgaccccCACGTggggccgc               c-Myc:Max
V$MYCMAX_03                809 (-)  1.000  0.988  tgacccccACGTGgggccgc               c-Myc:Max
V$KID3_01                  815 (+)  1.000  1.000  CCACG                              Kid3
V$KID3_01                  818 (-)  1.000  1.000  CGTGG                              Kid3
V$HOXA7_01                 862 (+)  1.000  1.000  cCAATCt                            HOXA7
V$KID3_01                  907 (-)  1.000  1.000  GGTGG                              Kid3
V$KID3_01                  932 (+)  1.000  1.000  CCACG                              Kid3
V$KID3_01                  940 (+)  1.000  1.000  CCACC                              Kid3
V$ZF5_B                    971 (+)  1.000  0.903  cgcccgCGCGCtc                      ZF5
V$ZF5_B                    974 (-)  1.000  0.884  ccGCGCGctcact                      ZF5
V$PAX8_01                  980 (-)  0.973  0.926  gcTCACTccgcagca                    Pax-8
V$SZF11_01                 987 (-)  1.000  0.895  ccgcagcaaCCCTGg                    SZF1-1
V$STAT_Q6                 1016 (+)  0.994  0.988  ctgtcTTCTTgga                      STAT
V$BCL6_Q3                 1032 (+)  0.980  0.969  atttCGAGGg                         BCL6
V$CEBP_Q3                 1042 (+)  0.997  0.996  ggatttTGCAAt                       C/EBP
V$CEBPA_01                1042 (-)  1.000  0.997  ggattttGCAATct                     C/EBPalpha
V$KID3_01                 1093 (+)  1.000  1.000  CCACC                              Kid3

jun
matrix                    position  core   matrix sequence (always the               factor name
identifier                (strand)  match  match  (+)-strand is shown)

V$RFX1_02                   57 (-)  0.982  0.927  agGTTTCctgagtttcga                 RFX1
V$RFX1_02                   83 (-)  1.000  0.936  atGTTGCtttcgacaccc                 RFX1
V$TBX5_01                  122 (-)  1.000  0.998  tttcACACCtag                       TBX5
V$CKROX_Q2                 164 (+)  1.000  1.000  cCCCTCccc                          CKROX
V$AP2_Q6_01                165 (+)  0.986  0.981  ccctcccCCGGCa                      AP-2
V$MAZ_Q6                   165 (-)  1.000  1.000  ccCTCCCc                           MAZ
V$WT1_Q6                   165 (+)  1.000  1.000  cCCTCCccc                          WT1
V$HIF1_Q3                  171 (-)  1.000  0.960  cccggCACGTccag                     HIF1
V$FAC1_01                  190 (-)  1.000  0.950  aaagtGTTGTgccg                     FAC1
V$BCL6_Q3                  244 (+)  0.980  0.986  gtttCCAGGt                         BCL6
V$DBP_Q6                   256 (+)  0.985  0.987  AGCACac                            DBP
V$DBP_Q6                   298 (+)  0.985  0.987  AGCATac                            DBP
V$CACD_01                  359 (+)  1.000  1.000  ccaCACCC                           CACD
V$ZF5_B                    366 (-)  0.919  0.914  caGGGCGcacaca                      ZF5
V$PPARA_02                 375 (-)  0.950  0.905  cacaaccctttTAACCcgc                PPARalpha:RXRalpha
V$VDR_Q3                   377 (-)  0.991  0.911  caacccttttAACCC                    VDR
V$CETS1P54_03              403 (+)  1.000  0.978  tccccCGGAAgtgcgg                   c-Ets-1
                                                                                     p54
V$GABP_B                   406 (+)  1.000  0.991  cccGGAAGtgcg                       GABP
V$AHRHIF_Q6                470 (+)  1.000  0.999  tGCGTGcgt                          AhR,
                                                                                     Arnt,
                                                                                     HIF-1
V$ZF5_B                    495 (-)  0.888  0.854  gtGCCCGcgcgcg                      ZF5
V$ZF5_B                    504 (+)  1.000  0.892  cgcgggCGCGCgc                      ZF5
V$ZF5_B                    506 (+)  1.000  0.896  cgggcgCGCGCct                      ZF5
V$ZF5_B                    507 (-)  1.000  0.869  ggGCGCGcgcctg                      ZF5
V$KID3_01                  536 (+)  1.000  1.000  CCACC                              Kid3
V$ZF5_B                    563 (-)  1.000  0.953  taGCGCGcctccc                      ZF5
V$PAX3_B                   588 (+)  0.818  0.849  tccccgcgTCTCGgtcccagt              Pax-3
V$PPARA_01                 618 (-)  0.600  0.712  tgaaCTTGAgcccgcctccg               PPARalpha:RXRalpha
V$ZF5_B                    625 (-)  0.888  0.875  gaGCCCGcctccg                      ZF5
V$SMAD3_Q6                 681 (-)  0.910  0.939  agaCAGCCa                          SMAD3
V$TAXCREB_01               694 (-)  1.000  0.947  aagaCGTCAgcccac                    Tax/CREB
V$CREB_Q4_01               695 (-)  1.000  0.972  agaCGTCAgcc                        CREB
V$CREB_02                  695 (-)  1.000  0.987  agaCGTCAgccc                       CREB
V$MAZ_Q6                   740 (+)  1.000  1.000  gGGGAGgg                           MAZ
V$WT1_Q6                   776 (-)  1.000  1.000  gcgGGAGGg                          WT1
V$WT1_Q6                   779 (-)  0.998  0.994  ggaGGGGGg                          WT1
V$WT1_Q6                   782 (-)  0.998  0.999  gggGGGGGg                          WT1
V$WT1_Q6                   783 (-)  0.998  0.999  gggGGGGGg                          WT1
V$WT1_Q6                   784 (-)  0.998  0.999  gggGGGGGg                          WT1
V$WT1_Q6                   785 (-)  0.998  0.999  gggGGGGGg                          WT1
V$VDR_Q3                   788 (+)  0.956  0.908  GGGGGgaggaggaga                    VDR
V$CEBPDELTA_Q6             835 (+)  0.977  0.961  cATTACctcatc                       C/EBPdelta
V$HSF1_01                  872 (-)  0.998  0.984  agaatCTTCT                         HSF1
V$PAX8_01                  876 (+)  0.963  0.930  tcttctagGGTGAgg                    Pax-8
V$BCL6_Q3                  876 (+)  1.000  0.977  tcttCTAGGg                         BCL6
V$SREBP_Q6                 878 (-)  1.000  0.959  ttctagGGTGAggtc                    SREBP
V$SREBP_Q3                 881 (-)  1.000  0.981  taGGGTGaggtc                       SREBP
V$KID3_01                  905 (-)  1.000  1.000  GGTGG                              Kid3
V$MEF2_03                  963 (-)  1.000  0.973  atgggcTATTTttagggattga             MEF-2
V$RSRFC4_Q2                964 (-)  1.000  0.947  tgggCTATTtttaggga                  RSRFC4
V$GATA_C                   993 (+)  1.000  0.987  aGATAAgtgtt                        GATA-X
V$GATA_C                  1015 (+)  1.000  0.991  gGATAAggact                        GATA-X
V$ZF5_B                   1062 (+)  0.919  0.874  ggagagCGCTCag                      ZF5
V$ZF5_B                   1063 (-)  0.919  0.866  gaGAGCGctcagg                      ZF5
V$SMAD3_Q6                1073 (-)  1.000  0.983  aggCAGACa                          SMAD3
V$SMAD3_Q6                1077 (-)  1.000  1.000  agaCAGACa                          SMAD3
V$SMAD3_Q6                1081 (-)  1.000  1.000  agaCAGACa                          SMAD3
V$SMAD3_Q6                1085 (-)  1.000  0.969  agaCAGACg                          SMAD3

junb
matrix                    position  core   matrix sequence (always the               factor name
identifier                (strand)  match  match  (+)-strand is shown)

V$P53_02                   114 (-)  1.000  0.990  ggGCATGtca                         p53
V$KID3_01                  136 (+)  1.000  1.000  CCACC                              Kid3
V$SPZ1_01                  212 (-)  1.000  0.969  cagatacCCTCCtgt                    Spz1
V$PAX5_02                  243 (+)  0.557  0.746  cggaaggaagctaTGTCGtgaccatttt       Pax-5
V$PAX3_B                   251 (-)  1.000  0.842  agctatgtCGTGAccatttta              Pax-3
V$TCF11_01                 295 (-)  1.000  0.998  tatccacaATGAC                      TCF11
V$PPAR_DR1_Q2              365 (+)  1.000  0.870  gGACCTttgttct                      PPAR
                                                                                     direct
                                                                                     repeat
                                                                                     1
V$PPARA_01                 365 (-)  1.000  0.751  ggacCTTTGttctgaatatc               PPARalpha:RXRalpha
V$CDPCR3_01                479 (-)  0.996  0.821  CAATAggtacctgag                    CDP CR3
V$FAC1_01                  493 (-)  1.000  0.931  gccctGTTGTgtct                     FAC1
V$MYB_Q3                   521 (-)  1.000  0.997  cAACTGacaat                        MYB
V$PPARA_01                 571 (+)  0.751  0.765  aattcctaggcCAAATgtta               PPARalpha:RXRalpha
V$SOX9_B1                  586 (+)  1.000  0.959  tgttaACAATtgcc                     SOX9
V$GATA4_Q3                 614 (-)  0.907  0.936  tctctgtTTTCT                       GATA-4
V$SZF11_01                 657 (-)  1.000  0.882  ccacagctaCCCTGg                    SZF1-1
V$CP2_02                   667 (+)  0.941  0.921  CCTGGgtcccacgag                    CP2/LBP-1c/LSF
V$KID3_01                  675 (+)  1.000  1.000  CCACG                              Kid3
V$HOXA7_01                 708 (+)  1.000  1.000  cCAATCt                            HOXA7
V$NKX25_Q5                 713 (+)  1.000  0.966  ctcCACTTgc                         Nkx2-5
V$CKROX_Q2                 822 (+)  1.000  1.000  cCCCTCccc                          CKROX
V$MAZ_Q6                   823 (-)  1.000  1.000  ccCTCCCc                           MAZ
V$WT1_Q6                   823 (+)  1.000  1.000  cCCTCCccc                          WT1
V$KID3_01                  847 (+)  1.000  1.000  CCACC                              Kid3
V$KID3_01                  857 (-)  1.000  1.000  CGTGG                              Kid3
V$ZF5_B                    874 (+)  1.000  0.914  aggacaCGCGCtt                      ZF5
V$GABP_B                   880 (-)  1.000  0.941  cgcgCTTCCtga                       GABP
V$TAXCREB_02               894 (+)  1.000  0.732  gTGACGcgagccgcc                    Tax/CREB
V$SP3_Q3                   914 (-)  0.962  0.898  cCCTTCcccacgct                     Sp3
V$KID3_01                  921 (+)  1.000  1.000  CCACG                              Kid3
V$LRF_Q2                   934 (-)  1.000  0.989  GGGGGccgc                          LRF
V$LRF_Q2                   943 (-)  1.000  0.989  GGGGGcctg                          LRF
V$CETS1P54_03              974 (-)  1.000  0.951  gtgcacTTCCGcagct                   c-Ets-1
                                                                                     p54
V$GABP_B                   975 (-)  1.000  0.934  tgcaCTTCCgca                       GABP
V$MEIS1BHOXA9_02           989 (+)  1.000  0.905  TGACAaattcagta                     MEIS1B:HOXA9
V$TBP_Q6                  1000 (-)  1.000  1.000  gtATAAA                            TBP
V$KID3_01                 1043 (-)  1.000  1.000  GGTGG                              Kid3

Kdm6b
matrix                    position  core   matrix sequence (always the               factor name
identifier                (strand)  match  match  (+)-strand is shown)

V$PPARA_01                 126 (+)  0.899  0.707  atcatggaggcCAGAGgcct               PPARalpha:RXRalpha
V$PPAR_DR1_Q2              133 (-)  0.854  0.866  aggccagAGGCCt                      PPAR
                                                                                     direct
                                                                                     repeat
                                                                                     1
V$HAND1E47_01              213 (+)  1.000  0.944  ccgtgtgTCTGGgtcc                   Hand1:E47
V$PAX5_02                  551 (-)  1.000  0.777  ccacctgtgcCGCTTgccagaacctgcc       Pax-5
V$KID3_01                  551 (+)  1.000  1.000  CCACC                              Kid3
V$CP2_02                   573 (-)  1.000  0.894  cctgcctacaCCAGC                    CP2/LBP-1c/LSF
V$KID3_01                  619 (-)  1.000  1.000  GGTGG                              Kid3
V$MYOGNF1_01               724 (+)  0.811  0.734  tgtcccctgtagCTGGGcctgagccagaa      myogenin
                                                                                     /
                                                                                     NF-1
V$KID3_01                  778 (-)  1.000  1.000  CGTGG                              Kid3
V$KID3_01                  798 (+)  1.000  1.000  CCACC                              Kid3
V$YY1_Q6                   852 (-)  1.000  0.993  gaagATGGC                          YY1
V$YY1_Q6_02                853 (-)  1.000  0.980  aagATGGCttt                        YY1
V$BCL6_Q3                  863 (+)  0.980  0.985  ttttCCAGGt                         BCL6
V$RFX1_02                  869 (+)  0.982  0.981  aggttgccatgGAAACcg                 RFX1
V$RFX1_02                  869 (-)  1.000  0.964  agGTTGCcatggaaaccg                 RFX1
V$SP3_Q3                  1038 (-)  0.944  0.934  cCCACCccacgact                     Sp3
V$KID3_01                 1039 (+)  1.000  1.000  CCACC                              Kid3
V$KID3_01                 1044 (+)  1.000  1.000  CCACG                              Kid3
V$SP3_Q3                  1071 (-)  0.944  0.912  cCCACCccacttct                     Sp3
V$KID3_01                 1072 (+)  1.000  1.000  CCACC                              Kid3

Klf4
matrix                    position  core   matrix sequence (always the               factor name
identifier                (strand)  match  match  (+)-strand is shown)

V$PPARG_01                  61 (-)  1.000  0.814  gagttgtcctaTGACCtttac              PPARgamma:RXRalpha
V$DR1_Q3                    65 (-)  0.904  0.906  tgtcCTATGacct                      PPAR,
                                                                                     HNF-4,
                                                                                     COUP,
                                                                                     RAR
V$PPAR_DR1_Q2               65 (+)  0.876  0.905  tGTCCTatgacct                      PPAR
                                                                                     direct
                                                                                     repeat
                                                                                     1
V$PPARA_01                  65 (-)  0.939  0.773  tgtcCTATGacctttacctc               PPARalpha:RXRalpha
V$HNF4ALPHA_Q6              71 (+)  0.910  0.929  atgacCTTTAcct                      HNF4alpha
V$PPAR_DR1_Q2               72 (+)  1.000  0.866  tGACCTttacctc                      PPAR
                                                                                     direct
                                                                                     repeat
                                                                                     1
V$PPARA_01                  72 (-)  0.849  0.705  tgacCTTTAcctcgccgctt               PPARalpha:RXRalpha
V$AP1_Q4_01                101 (-)  1.000  1.000  aTGACTca                           AP-1
V$MAF_Q6_01                101 (-)  1.000  0.930  aTGACTcactt                        MAF
V$CACD_01                  209 (+)  0.948  0.965  ccaCTCCC                           CACD
V$WT1_Q6                   216 (+)  0.992  0.993  cCCACCccc                          WT1
V$CACD_01                  217 (+)  0.960  0.973  ccaCCCCC                           CACD
V$KID3_01                  217 (+)  1.000  1.000  CCACC                              Kid3
V$HIF1_Q3                  270 (+)  1.000  0.962  gactACGTGcccaa                     HIF1
V$LRF_Q2                   344 (+)  1.000  0.992  agcgCCCCC                          LRF
V$PPARA_02                 348 (-)  0.945  0.865  cccccccccaaTCACCcgg                PPARalpha:RXRalpha
V$WT1_Q6                   348 (+)  0.998  0.999  cCCCCCccc                          WT1
V$VDR_Q3                   350 (-)  1.000  0.913  cccccccaatCACCC                    VDR
V$KID3_01                  376 (+)  1.000  1.000  CCACC                              Kid3
V$AHRHIF_Q6                443 (+)  1.000  0.999  tGCGTGcgt                          AhR,
                                                                                     Arnt,
                                                                                     HIF-1
V$ZF5_B                    459 (+)  0.888  0.903  agagggCGGGCtg                      ZF5
V$CP2_02                   468 (+)  1.000  0.940  GCTGGatgagtcacg                    CP2/LBP-1c/LSF
V$PAX3_B                   470 (+)  1.000  0.842  tggatgagTCACGcggataat              Pax-3
V$MAF_Q6_01                471 (+)  1.000  0.961  ggatgAGTCAc                        MAF
V$PAX8_01                  476 (-)  1.000  0.911  agTCACGcggataat                    Pax-8
V$ZF5_B                    485 (+)  1.000  0.849  gataatCGCGCtc                      ZF5
V$ZF5_B                    500 (-)  0.919  0.848  gaGTGCGcagacg                      ZF5
V$ZF5_B                    520 (-)  1.000  0.939  aaGCGCGtacgcg                      ZF5
V$ZF5_B                    541 (+)  1.000  0.879  taggggCGCGCcg                      ZF5
V$SZF11_01                 599 (+)  1.000  0.844  cCAGGGttcccgtgg                    SZF1-1
V$KID3_01                  609 (-)  1.000  1.000  CGTGG                              Kid3
V$KID3_01                  641 (-)  1.000  1.000  CGTGG                              Kid3
V$ZF5_B                    665 (-)  1.000  0.927  taGCGCGgccacg                      ZF5
V$KID3_01                  673 (+)  1.000  1.000  CCACG                              Kid3
V$KID3_01                  682 (+)  1.000  1.000  CCACG                              Kid3
V$KID3_01                  719 (+)  1.000  1.000  CCACC                              Kid3
V$ETF_Q6                   722 (-)  1.000  1.000  CCGCCgc                            ETF
V$CMAF_01                  726 (-)  1.000  0.970  cgccggcgtCAGCAcggct                c-Maf
V$CREB_02                  729 (-)  1.000  0.963  cggCGTCAgcac                       CREB
V$MINI19_B                 756 (-)  0.941  0.919  gctgcctGGCTGgcgtcacgg              Muscle
                                                                                     initiator
                                                                                     sequences-19
V$PAX3_B                   763 (+)  1.000  0.887  ggctggcgTCACGgcctggcc              Pax-3
V$SP1_Q2_01                782 (+)  1.000  0.993  ccCCGCCccg                         Sp1
V$KROX_Q6                  788 (+)  0.928  0.952  cccgCCCGCgcccc                     KROX
V$KROX_Q6                  805 (+)  1.000  0.982  ctcgCCCCCgcccc                     KROX
V$SP1_Q2_01                810 (+)  1.000  1.000  ccCCGCCccc                         Sp1
V$KROX_Q6                  811 (+)  1.000  0.941  cccgCCCCCacgtg                     KROX
V$MYCMAX_03                812 (+)  1.000  0.985  ccgccccCACGTgcgcggag               c-Myc:Max
V$MYCMAX_03                812 (-)  1.000  0.985  ccgcccccACGTGcgcggag               c-Myc:Max
V$KID3_01                  818 (+)  1.000  1.000  CCACG                              Kid3
V$HFH1_01                  831 (+)  1.000  0.964  gtttGTTTAttt                       HFH1
                                                                                     (FOXQ1)
V$RFX1_02                  842 (+)  1.000  0.957  tagctaccatgGCAACgc                 RFX1
V$RFX_Q6                   851 (-)  1.000  0.981  tgGCAACgc                          RFX
V$ZF5_B                    851 (+)  1.000  0.844  tggcaaCGCGCag                      ZF5
V$SP3_Q3                   893 (+)  0.962  0.894  aggcagggGGCGGg                     Sp3
V$SP1_Q2_01                898 (-)  1.000  1.000  gggGGCGGgg                         Sp1
V$ETF_Q6                   912 (+)  1.000  1.000  gcGGCGG                            ETF
V$ZF5_B                    923 (-)  1.000  0.842  ccGCGCGccgcca                      ZF5
V$ZF5_B                    980 (-)  1.000  0.877  aaGCGCGcggcgg                      ZF5
V$ETF_Q6                   986 (+)  1.000  1.000  gcGGCGG                            ETF
V$ZF5_B                   1015 (-)  0.919  0.853  gaGAGCGagcgcg                      ZF5
V$ZF5_B                   1021 (-)  1.000  0.891  gaGCGCGgctccg                      ZF5
V$ZF5_B                   1030 (+)  1.000  0.844  tccgggCGCGCgg                      ZF5
V$KID3_01                 1054 (-)  1.000  1.000  GGTGG                              Kid3
V$ETF_Q6                  1062 (+)  1.000  1.000  gcGGCGG                            ETF
V$ETF_Q6                  1065 (+)  1.000  1.000  gcGGCGG                            ETF
V$CKROX_Q2                1091 (+)  1.000  1.000  cCCCTCccc                          CKROX
V$MAZ_Q6                  1092 (-)  1.000  1.000  ccCTCCCc                           MAZ

nnat
matrix                    position  core   matrix sequence (always the               factor name
identifier                (strand)  match  match  (+)-strand is shown)

V$SZF11_01                  67 (-)  0.890  0.824  ccactgggaCCGTGg                    SZF1-1
V$RFX1_02                   70 (+)  0.982  0.943  ctgggaccgtgGGAACct                 RFX1
V$RBPJK_Q4                  77 (-)  1.000  1.000  cgtGGGAA                           RBP-Jkappa
V$KID3_01                   77 (-)  1.000  1.000  CGTGG                              Kid3
V$HSF1_01                   81 (-)  0.998  0.990  ggaacCTTCT                         HSF1
V$KID3_01                  211 (-)  1.000  1.000  CGTGG                              Kid3
V$DBP_Q6                   220 (+)  1.000  0.979  AGCAAaa                            DBP
V$KID3_01                  270 (+)  1.000  1.000  CCACC                              Kid3
V$ZF5_B                    370 (-)  0.888  0.892  aaGCTCGctcctt                      ZF5
V$LEF1TCF1_Q4              528 (-)  1.000  0.979  aagatCAAAGa                        LEF1, TCF1
V$GATA4_Q3                 591 (+)  0.907  0.919  AGAAAaaaggta                       GATA-4
V$DBP_Q6                   607 (-)  1.000  0.979  ttTTGCT                            DBP
V$E2F_Q6_01                663 (-)  1.000  0.990  tttTGGCGcggc                       E2F
V$E2F_03                   664 (+)  1.000  0.972  ttTGGCGcggca                       E2F
V$PAX5_02                  673 (-)  0.785  0.757  gcactggttaCGCGGcatgtagaatttg       Pax-5
V$PAX8_01                  741 (-)  0.908  0.909  ccTCATTctacactg                    Pax-8
V$KID3_01                  761 (+)  1.000  1.000  CCACG                              Kid3
V$YY1_Q6_02                770 (+)  0.983  0.985  cccTCCATttt                        YY1
V$HSF1_01                  808 (-)  0.998  0.984  agaatCTTCT                         HSF1
V$VMYB_02                  817 (+)  1.000  0.937  tggAACGGt                          v-Myb
V$ZF5_B                    827 (+)  0.888  0.843  ttagagCGGGCtc                      ZF5
V$ZF5_B                    828 (-)  0.919  0.860  taGAGCGggctca                      ZF5
V$KID3_01                  844 (-)  1.000  1.000  GGTGG                              Kid3
V$PAX4_04                  854 (-)  1.000  0.907  ggtgtggaaagaacagacgggatttTTTTT     Pax-4
V$ZF5_B                    900 (-)  0.919  0.848  agGAGCGcccccc                      ZF5
V$LRF_Q2                   903 (+)  1.000  0.992  agcgCCCCC                          LRF
V$DR3_Q4                   903 (+)  0.941  0.829  agcgccccccaTCACCcctcc              VDR,
                                                                                     CAR,
                                                                                     PXR
V$VDR_Q3                   905 (-)  1.000  0.906  cgccccccatCACCC                    VDR
V$TTF1_Q6                  934 (+)  0.993  0.986  cccCCAAGcgcg                       TTF-1
                                                                                     (Nkx2-1)
V$ZF5_B                    936 (+)  1.000  0.847  cccaagCGCGCat                      ZF5
V$ZF5_B                    939 (-)  1.000  0.932  aaGCGCGcatgcg                      ZF5
V$ZF5_B                    944 (+)  0.919  0.877  cgcatgCGCACtt                      ZF5
V$KID3_01                  958 (-)  1.000  1.000  GGTGG                              Kid3
V$KID3_01                  985 (+)  1.000  1.000  CCACC                              Kid3
V$TAXCREB_02               988 (-)  0.800  0.750  ccggggctgCGGCAt                    Tax/CREB
V$GLI_Q2                  1055 (-)  1.000  0.992  cgaCCACCcacc                       GLI
V$KID3_01                 1058 (+)  1.000  1.000  CCACC                              Kid3
V$KID3_01                 1062 (+)  1.000  1.000  CCACC                              Kid3

Nr4a1
matrix                    position  core   matrix sequence (always the               factor name
identifier                (strand)  match  match  (+)-strand is shown)

V$PPARA_01                  50 (-)  0.564  0.699  tgtgCTACTacctagcttag               PPARalpha:RXRalpha
V$FXR_Q3                    64 (-)  0.839  0.912  GCTTAgtgaccttg                     FXR/RXR-alpha
V$PAX6_Q2                   69 (+)  0.821  0.811  gtgaccTTGAAcaa                     Pax-6
V$LRH1_Q5                   69 (+)  1.000  0.999  gtgaCCTTGaac                       LRH1
V$SF1_Q6_01                 70 (+)  1.000  1.000  tgaCCTTGa                          SF1
V$BCL6_Q3                   72 (-)  0.980  0.985  aCCTTGaaca                         BCL6
V$RSRFC4_Q2                 99 (-)  1.000  0.943  gaatCTATTtataaaat                  RSRFC4
V$CDXA_02                  105 (+)  1.000  1.000  aTTTATa                            CdxA
V$PPARA_01                 109 (+)  0.773  0.700  ataaaatggggAAGAGttgg               PPARalpha:RXRalpha
V$KID3_01                  156 (+)  1.000  1.000  CCACC                              Kid3
V$CEBPGAMMA_Q6             163 (-)  1.000  0.894  gttctGAAATtcg                      C/EBPgamma
V$CEBPA_01                 169 (-)  1.000  0.983  aaattcgGCAATtt                     C/EBPalpha
V$CEBPDELTA_Q6             170 (-)  1.000  0.963  aattcgGCAATt                       C/EBPdelta
V$CEBPDELTA_Q6             178 (+)  0.986  0.964  aATTTCtcaact                       C/EBPdelta
V$E2_01                    233 (+)  0.992  0.977  aaaccagcatCGGTGt                   E2
V$MINI19_B                 238 (-)  0.995  0.909  agcatcgGTGTGgagccgagc              Muscle
                                                                                     initiator
                                                                                     sequences-19
V$VMYB_02                  258 (-)  1.000  0.963  cCCGTTgac                          v-Myb
V$MYOGNF1_01               278 (+)  0.911  0.769  aagctatgccctTTGGGaaggaaccttga      myogenin
                                                                                     /
                                                                                     NF-1
V$BCL6_Q3                  300 (-)  0.980  0.978  aCCTTGaagg                         BCL6
V$MYOGNF1_01               343 (-)  1.000  0.729  accctgcacattGCCAAggctgaggcacg      myogenin
                                                                                     /
                                                                                     NF-1
V$KID3_01                  380 (+)  1.000  1.000  CCACC                              Kid3
V$STAT_Q6                  403 (-)  1.000  0.994  tccCAGAAtggct                      STAT
V$AP2_Q6_01                511 (-)  1.000  0.981  gGCCTGgggtagg                      AP-2
V$KID3_01                  524 (-)  1.000  1.000  GGTGG                              Kid3
V$WT1_Q6                   529 (-)  1.000  0.995  gcaGGAGGg                          WT1
V$AR_Q2                    574 (+)  1.000  0.912  aggagatcctGTTCT                    AR
V$GRE_C                    574 (+)  1.000  0.858  aggagatcctGTTCTg                   GR
V$WT1_Q6                   622 (+)  1.000  0.995  cCCTCCtcc                          WT1
V$HAND1E47_01              684 (+)  1.000  0.967  tagtgggTCTGGaagc                   Hand1:E47
V$MEF2_03                  731 (-)  1.000  0.980  gaaaacTATTTatagatcaaac             MEF-2
V$RSRFC4_Q2                732 (-)  1.000  0.951  aaaaCTATTtatagatc                  RSRFC4
V$CDXA_02                  738 (+)  1.000  1.000  aTTTATa                            CdxA
V$CDP_02                   739 (+)  0.912  0.903  tttATAGAtcaaaca                    CDP
V$PBX1_03                  744 (+)  1.000  0.975  agATCAAacaat                       Pbx-1
V$PAX3_B                   780 (-)  0.904  0.834  cccgcgtgCGTCAcgcgcgca              Pax-3
V$PAX3_B                   782 (+)  1.000  0.873  cgcgtgcgTCACGcgcgcaga              Pax-3
V$BCL6_Q3                  803 (+)  0.980  0.948  cattCCAGGc                         BCL6
V$LRF_Q2                   808 (+)  1.000  0.989  caggCCCCC                          LRF
V$SP1_Q2_01                825 (+)  1.000  1.000  ccCCGCCccc                         Sp1
V$SRF_C                    899 (+)  1.000  0.934  cccttgTATGGccaa                    SRF
V$PPARA_01                 900 (+)  1.000  0.715  ccttgtatggcCAAAGctcg               PPARalpha:RXRalpha
V$TAXCREB_02               923 (-)  1.000  0.769  ggccgtgtgCGTCAg                    Tax/CREB
V$KROX_Q6                  939 (+)  1.000  0.973  ggcgCCCCCgcccc                     KROX
V$LRF_Q2                   939 (+)  1.000  0.992  ggcgCCCCC                          LRF
V$SP1_Q2_01                944 (+)  1.000  0.994  ccCCGCCcct                         Sp1
V$PAX3_B                   953 (-)  0.904  0.842  tctccatgCGTCAcggagcgc              Pax-3
V$PAX3_B                   955 (+)  1.000  0.890  tccatgcgTCACGgagcgctt              Pax-3
V$DBP_Q6                  1036 (-)  0.985  0.987  gtGTGCT                            DBP

Nr4a2
matrix                    position  core   matrix sequence (always the               factor name
identifier                (strand)  match  match  (+)-strand is shown)

V$CBF_02                    14 (-)  1.000  0.991  tcaaaACCGCagaaga                   CBF
                                                                                     (core
                                                                                     binding
                                                                                     factor)
V$PAX6_Q2                   53 (-)  1.000  0.844  aacTTCCAcgacag                     Pax-6
V$KID3_01                   58 (+)  1.000  1.000  CCACG                              Kid3
V$CDPCR1_01                109 (-)  0.929  0.931  gcaaTCAATa                         CDP CR1
V$CDXA_02                  117 (-)  1.000  1.000  tATTAAt                            CdxA
V$CDP_02                   152 (+)  0.930  0.917  ataATTGAtaattcc                    CDP
V$OG2_01                   153 (+)  1.000  1.000  TAATTg                             OG-2
V$POU1F1_Q6                206 (+)  1.000  0.956  aTGAATaaga                         POU1F1
V$FAC1_01                  226 (-)  1.000  0.938  ggagtGTTGTgaca                     FAC1
V$PAX5_02                  234 (-)  0.900  0.753  gtgacagaaaCGCCTgaagatggagatg       Pax-5
V$PLZF_02                  271 (-)  0.979  0.812  gtctgcagaaatATTTAcctgcagagaaa      PLZF
V$VMYB_02                  330 (+)  1.000  0.989  tccAACGGc                          v-Myb
V$PPAR_DR1_Q2              335 (-)  0.876  0.878  cggccaaAGGACc                      PPAR
                                                                                     direct
                                                                                     repeat
                                                                                     1
V$FAC1_01                  358 (+)  1.000  0.936  gatcACAACaggtt                     FAC1
V$BCL6_Q3                  430 (-)  0.980  0.986  tCCTGGaacc                         BCL6
V$HMGIY_Q6                 548 (-)  1.000  1.000  aaTTTCC                            HMG IY
V$KID3_01                  598 (-)  1.000  1.000  GGTGG                              Kid3
V$MYOGNF1_01               660 (+)  1.000  0.728  ggggtgtcccggTTGGCgctctgcggcta      myogenin
                                                                                     /
                                                                                     NF-1
V$ZF5_B                    670 (+)  0.919  0.845  ggttggCGCTCtg                      ZF5
V$E2F_03                   671 (+)  1.000  0.903  gtTGGCGctctg                       E2F
V$KID3_01                  692 (-)  1.000  1.000  GGTGG                              Kid3
V$AP2_Q6_01                734 (-)  1.000  0.992  gGCCTGcggcctg                      AP-2
V$MINI19_B                 735 (-)  0.943  0.921  gcctgcgGCCTGgcggcaggg              Muscle
                                                                                     initiator
                                                                                     sequences-19
V$TAXCREB_02               754 (-)  0.800  0.736  ggcgcggtgGGTCAt                    Tax/CREB
V$KID3_01                  759 (-)  1.000  1.000  GGTGG                              Kid3
V$SOX9_B1                  763 (-)  1.000  0.958  ggtcATTGTttccg                     SOX9
V$TCF11_01                 764 (+)  1.000  0.998  GTCATtgtttccg                      TCF11
V$RFX1_02                  768 (-)  0.982  0.928  ttGTTTCcgcggccgctc                 RFX1
V$MYOGNF1_01               794 (+)  0.900  0.736  aggccggcgtcaCTGGCagggcgcccggg      myogenin
                                                                                     /
                                                                                     NF-1
V$ZF5_B                    810 (-)  0.919  0.875  caGGGCGcccggg                      ZF5
V$ETF_Q6                   826 (+)  1.000  1.000  gcGGCGG                            ETF
V$MEF2_03                  829 (-)  1.000  0.900  gcgggtTATTTatagcgccggc             MEF-2
V$CDXA_02                  836 (+)  1.000  1.000  aTTTATa                            CdxA
V$PAX3_B                   851 (+)  1.000  0.886  tgcacgcgTCACGgagcccgg              Pax-3
V$TAXCREB_01               872 (+)  1.000  0.915  ccgggcTGACGgggc                    Tax/CREB
V$CREB_02                  886 (+)  1.000  0.958  ccgcTGACGcgc                       CREB
V$ZF5_B                    887 (+)  1.000  0.872  cgctgaCGCGCtt                      ZF5
V$ZF5_B                    920 (+)  1.000  0.891  ggggtgCGCGCgg                      ZF5
V$ZF5_B                    923 (-)  1.000  0.865  gtGCGCGcgggcg                      ZF5
V$ZF5_B                    947 (+)  1.000  0.845  ccggagCGCGCgc                      ZF5
V$ZF5_B                    949 (+)  1.000  0.882  ggagcgCGCGCct                      ZF5
V$ZF5_B                    950 (-)  1.000  0.961  gaGCGCGcgcctc                      ZF5
V$ZF5_B                    952 (-)  1.000  0.865  gcGCGCGcctccg                      ZF5
V$WT1_Q6                   989 (+)  0.998  0.994  cCCCCCgcc                          WT1
V$CACD_01                 1018 (-)  0.960  0.973  GGGGGtgg                           CACD
V$KID3_01                 1021 (-)  1.000  1.000  GGTGG                              Kid3
V$KID3_01                 1036 (+)  1.000  1.000  CCACG                              Kid3
V$AP2_Q6                  1046 (-)  0.944  0.949  cgcccCGGGGct                       AP-2
V$AP2ALPHA_01             1047 (+)  1.000  1.000  GCCCCgggg                          AP-2alpha
V$AP2ALPHA_01             1048 (-)  1.000  1.000  ccccGGGGC                          AP-2alpha
V$ZF5_B                   1082 (-)  1.000  0.844  ccGCGCGcccgga                      ZF5

Pim3
matrix                    position  core   matrix sequence (always the               factor name
identifier                (strand)  match  match  (+)-strand is shown)

V$KID3_01                   10 (-)  1.000  1.000  GGTGG                              Kid3
V$CP2_02                    96 (-)  0.968  0.924  catggataagCCAGT                    CP2/LBP-1c/LSF
V$MYB_Q3                   153 (+)  1.000  0.997  aacgaCAGTTg                        MYB
V$PAX8_01                  215 (-)  0.963  0.918  tcTCACCcagctatg                    Pax-8
V$CP2_02                   249 (+)  0.941  0.949  CCTGGgttgctcttg                    CP2/LBP-1c/LSF
V$COUP_DR1_Q6              275 (-)  0.917  0.869  tagccagGGGTCa                      COUP
                                                                                     direct
                                                                                     repeat
                                                                                     1
V$SZF11_01                 340 (+)  1.000  0.808  aCAGGGagactgctg                    SZF1-1
V$LEF1TCF1_Q4              406 (-)  1.000  0.973  atcaaCAAAGg                        LEF1, TCF1
V$PLZF_02                  427 (+)  1.000  0.828  gttgtgagcagcTAAAGggacactttgtc      PLZF
V$DBP_Q6                   576 (-)  0.985  0.987  gtGTGCT                            DBP
V$MYCMAX_03                634 (+)  1.000  0.990  gcccagcCACGTgcgcatcg               c-Myc:Max
V$MYCMAX_03                634 (-)  1.000  0.990  gcccagccACGTGcgcatcg               c-Myc:Max
V$KID3_01                  640 (+)  1.000  1.000  CCACG                              Kid3
V$KID3_01                  652 (-)  1.000  1.000  CGTGG                              Kid3
V$ZF5_B                    655 (+)  0.888  0.854  ggcgcgCGAGCag                      ZF5
V$TAXCREB_01               666 (+)  1.000  0.922  agcgggTGACGcaca                    Tax/CREB
V$CREB_02                  668 (+)  1.000  0.973  cgggTGACGcac                       CREB
V$CETS1P54_03              726 (-)  1.000  0.970  ccggacTTCCGcttct                   c-Ets-1
                                                                                     p54
V$VDR_Q3                   754 (-)  1.000  0.899  actcctcgcaCACCC                    VDR
V$EGR1_01                  779 (-)  1.000  0.892  acgCCCACgaag                       Egr-1
V$KID3_01                  783 (+)  1.000  1.000  CCACG                              Kid3
V$FAC1_01                  796 (+)  1.000  0.928  gggaACAACacgcg                     FAC1
V$ZF5_B                    840 (-)  1.000  0.872  caGCGCGgcctgg                      ZF5
V$AP2_Q6_01                846 (-)  1.000  0.998  gGCCTGgggggcg                      AP-2
V$PAX5_02                  864 (-)  0.873  0.773  cggaaggcccCGCCCtacgctgccattg       Pax-5
V$SP3_Q3                   871 (-)  0.962  0.898  cCCCGCcctacgct                     Sp3
V$ZF5_B                    943 (+)  1.000  0.861  cccgccCGCGCtg                      ZF5
V$LRF_Q2                   968 (-)  1.000  0.989  GGGGGccgc                          LRF
V$ETF_Q6                   973 (-)  1.000  1.000  CCGCCgc                            ETF
V$ZF5_B                    981 (+)  0.888  0.894  cgcgcgCGAGCtg                      ZF5
V$ZF5_B                    991 (-)  1.000  0.898  ctGCGCGtgcgca                      ZF5

Plk2
matrix                    position  core   matrix sequence (always the               factor name
identifier                (strand)  match  match  (+)-strand is shown)

V$VDR_Q3                    97 (-)  0.947  0.896  tctccactatACCCC                    VDR
V$CDPCR3_01                103 (-)  0.980  0.823  CTATAccccactgtg                    CDP CR3
V$IPF1_Q4                  163 (-)  1.000  0.950  tgaCATTAgatc                       IPF1
V$KID3_01                  174 (+)  1.000  1.000  CCACG                              Kid3
V$FXR_Q3                   179 (+)  0.897  0.833  caatctgaaTCACC                     FXR/RXR-alpha
V$CDPCR3_01                200 (+)  0.980  0.849  aacaaaaagtTATAG                    CDP CR3
V$OG2_01                   236 (+)  1.000  1.000  TAATTg                             OG-2
V$RFX_Q6                   240 (-)  1.000  1.000  tgGCAACag                          RFX
V$BRCA_01                  243 (-)  1.000  1.000  CAACAgaa                           BRCA1:USF2
V$PAX5_02                  244 (+)  0.919  0.842  aacagaacactttTAGCGttactgtgga       Pax-5
V$PAX3_B                   252 (-)  0.868  0.853  acttttagCGTTActgtggaa              Pax-3
V$RFX1_02                  284 (-)  1.000  0.928  ttGTTGCtaaggaacctc                 RFX1
V$VMYB_02                  313 (-)  1.000  0.985  aCCGTTaat                          v-Myb
V$CIZ_01                   331 (+)  1.000  1.000  gAAAAAatc                          CIZ
V$MYOGNF1_01               398 (-)  0.929  0.763  ccctcgctccacTCCAAggttaagagcct      myogenin
                                                                                     /
                                                                                     NF-1
V$EGR1_01                  484 (-)  1.000  0.893  actCCCACgcca                       Egr-1
V$KID3_01                  488 (+)  1.000  1.000  CCACG                              Kid3
V$ER_Q6                    498 (-)  1.000  0.961  gcaGGTCAcccggatctgc                ER
V$CP2_02                   547 (+)  0.957  0.945  TCTGGctctgcctgg                    CP2/LBP-1c/LSF
V$HIC1_02                  556 (+)  1.000  0.984  gcctggTGCCCggtt                    HIC1
V$KID3_01                  603 (-)  1.000  1.000  GGTGG                              Kid3
V$ETF_Q6                   607 (+)  1.000  1.000  gcGGCGG                            ETF
V$KID3_01                  644 (+)  1.000  1.000  CCACC                              Kid3
V$ZF5_B                    651 (+)  0.864  0.850  gcggggCTCGCtg                      ZF5
V$CACD_01                  671 (-)  1.000  1.000  GGGTGtgg                           CACD
V$AP2_Q6                   717 (+)  0.992  0.947  ctCCCCCgggct                       AP-2
V$AP2ALPHA_01              719 (-)  1.000  1.000  ccccCGGGC                          AP-2alpha
V$ZF5_B                    763 (-)  0.919  0.888  caGGGCGtccgcc                      ZF5
V$ZF5_B                    766 (+)  0.919  0.855  ggcgtcCGCCCtt                      ZF5
V$RBPJK_Q4                 789 (+)  1.000  1.000  TTCCCacg                           RBP-Jkappa
V$KID3_01                  792 (+)  1.000  1.000  CCACG                              Kid3
V$AHRARNT_01               807 (-)  1.000  0.972  gggCACGCgacgaact                   AhR:Arnt
V$MYOGNF1_01               819 (+)  1.000  0.719  aactgggggcacTTGGCgtaccgccgcct      myogenin
                                                                                     /
                                                                                     NF-1
V$LRF_Q2                   823 (-)  1.000  0.989  GGGGGcact                          LRF
V$ETF_Q6                   839 (-)  1.000  1.000  CCGCCgc                            ETF
V$KID3_01                  865 (+)  1.000  1.000  CCACG                              Kid3
V$KID3_01                  882 (+)  1.000  1.000  CCACC                              Kid3
V$ZF5_B                    900 (-)  1.000  0.905  caGCGCGgactcc                      ZF5
V$AP2_Q6                   915 (-)  0.969  0.940  ggccgGTGGGtg                       AP-2
V$SPZ1_01                  916 (+)  0.989  0.963  gccGGTGGgtggagc                    Spz1
V$KID3_01                  919 (-)  1.000  1.000  GGTGG                              Kid3
V$KID3_01                  923 (-)  1.000  1.000  GGTGG                              Kid3
V$PAX3_B                   929 (-)  1.000  0.868  gcgctcgcCGTGAcgtcacga              Pax-3
V$CREB_Q4_01               936 (+)  1.000  0.997  ccgTGACGtca                        CREB
V$CREB_Q4_01               939 (-)  1.000  0.988  tgaCGTCAcga                        CREB
V$PAX5_02                  945 (-)  0.873  0.760  cacgaggcccCGCCCcagccagccggcg       Pax-5
V$MINI19_B                 951 (+)  0.941  0.925  gccccgcccCAGCCagccggc              Muscle
                                                                                     initiator
                                                                                     sequences-19
V$SP1_Q2_01                952 (+)  1.000  0.990  ccCCGCCcca                         Sp1
V$CP2_02                   953 (-)  1.000  0.972  cccgccccagCCAGC                    CP2/LBP-1c/LSF

rrad
matrix                    position  core   matrix sequence (always the               factor name
identifier                (strand)  match  match  (+)-strand is shown)

V$STAT1_01                  15 (-)  0.912  0.854  gaccagtTCCTGaaagctacc              STAT1
V$CKROX_Q2                  34 (+)  1.000  1.000  cCCCTCccc                          CKROX
V$MAZ_Q6                    35 (-)  1.000  1.000  ccCTCCCc                           MAZ
V$WT1_Q6                    35 (+)  1.000  1.000  cCCTCCccc                          WT1
V$DBP_Q6                    84 (+)  1.000  0.979  AGCAAaa                            DBP
V$PAX5_02                  317 (-)  0.711  0.751  cctgtagtttCTCTCcagcagacaagca       Pax-5
V$ZID_01                   351 (+)  1.000  0.985  aGGCTCtatcacc                      ZID
V$PAX2_01                  388 (+)  0.857  0.862  agaaTTCATggatgacacc                Pax-2
V$PAX2_01                  389 (-)  0.991  0.858  gaattcatggATGACacca                Pax-2
V$VMYB_02                  429 (-)  1.000  0.972  cCCGTTggg                          v-Myb
V$ZF5_B                    542 (+)  0.888  0.859  gaggaaCGGGCtt                      ZF5
V$PAX5_02                  552 (+)  0.973  0.774  cttcataggttctGAGCGtgtccataat       Pax-5
V$PAX3_B                   560 (-)  0.833  0.833  gttctgagCGTGTccataata              Pax-3
V$MYOGNF1_01               581 (+)  0.746  0.741  cgtctactgactTGGGTaataggccagga      myogenin
                                                                                     /
                                                                                     NF-1
V$PPARA_01                 587 (+)  0.814  0.742  ctgacttgggtAATAGgcca               PPARalpha:RXRalpha
V$SREBP_Q6                 649 (+)  0.991  0.975  tagtTCACTccactt                    SREBP
V$NKX25_Q5                 656 (+)  1.000  0.947  ctcCACTTta                         Nkx2-5
V$SPZ1_01                  736 (-)  1.000  0.963  ggtgcacCCTCCtca                    Spz1
V$MAZ_Q6                   766 (-)  1.000  1.000  ccCTCCCc                           MAZ
V$VDR_Q3                   769 (-)  1.000  0.897  tcccctccaaCACCC                    VDR
V$SPZ1_01                  788 (-)  0.998  0.971  aaactacCCCCCatc                    Spz1
V$SP1_Q2_01                830 (+)  1.000  0.994  ccCCGCCcct                         Sp1
V$AP2_Q6_01                831 (+)  0.980  0.980  cccgcccCTGGCg                      AP-2
V$STAT_Q6                  853 (-)  0.984  0.985  tccTAGAAgggag                      STAT
V$BCL6_Q3                  853 (-)  1.000  0.992  tCCTAGaagg                         BCL6
V$KID3_01                  865 (-)  1.000  1.000  GGTGG                              Kid3
V$TAXCREB_02               885 (-)  1.000  0.822  gagtggatgCGTCAg                    Tax/CREB
V$TAXCREB_01               890 (-)  1.000  0.889  gatgCGTCAgccttt                    Tax/CREB
V$CREB_02                  891 (-)  1.000  0.959  atgCGTCAgcct                       CREB
V$SP1_Q2_01                923 (-)  1.000  0.994  aggGGCGGgg                         Sp1
V$KROX_Q6                  924 (-)  1.000  1.000  ggggcGGGGGcggg                     KROX
V$SP1_Q2_01                929 (-)  1.000  1.000  gggGGCGGgg                         Sp1
V$KROX_Q6                  930 (-)  1.000  1.000  ggggcGGGGGcggg                     KROX
V$SP1_Q2_01                935 (-)  1.000  1.000  gggGGCGGgg                         Sp1
V$KROX_Q6                  936 (-)  1.000  1.000  ggggcGGGGGcggg                     KROX
V$SP1_Q2_01                941 (-)  1.000  1.000  gggGGCGGgg                         Sp1
V$KROX_Q6                  942 (-)  1.000  1.000  ggggcGGGGGcggg                     KROX
V$SP1_Q2_01                947 (-)  1.000  1.000  gggGGCGGgg                         Sp1
V$KROX_Q6                  948 (-)  1.000  1.000  ggggcGGGGGcggg                     KROX
V$CETS1P54_03              977 (+)  1.000  0.965  aagggCGGAAgtctga                   c-Ets-1
                                                                                     p54
V$SMAD3_Q6                 986 (+)  1.000  0.945  aGTCTGact                          SMAD3
V$BCL6_Q3                 1016 (-)  1.000  0.983  cCCTAGaaca                         BCL6
V$AP4_01                  1033 (+)  1.000  0.894  agcgcCAGCTgaggggct                 AP-4
V$PAX3_B                  1075 (-)  1.000  0.846  actgcagtCGTGAcagcgaca              Pax-3

Slc39a6
matrix                    position  core   matrix sequence (always the               factor name
identifier                (strand)  match  match  (+)-strand is shown)

V$OCT4_01                    3 (+)  0.955  0.904  ttttttcATGTAgaa                    Oct-4
                                                                                     (POU5F1)
V$PLZF_02                   49 (-)  0.978  0.838  tttaaaatcaaaTTTTAacaatgcagcac      PLZF
V$SOX9_B1                   61 (+)  1.000  0.956  ttttaACAATgcag                     SOX9
V$NKX25_Q5                 212 (+)  1.000  0.956  actCACTTga                         Nkx2-5
V$CREB_02                  258 (+)  1.000  0.986  tggcTGACGttc                       CREB
V$PAX4_04                  421 (+)  1.000  0.826  AAAAAgaattcagctgctttaacccacgtc     Pax-4
V$KID3_01                  444 (+)  1.000  1.000  CCACG                              Kid3
V$TCF11_01                 486 (+)  1.000  0.998  GTCATccttggga                      TCF11
V$KID3_01                  520 (+)  1.000  1.000  CCACG                              Kid3
V$CREB_02                  533 (+)  1.000  0.961  aggtTGACGctg                       CREB
V$TTF1_Q6                  572 (-)  0.993  0.983  gtcgCTTGGgcg                       TTF-1
                                                                                     (Nkx2-1)
V$SZF11_01                 585 (-)  1.000  0.837  ctcctacacCCCTGg                    SZF1-1
V$CP2_02                   595 (+)  0.941  0.883  CCTGGagtgtgctgg                    CP2/LBP-1c/LSF
V$DBP_Q6                   601 (-)  0.985  0.987  gtGTGCT                            DBP
V$ZF5_B                    608 (+)  0.919  0.848  ggaccgCGCACtc                      ZF5
V$AHRHIF_Q6                642 (-)  1.000  0.999  gcgCACGCa                          AhR,
                                                                                     Arnt,
                                                                                     HIF-1
V$DR3_Q4                   686 (-)  1.000  0.861  ctgagGGTCAtagagcacaac              VDR,
                                                                                     CAR,
                                                                                     PXR
V$VMYB_02                  701 (+)  1.000  0.978  cacAACGGa                          v-Myb
V$BCL6_Q3                  764 (-)  0.980  0.986  tCCTCGaacc                         BCL6
V$FAC1_01                  783 (+)  0.978  0.950  cagcAAAACacatg                     FAC1
V$DBP_Q6                   784 (+)  1.000  0.979  AGCAAaa                            DBP
V$CDPCR3_01                820 (-)  0.795  0.806  CCATGatgctaggtg                    CDP CR3
V$KID3_01                  831 (-)  1.000  1.000  GGTGG                              Kid3
V$CETS1P54_03              856 (-)  1.000  0.965  gcgcacTTCCGcccca                   c-Ets-1
                                                                                     p54
V$GABP_B                   857 (-)  1.000  0.940  cgcaCTTCCgcc                       GABP
V$PAX5_02                  859 (+)  0.973  0.792  cacttccgccccaGAGCGgaactactct       Pax-5
V$CP2_02                   904 (-)  1.000  0.898  ccggcattcgCCAGC                    CP2/LBP-1c/LSF
V$KID3_01                  972 (+)  1.000  1.000  CCACG                              Kid3
V$CACD_01                  985 (+)  0.983  0.988  ccaCGCCC                           CACD
V$KID3_01                  985 (+)  1.000  1.000  CCACG                              Kid3
V$KID3_01                 1004 (-)  1.000  1.000  CGTGG                              Kid3
V$PAX8_01                 1055 (+)  1.000  0.920  gctccgcgCGTGAgc                    Pax-8
V$CP2_02                  1059 (-)  0.941  0.917  cgcgcgtgagCCAGG                    CP2/LBP-1c/LSF

Ssfa2
matrix                    position  core   matrix sequence (always the               factor name
identifier                (strand)  match  match  (+)-strand is shown)

V$PBX1_03                   79 (-)  1.000  0.975  actgtTTGATat                       Pbx-1
V$ER_Q6                    197 (+)  1.000  0.946  gaagcttggcaTGACCtgc                ER
V$TBP_Q6                   261 (+)  1.000  1.000  TTTATac                            TBP
V$NKX25_Q5                 282 (+)  1.000  0.947  cttCACTTcc                         Nkx2-5
V$OCT_Q6                   348 (+)  0.957  0.960  ggattTTCATa                        Octamer
V$CEBP_Q3                  456 (-)  1.000  0.993  cTTGCCcaatcc                       C/EBP
V$NF1_Q6_01                544 (-)  1.000  0.980  ccTTGGCactttacctc                  NF-1
V$HNF3ALPHA_Q6             601 (-)  1.000  0.991  taaagcAAACA                        HNF3alpha
V$DBP_Q6                   604 (+)  1.000  1.000  AGCAAac                            DBP
V$CP2_02                   622 (+)  0.957  0.936  TCTGGctctttcctg                    CP2/LBP-1c/LSF
V$KID3_01                  640 (+)  1.000  1.000  CCACC                              Kid3
V$PAX5_02                  676 (-)  0.873  0.749  ggacgtgcccCGCCCcaactctcgtcct       Pax-5
V$SP1_Q2_01                683 (+)  1.000  0.990  ccCCGCCcca                         Sp1
V$SP3_Q3                   684 (-)  0.962  0.921  cCCGCCccaactct                     Sp3
V$CETS1P54_03              721 (+)  1.000  0.963  gccacCGGAAgagggc                   c-Ets-1
                                                                                     p54
V$CETS1P54_02              722 (+)  1.000  0.983  ccacCGGAAgagg                      c-Ets-1(p54)
V$KID3_01                  722 (+)  1.000  1.000  CCACC                              Kid3
V$GABP_B                   724 (+)  1.000  0.968  accGGAAGaggg                       GABP
V$CACD_01                  733 (-)  0.983  0.988  GGGCGtgg                           CACD
V$KID3_01                  736 (-)  1.000  1.000  CGTGG                              Kid3
V$KID3_01                  748 (-)  1.000  1.000  CGTGG                              Kid3
V$CACD_01                  751 (-)  0.983  0.988  GGGCGtgg                           CACD
V$KID3_01                  754 (-)  1.000  1.000  CGTGG                              Kid3
V$CACD_01                  795 (-)  0.983  0.988  GGGCGtgg                           CACD
V$KID3_01                  798 (-)  1.000  1.000  CGTGG                              Kid3
V$MYCMAX_03                911 (+)  1.000  0.989  ccgggttCACGTgaagcgcc               c-Myc:Max
V$MYCMAX_03                911 (-)  1.000  0.989  ccgggttcACGTGaagcgcc               c-Myc:Max
V$WT1_Q6                   933 (+)  1.000  0.995  cCCTCCgcc                          WT1
V$SPZ1_01                  952 (-)  1.000  0.959  ttccttcCCTCCccc                    Spz1
V$MAZ_Q6                   958 (-)  1.000  1.000  ccCTCCCc                           MAZ
V$WT1_Q6                   958 (+)  1.000  1.000  cCCTCCccc                          WT1
V$WT1_Q6                   963 (+)  0.998  0.994  cCCCCCtcc                          WT1
V$WT1_Q6                   977 (+)  1.000  0.995  cCCTCCtcc                          WT1
V$ZF5_B                    989 (+)  0.919  0.852  ggcgccCGCTCtg                      ZF5
V$CP2_02                   998 (+)  0.957  0.925  TCTGGctcccccggg                    CP2/LBP-1c/LSF
V$AP2_Q6                  1003 (+)  0.992  0.957  ctCCCCCgggcc                       AP-2
V$AP2ALPHA_01             1005 (-)  1.000  1.000  ccccCGGGC                          AP-2alpha
V$LRF_Q2                  1009 (+)  1.000  0.995  cgggCCCCC                          LRF
V$HIC1_02                 1012 (+)  1.000  0.977  gcccccTGCCCggct                    HIC1
V$ETF_Q6                  1041 (+)  1.000  1.000  gcGGCGG                            ETF
V$ETF_Q6                  1060 (-)  1.000  1.000  CCGCCgc                            ETF
V$SP3_Q3                  1079 (+)  0.925  0.910  aggctcggGCTGGg                     Sp3

Stk40
matrix                    position  core   matrix sequence (always the               factor name
identifier                (strand)  match  match  (+)-strand is shown)

V$KID3_01                   47 (+)  1.000  1.000  CCACC                              Kid3
V$NFY_Q6_01                 49 (+)  1.000  0.990  accaagCCAATca                      NF-Y
V$MYCMAX_03                134 (+)  1.000  0.987  tcgtgtcCACGTgtgtctac               c-Myc:Max
V$MYCMAX_03                134 (-)  1.000  0.987  tcgtgtccACGTGtgtctac               c-Myc:Max
V$KID3_01                  140 (+)  1.000  1.000  CCACG                              Kid3
V$MYCMAX_03                146 (+)  1.000  0.985  gtgtctaCACGTggatccag               c-Myc:Max
V$MYCMAX_03                146 (-)  1.000  0.985  gtgtctacACGTGgatccag               c-Myc:Max
V$KID3_01                  155 (-)  1.000  1.000  CGTGG                              Kid3
V$TCF11_01                 159 (-)  1.000  0.999  gatccagaATGAC                      TCF11
V$CP2_02                   162 (-)  0.941  0.939  ccagaatgacCCAGG                    CP2/LBP-1c/LSF
V$MAZ_Q6                   175 (+)  1.000  1.000  gGGGAGgg                           MAZ
V$KID3_01                  252 (+)  1.000  1.000  CCACC                              Kid3
V$BCL6_Q3                  302 (+)  0.980  0.969  ttttCGAGGg                         BCL6
V$LRF_Q2                   308 (+)  1.000  1.000  agggCCCCC                          LRF
V$AP1_Q2_01                314 (-)  1.000  1.000  cccagtgAGTCA                       AP-1
V$CACD_01                  386 (-)  0.983  0.988  GGGCGtgg                           CACD
V$KID3_01                  389 (-)  1.000  1.000  CGTGG                              Kid3
V$PPARA_01                 397 (+)  0.849  0.729  ctgaaggaggaGAAAGgacg               PPARalpha:RXRalpha
V$SPZ1_01                  424 (+)  1.000  0.959  gcaGGAGGgagtgag                    Spz1
V$WT1_Q6                   424 (-)  1.000  0.995  gcaGGAGGg                          WT1
V$DR3_Q4                   445 (-)  0.838  0.845  agccgGCTGAagtcgttcatt              VDR,
                                                                                     CAR,
                                                                                     PXR
V$GATA4_Q3                 474 (-)  0.907  0.921  tcactgcAATCT                       GATA-4
V$SZF11_01                 477 (-)  1.000  0.830  ctgcaatctCCCTGg                    SZF1-1
V$PPARA_01                 516 (-)  0.751  0.702  tgaaCTTGGccatctttggg               PPARalpha:RXRalpha
V$YY1_Q6_02                521 (+)  1.000  0.987  ttgGCCATctt                        YY1
V$YY1_Q6                   524 (+)  1.000  0.996  GCCATcttt                          YY1
V$NKX25_Q5                 550 (-)  1.000  0.958  taAAGTGaaa                         Nkx2-5
V$HMGIY_Q6                 629 (-)  1.000  1.000  aaTTTCC                            HMG IY
V$HAND1E47_01              630 (-)  1.000  0.945  atttCCAGAagccgag                   Hand1:E47
V$PAX4_04                  645 (-)  0.943  0.815  gaaatggggagcaaagaaagactacTTTTC     Pax-4
V$SPZ1_01                  691 (+)  0.984  0.970  gttGGCGGgttttgc                    Spz1
V$CEBP_Q3                  697 (+)  0.997  0.996  gggtttTGCAAc                       C/EBP
V$HAND1E47_01              861 (-)  1.000  0.947  cgacCCAGActccacc                   Hand1:E47
V$MINI19_B                 864 (+)  0.998  0.920  cccagactcCACCCagaacca              Muscle
                                                                                     initiator
                                                                                     sequences-19
V$KID3_01                  872 (+)  1.000  1.000  CCACC                              Kid3
V$GATA_C                   890 (-)  1.000  0.988  cgatcTTATCt                        GATA-X
V$YY1_Q6                   933 (-)  1.000  0.993  gaagATGGC                          YY1
V$YY1_Q6_02                934 (-)  1.000  0.983  aagATGGCgca                        YY1
V$TAXCREB_02               937 (+)  0.800  0.736  aTGGCGcaccaaccc                    Tax/CREB
V$KROX_Q6                  960 (-)  1.000  0.981  ggcgaGGGGGcggg                     KROX
V$PAX5_02                  979 (+)  0.866  0.768  gggccgagagcctATGCGtcacttccgt       Pax-5
V$TAXCREB_02               986 (-)  1.000  0.846  gagcctatgCGTCAc                    Tax/CREB
V$CETS1P54_03              995 (-)  1.000  0.962  cgtcacTTCCGttgtc                   c-Ets-1
                                                                                     p54
V$NKX25_Q5                 995 (+)  1.000  0.952  cgtCACTTcc                         Nkx2-5
V$CETS1P54_02              997 (-)  1.000  0.984  tcacTTCCGttgt                      c-Ets-1(p54)
V$BRCA_01                 1001 (+)  0.994  0.995  ttcCGTTG                           BRCA1:USF2
V$VMYB_02                 1002 (-)  1.000  0.977  tCCGTTgtc                          v-Myb
V$EBOX_Q6_01              1007 (-)  0.998  0.995  tgtcAGGTGg                         Ebox
V$KID3_01                 1012 (-)  1.000  1.000  GGTGG                              Kid3
V$ETF_Q6                  1040 (+)  1.000  1.000  gcGGCGG                            ETF
V$ETF_Q6                  1043 (+)  1.000  1.000  gcGGCGG                            ETF
V$ETF_Q6                  1074 (+)  1.000  1.000  gcGGCGG                            ETF
V$CACD_01                 1091 (+)  0.983  0.988  ccaCGCCC                           CACD
V$KID3_01                 1091 (+)  1.000  1.000  CCACG                              Kid3

tiparp
matrix                    position  core   matrix sequence (always the               factor name
identifier                (strand)  match  match  (+)-strand is shown)

V$PAX4_04                    5 (-)  1.000  0.811  agcctgtttttccaggatcccctttTTTTT     Pax-4
V$BCL6_Q3                   12 (+)  0.980  0.985  ttttCCAGGa                         BCL6
V$PLZF_02                   84 (-)  0.976  0.815  tacaaatttaatGTTTAtttccaactaaa      PLZF
V$HNF3B_01                  90 (+)  1.000  0.957  tttaaTGTTTatttc                    HNF3beta
V$HFH1_01                   92 (+)  1.000  0.987  taatGTTTAttt                       HFH1
                                                                                     (FOXQ1)
V$FAC1_01                  118 (+)  1.000  0.940  aacaACAACaaaaa                     FAC1
V$BRCA_01                  123 (-)  1.000  0.997  CAACAaaa                           BRCA1:USF2
V$CDPCR3_01                124 (+)  0.996  0.859  aacaaaaagcTATTG                    CDP CR3
V$HAND1E47_01              153 (-)  1.000  0.960  caatCCAGAtgccagt                   Hand1:E47
V$CACD_01                  222 (-)  0.983  0.988  GGGCGtgg                           CACD
V$HAND1E47_01              225 (+)  1.000  0.948  cgtggggTCTGGgtga                   Hand1:E47
V$KID3_01                  225 (-)  1.000  1.000  CGTGG                              Kid3
V$TAXCREB_02               227 (-)  0.600  0.752  tggggtctgGGTGAt                    Tax/CREB
V$DR3_Q4                   231 (-)  0.941  0.848  gtctgGGTGAtgaaggtcgta              VDR,
                                                                                     CAR,
                                                                                     PXR
V$PPARA_02                 233 (+)  0.945  0.868  ctgGGTGAtgaaggtcgta                PPARalpha:RXRalpha
V$PPARA_01                 237 (+)  0.690  0.721  gtgatgaaggtCGTAGttct               PPARalpha:RXRalpha
V$ZF5_B                    281 (+)  0.919  0.877  aagaggCGCTCtg                      ZF5
V$CEBPGAMMA_Q6             295 (-)  0.907  0.903  cttgtTAAATgaa                      C/EBPgamma
V$KID3_01                  325 (-)  1.000  1.000  CGTGG                              Kid3
V$FAC1_01                  331 (+)  0.978  0.945  ctgcAAAACacgcg                     FAC1
V$ZF5_B                    335 (+)  1.000  0.847  aaaacaCGCGCat                      ZF5
V$STAT1_01                 392 (+)  1.000  0.848  gaggctgtcCGGGAacaggcg              STAT1
V$PAX6_Q2                  396 (+)  0.768  0.808  ctgtccGGGAAcag                     Pax-6
V$ETF_Q6                   410 (+)  1.000  1.000  gcGGCGG                            ETF
V$ZF5_B                    413 (+)  0.888  0.864  gcggggCGGGCtc                      ZF5
V$ETF_Q6                   474 (+)  1.000  1.000  gcGGCGG                            ETF
V$HFH1_01                  532 (-)  1.000  0.943  agaTAAACaaag                       HFH1
                                                                                     (FOXQ1)
V$RFX_Q6                   542 (-)  1.000  0.973  agGCAACcg                          RFX
V$VMYB_02                  562 (-)  1.000  0.939  gCCGTTccg                          v-Myb
V$DR3_Q4                   608 (+)  1.000  0.832  gcggaacacggTGACCctgca              VDR,
                                                                                     CAR,
                                                                                     PXR
V$AP2_Q6_01                630 (+)  1.000  0.987  ctgtccgCAGGCa                      AP-2
V$EBOX_Q6_01               638 (-)  0.998  0.994  aggcAGGTGg                         Ebox
V$KID3_01                  643 (-)  1.000  1.000  GGTGG                              Kid3
V$KID3_01                  656 (+)  1.000  1.000  CCACG                              Kid3
V$ZF5_B                    660 (+)  1.000  0.845  gcggcgCGCGCct                      ZF5
V$ZF5_B                    661 (-)  1.000  0.868  cgGCGCGcgcctc                      ZF5
V$ZF5_B                    663 (-)  1.000  0.863  gcGCGCGcctcct                      ZF5
V$CACD_01                  693 (-)  0.960  0.973  GGGGGtgg                           CACD
V$WT1_Q6                   693 (-)  0.992  0.993  gggGGTGGg                          WT1
V$KID3_01                  696 (-)  1.000  1.000  GGTGG                              Kid3
V$WT1_Q6                   775 (+)  1.000  0.995  cCCTCCtcc                          WT1
V$ETF_Q6                   806 (-)  1.000  1.000  CCGCCgc                            ETF
V$ZF5_B                    809 (-)  1.000  0.887  ccGCGCGcccctc                      ZF5
V$ZF5_B                    827 (+)  1.000  0.896  ggagcaCGCGCac                      ZF5
V$ZF5_B                    828 (-)  0.922  0.920  gaGCACGcgcacg                      ZF5
V$SREBP_Q6                 884 (+)  1.000  0.995  ccccTCACCccaccc                    SREBP
V$SREBP_Q3                 884 (+)  1.000  0.989  cccctCACCCca                       SREBP
V$KID3_01                  893 (+)  1.000  1.000  CCACC                              Kid3
V$WT1_Q6                   897 (+)  0.992  0.993  cCCACCccc                          WT1
V$CACD_01                  898 (+)  0.960  0.973  ccaCCCCC                           CACD
V$KID3_01                  898 (+)  1.000  1.000  CCACC                              Kid3
V$MAZ_Q6                   925 (-)  1.000  1.000  ccCTCCCc                           MAZ
V$AP2_Q6_01                944 (-)  0.986  0.984  gGCCCGggggagg                      AP-2
V$AP2_Q6                   944 (-)  0.992  0.957  ggcccGGGGGag                       AP-2
V$AP2ALPHA_01              945 (+)  1.000  1.000  GCCCGgggg                          AP-2alpha
V$CETS1P54_03              956 (+)  1.000  0.977  gagacCGGAAgccact                   c-Ets-1
                                                                                     p54
V$CP2_02                   981 (+)  1.000  0.884  GCTGGagctgacagg                    CP2/LBP-1c/LSF
V$ZF5_B                    994 (+)  0.888  0.889  ggcgagCGAGCtg                      ZF5
V$RFX_Q6                  1019 (+)  1.000  0.984  caGTTGCgg                          RFX
V$KID3_01                 1083 (+)  1.000  1.000  CCACG                              Kid3

utrn
matrix                    position  core   matrix sequence (always the               factor name
identifier                (strand)  match  match  (+)-strand is shown)

V$CEBPGAMMA_Q6              71 (-)  0.814  0.896  gttctTTAATgag                      C/EBPgamma
V$IPF1_Q4                   90 (+)  1.000  0.924  gctcTAATGtac                       IPF1
V$SREBP_Q6                 146 (-)  0.992  0.983  ccatggTGTGAacgg                    SREBP
V$SREBP_Q3                 149 (-)  0.936  0.936  tgGTGTGaacgg                       SREBP
V$ZF5_B                    152 (+)  0.888  0.869  tgtgaaCGGGCtt                      ZF5
V$ATF6_01                  252 (+)  1.000  0.907  TGACGtgc                           ATF6
V$PPARA_01                 358 (-)  0.625  0.751  tgaaCTTCTtcctctccttg               PPARalpha:RXRalpha
V$BCL6_Q3                  372 (-)  0.980  0.978  tCCTTGaagg                         BCL6
V$TBX5_01                  429 (+)  1.000  0.992  gcaGGTGTgact                       TBX5
V$CETS1P54_03              470 (-)  1.000  0.947  tttctcTTCCGgactg                   c-Ets-1
                                                                                     p54
V$GABP_B                   471 (-)  1.000  0.945  ttctCTTCCgga                       GABP
V$IPF1_Q4                  501 (+)  1.000  0.935  gttgTAATGagg                       IPF1
V$PAX2_01                  508 (+)  0.991  0.859  tgagGTCATtgattataga                Pax-2
V$CDP_02                   512 (+)  0.930  0.924  gtcATTGAttataga                    CDP
V$PAX8_01                  518 (+)  0.973  0.952  gattatagAGTGAat                    Pax-8
V$MYCMAX_03                566 (+)  1.000  0.986  cctcactCACGTggaagagg               c-Myc:Max
V$MYCMAX_03                566 (-)  1.000  0.986  cctcactcACGTGgaagagg               c-Myc:Max
V$USF_Q6_01                570 (-)  1.000  0.945  actCACGTggaa                       USF
V$KID3_01                  575 (-)  1.000  1.000  CGTGG                              Kid3
V$GRE_C                    578 (+)  0.960  0.852  ggaagaggctGTGCTa                   GR
V$NKX22_01                 676 (+)  1.000  0.989  tTAAGTactt                         Nkx2-2
V$KID3_01                  692 (+)  1.000  1.000  CCACC                              Kid3
V$CRX_Q4                   736 (+)  1.000  0.984  tttgTAATCccag                      Crx
V$MYCMAX_03                742 (+)  1.000  0.990  atcccagCACGTgggatgtg               c-Myc:Max
V$MYCMAX_03                742 (-)  1.000  0.990  atcccagcACGTGggatgtg               c-Myc:Max
V$KID3_01                  751 (-)  1.000  1.000  CGTGG                              Kid3
V$POU3F2_02                800 (-)  1.000  0.888  tttaaCATAA                         POU3F2
V$TAXCREB_02               827 (+)  0.800  0.758  tTGAGGcagacaccc                    Tax/CREB
V$SMAD3_Q6                 830 (-)  1.000  0.983  aggCAGACa                          SMAD3
V$TTF1_Q6                  837 (+)  0.993  0.992  cacCCAAGtgtc                       TTF-1
                                                                                     (Nkx2-1)
V$MYCMAX_03                855 (+)  1.000  0.985  tgacctcCACGTgcacatgc               c-Myc:Max
V$MYCMAX_03                855 (-)  1.000  0.985  tgacctccACGTGcacatgc               c-Myc:Max
V$KID3_01                  861 (+)  1.000  1.000  CCACG                              Kid3
V$SPZ1_01                  886 (-)  0.989  0.964  tgcacacCCACCcct                    Spz1
V$KID3_01                  893 (+)  1.000  1.000  CCACC                              Kid3
V$PPAR_DR1_Q2              918 (+)  1.000  0.858  aGACCTgtgccag                      PPAR
                                                                                     direct
                                                                                     repeat
                                                                                     1
V$HAND1E47_01              923 (-)  1.000  0.942  tgtgCCAGAagcaaag                   Hand1:E47
V$HNF3ALPHA_Q6             941 (-)  0.972  0.979  aaaaacAAATA                        HNF3alpha
V$IRF2_01                  981 (-)  1.000  0.961  actttctcTTTTC                      IRF-2
V$HAND1E47_01             1044 (+)  1.000  0.942  aagaggaTCTGGgaaa                   Hand1:E47
V$PAX8_01                 1079 (-)  0.908  0.919  acTCATTcaagatgg                    Pax-8
V$YY1_Q6                  1086 (-)  1.000  1.000  caagATGGC                          YY1
V$YY1_Q6_02               1087 (-)  1.000  0.987  aagATGGCcaa                        YY1

Avpr1a
matrix                    position  core   matrix sequence (always the               factor name
identifier                (strand)  match  match  (+)-strand is shown)

V$SP1_Q2_01                 91 (-)  1.000  0.993  cggGGCGGgg                         Sp1
V$WT1_Q6                    94 (-)  0.998  0.994  ggcGGGGGg                          WT1
V$WT1_Q6                    95 (-)  0.998  0.999  gcgGGGGGg                          WT1
V$WT1_Q6                    97 (-)  0.998  0.999  gggGGGGGg                          WT1
V$WT1_Q6                    98 (-)  0.998  0.999  gggGGGGGg                          WT1
V$WT1_Q6                    99 (-)  0.998  0.999  gggGGGGGg                          WT1
V$WT1_Q6                   100 (-)  0.998  0.999  gggGGGGGg                          WT1
V$VDR_Q3                   101 (+)  0.956  0.911  GGGGGgggagggcga                    VDR
V$WT1_Q6                   104 (-)  1.000  1.000  gggGGAGGg                          WT1
V$MAZ_Q6                   105 (+)  1.000  1.000  gGGGAGgg                           MAZ
V$CKROX_Q2                 105 (-)  1.000  1.000  gggGAGGGc                          CKROX
V$SMAD3_Q6                 206 (-)  1.000  1.000  agaCAGACa                          SMAD3
V$SMAD3_Q6                 331 (-)  1.000  1.000  agaCAGACa                          SMAD3
V$SMAD3_Q6                 335 (-)  1.000  1.000  agaCAGACa                          SMAD3
V$SMAD3_Q6                 339 (-)  1.000  0.954  agaCAGACc                          SMAD3
V$HAND1E47_01              386 (-)  1.000  0.940  tagaCCAGAcactggt                   Hand1:E47
V$CMAF_01                  425 (-)  1.000  0.975  aagaaatgtCAGCAgaatt                c-Maf
V$OG2_01                   452 (+)  1.000  1.000  TAATTg                             OG-2
V$KID3_01                  468 (+)  1.000  1.000  CCACC                              Kid3
V$CP2_02                   475 (-)  0.968  0.904  ccagtgcagcCCAGT                    CP2/LBP-1c/LSF
V$TAXCREB_02               541 (+)  0.800  0.794  aTTACGcacacccag                    Tax/CREB
V$AP2_Q6                   739 (-)  0.992  0.959  ggcctGGGGGct                       AP-2
V$KID3_01                  757 (-)  1.000  1.000  GGTGG                              Kid3
V$PAX5_02                  831 (-)  0.919  0.751  cctgttgacgCGCTGcatgactttaaat       Pax-5
V$CREB_02                  832 (+)  1.000  0.965  ctgtTGACGcgc                       CREB
V$ZF5_B                    833 (+)  1.000  0.868  tgttgaCGCGCtg                      ZF5
V$SZF11_01                 955 (-)  1.000  0.809  cagctccacCCCTGc                    SZF1-1
V$KID3_01                  960 (+)  1.000  1.000  CCACC                              Kid3

Avpr2
matrix                    position  core   matrix sequence (always the               factor name
identifier                (strand)  match  match  (+)-strand is shown)

V$KID3_01                   59 (+)  1.000  1.000  CCACC                              Kid3
V$MYOGNF1_01                83 (+)  1.000  0.800  agaccttgactgTTGGCaagatgcctggt      myogenin
                                                                                     /
                                                                                     NF-1
V$NF1_Q6_01                 93 (-)  1.000  0.984  tgTTGGCaagatgcctg                  NF-1
V$VMYB_02                  163 (+)  1.000  0.931  gaaAACGGa                          v-Myb
V$LRH1_Q5                  188 (+)  1.000  0.993  ttggCCTTGgat                       LRH1
V$PPARA_02                 198 (+)  0.945  0.884  atgGGTGAgcagggtacag                PPARalpha:RXRalpha
V$VDR_Q3                   200 (+)  1.000  0.909  GGGTGagcagggtac                    VDR
V$SRF_Q4                   254 (+)  1.000  0.954  gCCATAaaaggaaaagga                 SRF
V$KID3_01                  286 (-)  1.000  1.000  GGTGG                              Kid3
V$TAL1BETAE47_01           322 (-)  1.000  0.939  ctaaacATCTGggttc                   Tal-1beta:E47
V$PPARA_01                 339 (-)  0.814  0.718  taagCTATTtccagcctcag               PPARalpha:RXRalpha
V$GRE_C                    407 (+)  1.000  0.885  tataccatatGTTCTa                   GR
V$KID3_01                  427 (-)  1.000  1.000  GGTGG                              Kid3
V$TEL2_Q6                  561 (+)  1.000  1.000  ttACTTCctg                         Tel-2
V$TBX5_01                  594 (+)  1.000  0.987  ggaGGTGTaagg                       TBX5
V$TAXCREB_02               609 (-)  0.800  0.796  ggggtggtgCGTGAg                    Tax/CREB
V$PAX8_01                  610 (+)  1.000  0.964  gggtggtgCGTGAgg                    Pax-8
V$KID3_01                  611 (-)  1.000  1.000  GGTGG                              Kid3
V$WT1_Q6                   629 (-)  0.998  0.994  ggaGGGGGg                          WT1
V$CP2_02                   666 (+)  1.000  0.977  GCTGGttggggcggg                    CP2/LBP-1c/LSF
V$SP1_Q2_01                672 (-)  1.000  0.990  tggGGCGGgg                         Sp1
V$PAX3_B                   711 (+)  1.000  0.863  ggccacctTCACGctgctgcc              Pax-3
V$KID3_01                  713 (+)  1.000  1.000  CCACC                              Kid3
V$SMAD3_Q6                 797 (+)  1.000  0.954  gGTCTGtct                          SMAD3
V$KID3_01                  829 (-)  1.000  1.000  GGTGG                              Kid3
V$NRSF_Q4                  832 (+)  1.000  0.809  ggtctatccaagaTGCTGt                NRSF
V$CP2_02                   915 (+)  0.941  0.947  CCTGGatggaactgg                    CP2/LBP-1c/LSF
V$HNF3ALPHA_Q6             938 (+)  1.000  0.985  TGTTTgttctg                        HNF3alpha
V$GRE_C                    942 (+)  1.000  0.846  tgttctgactGTTCTt                   GR
V$SP3_Q3                   964 (-)  0.981  0.941  cCCTGCccaggcct                     Sp3
V$SZF11_01                1049 (-)  1.000  0.849  gtgcagtgaCCCTGg                    SZF1-1
V$MINI19_B                1076 (-)  0.998  0.940  gccccttGAGTGgagactaag              Muscle
                                                                                     initiator
                                                                                     sequences-19
V$TTF1_Q6                 1076 (-)  1.000  0.994  gcccCTTGAgtg                       TTF-1
                                                                                     (Nkx2-1)

Brs3
matrix                    position  core   matrix sequence (always the               factor name
identifier                (strand)  match  match  (+)-strand is shown)

V$KID3_01                   16 (+)  1.000  1.000  CCACG                              Kid3
V$AHRHIF_Q6                 18 (-)  1.000  0.999  acgCACGCa                          AhR,
                                                                                     Arnt,
                                                                                     HIF-1
V$ZF5_B                     23 (+)  1.000  0.889  cgcacgCGCGCac                      ZF5
V$ZF5_B                     25 (+)  0.919  0.857  cacgcgCGCACac                      ZF5
V$ZF5_B                     26 (-)  1.000  0.891  acGCGCGcacaca                      ZF5
V$PLZF_02                   88 (+)  0.978  0.796  atacattttctgTAAAAatgggcctttct      PLZF
V$CART1_01                 133 (+)  1.000  0.926  cctTAATTtttatttttt                 Cart-1
V$CART1_01                 199 (+)  1.000  0.984  ggaTAATTtacattattt                 Cart-1
V$CART1_01                 199 (-)  0.951  0.964  ggataatttaCATTAttt                 Cart-1
V$OCT_Q6                   202 (+)  0.963  0.966  taattTACATt                        Octamer
V$IPF1_Q4                  206 (-)  1.000  0.921  ttaCATTAtttc                       IPF1
V$NKX25_Q5                 219 (+)  1.000  0.986  ttcCACTTca                         Nkx2-5
V$CEBPGAMMA_Q6             220 (+)  0.907  0.894  tccACTTCagaaa                      C/EBPgamma
V$CART1_01                 233 (+)  1.000  0.925  gaaTAATTttcattctta                 Cart-1
V$OCT_Q6                   236 (+)  0.957  0.961  taattTTCATt                        Octamer
V$TTF1_Q6                  274 (+)  1.000  0.991  accTCAAGaggc                       TTF-1
                                                                                     (Nkx2-1)
V$OCT1_02                  325 (-)  0.992  0.961  catttGAATAttttt                    Oct-1
V$HNF3B_01                 328 (+)  1.000  0.969  ttgaaTATTTtttta                    HNF3beta
V$CDPCR3_01                409 (+)  0.996  0.834  cacctgatttTATTG                    CDP CR3
V$YY1_Q6                   437 (-)  1.000  0.997  caaaATGGC                          YY1
V$YY1_Q6_02                438 (-)  1.000  0.996  aaaATGGCcgg                        YY1
V$KID3_01                  447 (-)  1.000  1.000  GGTGG                              Kid3
V$CEBPDELTA_Q6             462 (+)  0.986  0.965  gATTTCatcacc                       C/EBPdelta
V$RFX1_02                  477 (-)  1.000  0.923  agGTTGCtccagggacat                 RFX1
V$STAF_02                  488 (-)  1.000  0.910  gggacatgaaggtTGGGAatt              Staf
V$OCT1_07                  505 (-)  1.000  0.914  AATTAccatgtg                       Oct-1
V$NKX25_Q5                 561 (-)  1.000  0.954  gaAAGTGaca                         Nkx2-5
V$RFX1_02                  596 (-)  1.000  0.931  ttGTTGCttcagtgtctc                 RFX1
V$PBX_Q3                   657 (-)  0.928  0.947  gggccatCTATC                       Pbx
V$GATA4_Q3                 679 (+)  0.907  0.936  ATATAaaagaga                       GATA-4
V$PAX4_04                  708 (-)  1.000  0.820  gtgatgggagatggtgaggctttttTTTTT     Pax-4
V$PAX4_04                  715 (-)  1.000  0.831  gagatggtgaggcttttttttttttTTTTT     Pax-4
V$GATA4_Q3                 786 (+)  1.000  0.965  AGATAcaagaga                       GATA-4
V$SPZ1_01                  842 (-)  0.989  0.970  ggactacCCACCctc                    Spz1
V$SPZ1_01                  846 (-)  1.000  0.967  tacccacCCTCCaaa                    Spz1
V$KID3_01                  849 (+)  1.000  1.000  CCACC                              Kid3
V$SPZ1_01                  933 (-)  1.000  0.966  cgtccacCCTCCacc                    Spz1
V$KID3_01                  936 (+)  1.000  1.000  CCACC                              Kid3
V$KID3_01                  943 (+)  1.000  1.000  CCACC                              Kid3
V$NKX25_Q5                 948 (+)  1.000  0.981  tccCACTTcc                         Nkx2-5
V$GABP_B                   949 (-)  1.000  0.931  cccaCTTCCtgg                       GABP
V$TEL2_Q6                  950 (+)  1.000  0.953  ccACTTCctg                         Tel-2
V$STAF_02                  980 (-)  1.000  0.935  tagccaagcatgcTGGGAgac              Staf
V$CETS1P54_03             1023 (+)  0.988  0.972  gtagcCGGATgtcttg                   c-Ets-1
                                                                                     p54
V$VMYB_02                 1053 (-)  1.000  0.932  tCCGTTctg                          v-Myb
V$KID3_01                 1078 (+)  1.000  1.000  CCACC                              Kid3

Cul5
matrix                    position  core   matrix sequence (always the               factor name
identifier                (strand)  match  match  (+)-strand is shown)

V$STAT_Q6                   32 (-)  0.994  0.985  tccAAGAAtacat                      STAT
V$BCL6_Q3                   69 (-)  0.980  0.971  aCCTGGaatg                         BCL6
V$CEBPGAMMA_Q6             108 (-)  1.000  0.912  tatatGAAATaaa                      C/EBPgamma
V$POU3F2_02                171 (+)  0.783  0.888  TTATAttaat                         POU3F2
V$CDXA_02                  174 (-)  1.000  1.000  tATTAAt                            CdxA
V$POU3F2_02                175 (-)  0.783  0.888  attaaTATAA                         POU3F2
V$CDXA_02                  175 (+)  1.000  1.000  aTTAATa                            CdxA
V$PAX6_Q2                  240 (+)  0.801  0.807  ctgttcTGAAActt                     Pax-6
V$HOXA7_01                 275 (+)  1.000  1.000  cCAATCt                            HOXA7
V$KID3_01                  372 (-)  1.000  1.000  GGTGG                              Kid3
V$KID3_01                  375 (-)  1.000  1.000  GGTGG                              Kid3
V$TBX5_01                  382 (-)  1.000  0.977  tcccACACCttt                       TBX5
V$TTF1_Q6                  400 (-)  0.993  0.989  aacaCTTGGgag                       TTF-1
                                                                                     (Nkx2-1)
V$PAX6_Q2                  437 (-)  0.821  0.814  gagTTCAAgaccag                     Pax-6
V$TAL1BETAE47_01           455 (+)  1.000  0.921  gtctaCAGATggcgtt                   Tal-1beta:E47
V$MEIS1BHOXA9_02           491 (-)  1.000  0.858  tagagaaacTGTCA                     MEIS1B:HOXA9
V$AIRE_02                  506 (-)  0.670  0.737  aaaccaatccaaccaaccAACCAag          AIRE
V$TBP_Q6                   605 (-)  1.000  1.000  gtATAAA                            TBP
V$CDXA_02                  606 (-)  1.000  1.000  tATAAAt                            CdxA
V$PAX5_02                  636 (+)  1.000  0.753  gattcgtgatcagAAGCGatgcaatttg       Pax-5
V$POU6F1_01                777 (+)  1.000  0.936  gcatcaTTTAT                        POU6F1
V$CDXA_02                  785 (-)  1.000  1.000  tATTAAt                            CdxA
V$OG2_01                   788 (+)  1.000  1.000  TAATTg                             OG-2
V$ZF5_B                    795 (-)  0.919  0.845  ctGGGCGccttct                      ZF5
V$CMAF_01                  805 (-)  1.000  0.972  tctctcagtCAGCAtttcc                c-Maf
V$BCL6_Q3                  843 (+)  0.980  0.955  ccttCCAGGc                         BCL6
V$CP2_02                   913 (-)  1.000  0.982  ccggctccagCCAGC                    CP2/LBP-1c/LSF
V$ZF5_B                    928 (+)  1.000  0.977  agagggCGCGCtc                      ZF5
V$ZF5_B                    929 (-)  0.919  0.915  gaGGGCGcgctcg                      ZF5
V$ZF5_B                    931 (-)  1.000  0.870  ggGCGCGctcgca                      ZF5
V$CP2_02                   983 (+)  0.941  0.934  CCTGGgttgctcccg                    CP2/LBP-1c/LSF
V$ZF5_B                    997 (-)  0.922  0.938  gaGCACGcccccg                      ZF5
V$KROX_Q6                 1000 (+)  1.000  0.944  cacgCCCCCgcccg                     KROX
V$ETF_Q6                  1011 (-)  1.000  1.000  CCGCCgc                            ETF
V$PAX3_B                  1011 (+)  1.000  0.834  ccgccgcgTCACGtgacgccg              Pax-3
V$MYCMAX_03               1013 (+)  1.000  0.995  gccgcgtCACGTgacgccgc               c-Myc:Max
V$MYCMAX_03               1013 (-)  1.000  0.995  gccgcgtcACGTGacgccgc               c-Myc:Max
V$PAX3_B                  1014 (-)  1.000  0.838  ccgcgtcaCGTGAcgccgcca              Pax-3
V$STRA13_01               1016 (+)  1.000  0.998  gcgtCACGTgacgc                     Stra13
V$STRA13_01               1016 (-)  1.000  0.998  gcgtcACGTGacgc                     Stra13
V$USF_Q6_01               1017 (+)  1.000  0.963  cgtcACGTGacg                       USF
V$USF_Q6_01               1017 (-)  1.000  0.963  cgtCACGTgacg                       USF
V$KID3_01                 1032 (+)  1.000  1.000  CCACG                              Kid3

Gabbr2
matrix                    position  core   matrix sequence (always the               factor name
identifier                (strand)  match  match  (+)-strand is shown)

V$KID3_01                   45 (+)  1.000  1.000  CCACC                              Kid3
V$ZF5_B                     57 (+)  0.922  0.857  caaggtCGTGCtt                      ZF5
V$TTF1_Q6                  158 (+)  0.991  0.988  ctcACAAGtgcc                       TTF-1
                                                                                     (Nkx2-1)
V$LXR_Q3                   191 (+)  1.000  0.934  aggGGTTActcaggttca                 LXR
V$FXR_Q3                   194 (-)  1.000  0.863  GGTTActcaggttc                     FXR/RXR-alpha
V$DR3_Q4                   199 (-)  1.000  0.844  ctcagGTTCAtcttgtccagg              VDR,
                                                                                     CAR,
                                                                                     PXR
V$CP2_02                   230 (-)  0.968  0.933  ctggggttatCCAGT                    CP2/LBP-1c/LSF
V$TBP_Q6                   248 (+)  1.000  1.000  TTTATac                            TBP
V$KID3_01                  254 (+)  1.000  1.000  CCACC                              Kid3
V$GRE_C                    278 (+)  0.960  0.852  agtccaggctGTGCTt                   GR
V$KID3_01                  316 (+)  1.000  1.000  CCACC                              Kid3
V$PAX5_02                  323 (+)  0.900  0.799  ggggagaattttaAGGCGgggccctctg       Pax-5
V$HSF1_01                  526 (+)  1.000  1.000  AGAACgttcg                         HSF1
V$KID3_01                  580 (+)  1.000  1.000  CCACC                              Kid3
V$GABP_B                   596 (+)  1.000  0.958  acaGGAAGcgca                       GABP
V$KID3_01                  657 (-)  1.000  1.000  CGTGG                              Kid3
V$ETF_Q6                   683 (+)  1.000  1.000  gcGGCGG                            ETF
V$AP2_Q6_01                723 (-)  0.986  0.984  cGCCCGgggcgcg                      AP-2
V$AP2ALPHA_01              724 (+)  1.000  1.000  GCCCGgggc                          AP-2alpha
V$AP2ALPHA_01              724 (-)  1.000  0.999  gcccGGGGC                          AP-2alpha
V$ZF5_B                    752 (-)  0.922  0.857  gaGCACGgccctc                      ZF5
V$CKROX_Q2                 759 (+)  1.000  1.000  gCCCTCccc                          CKROX
V$MAZ_Q6                   760 (-)  1.000  1.000  ccCTCCCc                           MAZ
V$CKROX_Q2                 793 (+)  1.000  1.000  cCCCTCccc                          CKROX
V$AP2_Q6_01                794 (+)  0.986  0.983  ccctcccCCGGCg                      AP-2
V$MAZ_Q6                   794 (-)  1.000  1.000  ccCTCCCc                           MAZ
V$WT1_Q6                   794 (+)  1.000  1.000  cCCTCCccc                          WT1
V$ETF_Q6                   843 (-)  1.000  1.000  CCGCCgc                            ETF
V$AP2_Q6_01                891 (+)  0.980  0.979  ccctcccCTGGCc                      AP-2
V$MAZ_Q6                   891 (-)  1.000  1.000  ccCTCCCc                           MAZ
V$ZF5_B                    948 (+)  1.000  0.867  tgcgatCGCGCac                      ZF5
V$ZF5_B                    989 (+)  1.000  0.916  ggcggcCGCGCtg                      ZF5
V$ZF5_B                   1004 (+)  1.000  0.847  gagaggCGCGCgg                      ZF5
V$CP2_02                  1080 (+)  1.000  0.901  GCTGGctcccacccc                    CP2/LBP-1c/LSF
V$KID3_01                 1088 (+)  1.000  1.000  CCACC                              Kid3

Gabra1
matrix                    position  core   matrix sequence (always the               factor name
identifier                (strand)  match  match  (+)-strand is shown)

V$ATF6_01                    3 (-)  1.000  1.000  ccaCGTCA                           ATF6
V$KID3_01                    3 (+)  1.000  1.000  CCACG                              Kid3
V$DBP_Q6                    59 (+)  0.985  0.987  AGCATac                            DBP
V$GRE_C                     69 (-)  1.000  0.916  aAGAACaacttgtaga                   GR
V$VDR_Q3                   122 (-)  0.956  0.919  tcccccccccCCCCC                    VDR
V$WT1_Q6                   123 (+)  0.998  0.999  cCCCCCccc                          WT1
V$WT1_Q6                   124 (+)  0.998  0.999  cCCCCCccc                          WT1
V$WT1_Q6                   125 (+)  0.998  0.999  cCCCCCccc                          WT1
V$WT1_Q6                   126 (+)  0.998  0.999  cCCCCCccc                          WT1
V$WT1_Q6                   127 (+)  0.998  0.999  cCCCCCccc                          WT1
V$WT1_Q6                   128 (+)  0.998  0.999  cCCCCCccc                          WT1
V$WT1_Q6                   129 (+)  0.998  0.999  cCCCCCccc                          WT1
V$WT1_Q6                   130 (+)  0.998  0.999  cCCCCCccc                          WT1
V$FAC1_01                  140 (-)  0.978  0.935  ttaatGTTTTggac                     FAC1
V$DR3_Q4                   205 (-)  1.000  0.832  aaaatGGTCAgcgggtttacc              VDR,
                                                                                     CAR,
                                                                                     PXR
V$PAX4_04                  254 (-)  0.943  0.843  tgaatggcataaggatgcctcatatTTTTC     Pax-4
V$GATA4_Q3                 269 (-)  0.907  0.915  tgcctcaTATTT                       GATA-4
V$PAX2_01                  367 (-)  0.991  0.880  gacagcacccATGACctga                Pax-2
V$WT1_Q6                   632 (+)  0.998  0.999  cCCCCCccc                          WT1
V$WT1_Q6                   633 (+)  0.998  0.999  cCCCCCccc                          WT1
V$SP3_Q3                   634 (-)  0.981  0.905  cCCCCCcccatttt                     Sp3
V$WT1_Q6                   634 (+)  0.998  0.999  cCCCCCccc                          WT1
V$SP3_Q3                   635 (-)  0.981  0.895  cCCCCCccattttt                     Sp3
V$BCL6_Q3                  667 (+)  0.980  0.961  agttCAAGGc                         BCL6
V$STAT1_01                 680 (+)  0.954  0.880  ggcatgtttCCGGAaatggag              STAT1
V$STAT1_01                 680 (-)  0.817  0.849  ggcatgtTTCCGgaaatggag              STAT1
V$STAT1_01                 681 (+)  0.817  0.872  gcatgtttcCGGAAatggaga              STAT1
V$STAT1_01                 681 (-)  0.954  0.844  gcatgttTCCGGaaatggaga              STAT1
V$CETS1P54_03              685 (+)  1.000  0.948  gtttcCGGAAatggag                   c-Ets-1
                                                                                     p54
V$CETS1P54_02              686 (+)  1.000  0.984  tttcCGGAAatgg                      c-Ets-1(p54)
V$PLZF_02                  726 (+)  0.979  0.789  tttatgcgaagtTAAATattccgtgttcg      PLZF
V$CEBP_Q3                  760 (-)  0.997  0.997  cTTGCAaaattc                       C/EBP
V$AHR_Q5                   804 (-)  1.000  0.996  acgCACGCaaa                        AhR
V$AHRHIF_Q6                804 (-)  1.000  0.999  acgCACGCa                          AhR,
                                                                                     Arnt,
                                                                                     HIF-1
V$HAND1E47_01              834 (+)  1.000  0.941  aagcctgTCTGGctgt                   Hand1:E47
V$SMAD3_Q6                 839 (+)  1.000  0.972  tGTCTGgct                          SMAD3
V$VMYB_02                  926 (-)  1.000  0.938  gCCGTTccc                          v-Myb
V$DBP_Q6                   936 (+)  1.000  1.000  AGCAAac                            DBP
V$CDPCR3_01                999 (-)  1.000  0.877  CCATAtgtgtgggag                    CDP CR3
V$PPARA_01                1028 (+)  0.899  0.726  caagtcgaggaCAGAGcgct               PPARalpha:RXRalpha
V$ZF5_B                   1038 (+)  0.919  0.861  acagagCGCTCtc                      ZF5
V$ZF5_B                   1039 (-)  0.919  0.912  caGAGCGctctcc                      ZF5
V$MYCMAX_03               1046 (+)  1.000  0.987  ctctccaCACGTgtaagcct               c-Myc:Max
V$MYCMAX_03               1046 (-)  1.000  0.987  ctctccacACGTGtaagcct               c-Myc:Max

Gria1
matrix                    position  core   matrix sequence (always the               factor name
identifier                (strand)  match  match  (+)-strand is shown)

V$AP4_01                    38 (+)  1.000  0.906  cgagcCAGCTgcagtcca                 AP-4
V$E2F_03                   138 (-)  0.940  0.910  atcagCGCAAaa                       E2F
V$TCF11_01                 141 (-)  1.000  0.999  agcgcaaaATGAC                      TCF11
V$AP1_Q4_01                149 (-)  1.000  1.000  aTGACTca                           AP-1
V$MAF_Q6_01                149 (-)  1.000  0.939  aTGACTcatgt                        MAF
V$OG2_01                   159 (+)  1.000  1.000  TAATTg                             OG-2
V$ZF5_B                    169 (-)  0.919  0.848  gtGTGCGtaccct                      ZF5
V$KID3_01                  198 (+)  1.000  1.000  CCACC                              Kid3
V$MAZ_Q6                   251 (+)  1.000  1.000  gGGGAGgg                           MAZ
V$CKROX_Q2                 251 (-)  1.000  1.000  gggGAGGGg                          CKROX
V$WT1_Q6                   253 (-)  0.998  0.994  ggaGGGGGg                          WT1
V$CDPCR3_01                270 (+)  1.000  0.813  ttcaaataccTATGG                    CDP CR3
V$CEBP_Q3                  284 (-)  0.997  0.993  gTTGCAaaaagg                       C/EBP
V$KID3_01                  296 (+)  1.000  1.000  CCACC                              Kid3
V$CP2_02                   343 (-)  0.968  0.902  caagcacaggCCAGT                    CP2/LBP-1c/LSF
V$BCL6_Q3                  419 (+)  1.000  0.983  atttCTAGGg                         BCL6
V$OG2_01                   457 (+)  1.000  1.000  TAATTg                             OG-2
V$PAX5_02                  476 (+)  0.919  0.806  tagaagatatatcCAGCGcaacccgtgc       Pax-5
V$CP2_02                   478 (-)  1.000  0.913  gaagatatatCCAGC                    CP2/LBP-1c/LSF
V$KID3_01                  573 (+)  1.000  1.000  CCACC                              Kid3
V$SZF11_01                 612 (-)  1.000  0.889  catcttatcCCCTGg                    SZF1-1
V$WT1_Q6                   629 (-)  1.000  1.000  gggGGAGGg                          WT1
V$MAZ_Q6                   630 (+)  1.000  1.000  gGGGAGgg                           MAZ
V$KID3_01                  697 (-)  1.000  1.000  GGTGG                              Kid3
V$SPZ1_01                  739 (-)  1.000  0.961  aaagcacCCTCCacc                    Spz1
V$SPZ1_01                  746 (-)  1.000  0.967  cctccacCCTCCctc                    Spz1
V$KID3_01                  749 (+)  1.000  1.000  CCACC                              Kid3
V$SZF11_01                 866 (+)  0.836  0.863  cCTGGGtatcagcat                    SZF1-1
V$SPZ1_01                 1013 (+)  1.000  0.970  acgGGAGGgtgagag                    Spz1
V$ZF5_B                   1068 (+)  0.888  0.907  ggggagCGAGCta                      ZF5

Gria2
matrix                    position  core   matrix sequence (always the               factor name
identifier                (strand)  match  match  (+)-strand is shown)

V$HAND1E47_01               42 (-)  1.000  0.957  caatCCAGAtacccaa                   Hand1:E47
V$IPF1_Q4                   66 (+)  1.000  0.924  ggtgTAATGagg                       IPF1
V$IPF1_Q4                  120 (+)  1.000  0.915  gccaTAATGtaa                       IPF1
V$HAND1E47_01              132 (+)  1.000  0.948  tggggtaTCTGGtttg                   Hand1:E47
V$SPZ1_01                  176 (-)  0.998  0.975  ctactacCCCCCccc                    Spz1
V$WT1_Q6                   182 (+)  0.998  0.999  cCCCCCccc                          WT1
V$WT1_Q6                   183 (+)  0.998  0.999  cCCCCCccc                          WT1
V$WT1_Q6                   184 (+)  0.998  0.999  cCCCCCccc                          WT1
V$WT1_Q6                   185 (+)  0.998  0.999  cCCCCCccc                          WT1
V$WT1_Q6                   186 (+)  0.998  0.999  cCCCCCccc                          WT1
V$WT1_Q6                   187 (+)  0.998  0.999  cCCCCCccc                          WT1
V$WT1_Q6                   188 (+)  0.998  0.999  cCCCCCccc                          WT1
V$WT1_Q6                   189 (+)  0.998  0.999  cCCCCCccc                          WT1
V$WT1_Q6                   190 (+)  0.998  0.999  cCCCCCccc                          WT1
V$WT1_Q6                   192 (+)  0.998  0.999  cCCCCCcgc                          WT1
V$VMYB_02                  230 (+)  1.000  0.932  caaAACGGa                          v-Myb
V$MAF_Q6_01                259 (-)  1.000  0.936  aTGACTctaca                        MAF
V$WT1_Q6                   270 (-)  0.998  0.994  gcaGGGGGg                          WT1
V$SOX9_B1                  320 (+)  1.000  0.965  cttgaACAATcgaa                     SOX9
V$PLZF_02                  469 (+)  1.000  0.811  attataggaagcTAAAGttcacgattttg      PLZF
V$PPARA_01                 470 (+)  0.849  0.714  ttataggaagcTAAAGttca               PPARalpha:RXRalpha
V$PAX3_B                   479 (+)  1.000  0.841  gctaaagtTCACGattttggg              Pax-3
V$HNF3ALPHA_Q6             523 (+)  1.000  0.992  TGTTTgctttt                        HNF3alpha
V$DBP_Q6                   524 (-)  1.000  1.000  gtTTGCT                            DBP
V$OG2_01                   661 (-)  1.000  1.000  cAATTA                             OG-2
V$CETS1P54_03              689 (+)  1.000  0.965  gcaacCGGAAatcagt                   c-Ets-1
                                                                                     p54
V$CETS1P54_02              690 (+)  1.000  0.996  caacCGGAAatca                      c-Ets-1(p54)
V$HAND1E47_01              713 (+)  1.000  0.950  atttggaTCTGGctgg                   Hand1:E47
V$NRSF_Q4                  784 (+)  0.805  0.922  gcgctgtccgcggTGCTAa                NRSF
V$HIC1_02                  839 (+)  1.000  0.978  ccaggcTGCCCggct                    HIC1
V$ZF5_B                    854 (+)  1.000  0.851  ctgagcCGCGCtt                      ZF5
V$WT1_Q6                   920 (-)  1.000  1.000  gggGGAGGg                          WT1
V$MAZ_Q6                   921 (+)  1.000  1.000  gGGGAGgg                           MAZ
V$CKROX_Q2                 921 (-)  1.000  1.000  gggGAGGGg                          CKROX
V$SPZ1_01                  925 (+)  0.989  0.962  aggGGTGGgtgcgcg                    Spz1
V$KID3_01                  928 (-)  1.000  1.000  GGTGG                              Kid3
V$ZF5_B                    932 (+)  0.888  0.894  ggtgcgCGAGCtc                      ZF5
V$ZF5_B                    933 (-)  1.000  0.872  gtGCGCGagctcg                      ZF5
V$ZF5_B                    939 (-)  0.888  0.848  gaGCTCGccgcct                      ZF5
V$ZF5_B                    961 (+)  1.000  0.849  cgcgcaCGCGCgc                      ZF5
V$ZF5_B                    966 (-)  1.000  0.852  acGCGCGcccggg                      ZF5
V$ZF5_B                   1044 (+)  1.000  0.882  tgtgtgCGCGCgc                      ZF5
V$ZF5_B                   1045 (-)  0.919  0.875  gtGTGCGcgcgcg                      ZF5
V$ZF5_B                   1046 (+)  1.000  0.895  tgtgcgCGCGCgt                      ZF5
V$ZF5_B                   1047 (-)  1.000  0.912  gtGCGCGcgcgtg                      ZF5

Gria4
matrix                    position  core   matrix sequence (always the               factor name
identifier                (strand)  match  match  (+)-strand is shown)

V$CACD_01                   10 (+)  0.948  0.965  ccaCTCCC                           CACD
V$MRF2_01                  139 (-)  1.000  0.941  tttGTATTgggata                     MRF-2
V$TGIF_01                  243 (-)  1.000  0.985  aaaTGACAgct                        TGIF
V$MEIS1BHOXA9_02           246 (+)  1.000  0.952  TGACAgctttaaag                     MEIS1B:HOXA9
V$CMAF_01                  337 (+)  1.000  0.975  taactTGCTGacttcatct                c-Maf
V$STAT_Q6                  365 (+)  0.994  0.987  atgccTTCTTgga                      STAT
V$FAC1_01                  440 (+)  1.000  0.935  atacACAACaacac                     FAC1
V$FAC1_01                  443 (+)  1.000  0.951  cacaACAACacaca                     FAC1
V$KID3_01                  468 (+)  1.000  1.000  CCACG                              Kid3
V$NKX22_01                 566 (+)  1.000  0.995  tTAAGTagtt                         Nkx2-2
V$CDXA_02                  582 (+)  1.000  1.000  aTTTATa                            CdxA
V$TBP_Q6                   583 (+)  1.000  1.000  TTTATac                            TBP
V$OCT1_07                  593 (+)  1.000  0.927  tcaatgtTAATT                       Oct-1
V$KID3_01                  666 (+)  1.000  1.000  CCACC                              Kid3
V$KID3_01                  669 (+)  1.000  1.000  CCACC                              Kid3
V$KID3_01                  672 (+)  1.000  1.000  CCACC                              Kid3
V$WT1_Q6                   702 (+)  0.992  0.993  cCCACCccc                          WT1
V$CACD_01                  703 (+)  0.960  0.973  ccaCCCCC                           CACD
V$KID3_01                  703 (+)  1.000  1.000  CCACC                              Kid3
V$DBP_Q6                   908 (-)  1.000  1.000  gtTTGCT                            DBP
V$AHR_Q5                   956 (+)  1.000  0.999  ctcGCGTGcgc                        AhR
V$ZF5_B                    958 (+)  1.000  0.878  cgcgtgCGCGCgc                      ZF5
V$ZF5_B                    960 (+)  1.000  0.972  cgtgcgCGCGCtc                      ZF5
V$ZF5_B                    961 (-)  1.000  0.932  gtGCGCGcgctcg                      ZF5
V$ZF5_B                    963 (-)  1.000  0.878  gcGCGCGctcgct                      ZF5
V$ZF5_B                    964 (+)  0.864  0.876  cgcgcgCTCGCtc                      ZF5
V$MYOGNF1_01               982 (-)  0.746  0.743  cgcgggcgcgcaACCCAatagcagaagcg      myogenin
                                                                                     /
                                                                                     NF-1
V$ZF5_B                    982 (+)  1.000  0.945  cgcgggCGCGCaa                      ZF5
V$BRCA_01                  992 (-)  0.997  0.996  CAACCcaa                           BRCA1:USF2

Grin1
matrix                    position  core   matrix sequence (always the               factor name
identifier                (strand)  match  match  (+)-strand is shown)

V$MYOGNF1_01                24 (+)  0.829  0.787  atgcagttcacaCTGGTgaacagccaaag      myogenin
                                                                                     /
                                                                                     NF-1
V$NF1_Q6_01                 36 (+)  1.000  0.990  ctggtgaacaGCCAAag                  NF-1
V$PPARA_01                  99 (-)  0.499  0.709  tgatGTCTAaccttgcttta               PPARalpha:RXRalpha
V$PLZF_02                  102 (-)  1.000  0.831  tgtctaaccttgCTTTAgctgctataaac      PLZF
V$STAT_Q6                  162 (-)  0.984  0.984  tccTAGAAggtac                      STAT
V$BCL6_Q3                  162 (-)  1.000  0.992  tCCTAGaagg                         BCL6
V$TBX5_01                  197 (-)  1.000  1.000  tgtcACACCtat                       TBX5
V$VDR_Q3                   262 (-)  0.956  0.919  tcccccccccCCCCC                    VDR
V$WT1_Q6                   263 (+)  0.998  0.999  cCCCCCccc                          WT1
V$WT1_Q6                   264 (+)  0.998  0.999  cCCCCCccc                          WT1
V$WT1_Q6                   265 (+)  0.998  0.999  cCCCCCccc                          WT1
V$WT1_Q6                   266 (+)  0.998  0.999  cCCCCCccc                          WT1
V$WT1_Q6                   267 (+)  0.998  0.999  cCCCCCccc                          WT1
V$WT1_Q6                   268 (+)  0.998  0.999  cCCCCCccc                          WT1
V$WT1_Q6                   269 (+)  0.998  0.999  cCCCCCccc                          WT1
V$WT1_Q6                   270 (+)  0.998  0.999  cCCCCCccc                          WT1
V$PAX6_Q2                  307 (+)  1.000  0.961  ctgtccTGGAActc                     Pax-6
V$BCL6_Q3                  310 (-)  0.980  0.985  tCCTGGaact                         BCL6
V$MYOGNF1_01               330 (-)  0.715  0.729  accaggctggccTCGAActcagaaatctg      myogenin
                                                                                     /
                                                                                     NF-1
V$PAX6_Q2                  336 (+)  0.801  0.864  ctggccTCGAActc                     Pax-6
V$BCL6_Q3                  339 (-)  0.980  0.961  gCCTCGaact                         BCL6
V$KID3_01                  399 (+)  1.000  1.000  CCACC                              Kid3
V$TBX5_01                  414 (-)  1.000  0.996  cgtcACACCtat                       TBX5
V$PAX3_B                   444 (+)  1.000  0.895  agtctaagTCACGgatccaag              Pax-3
V$TBX5_01                  461 (+)  1.000  0.972  caaGGTGTggtg                       TBX5
V$HNF3B_01                 491 (+)  1.000  0.964  ggtttTATTTattta                    HNF3beta
V$CDXA_02                  501 (+)  1.000  1.000  aTTTATa                            CdxA
V$PAX6_Q2                  540 (+)  0.821  0.873  ctggccTTGAActc                     Pax-6
V$LRH1_Q5                  540 (+)  1.000  1.000  ctggCCTTGaac                       LRH1
V$BCL6_Q3                  543 (-)  0.980  0.961  gCCTTGaact                         BCL6
V$PAX8_01                  565 (-)  0.963  0.938  tcTCACCctctagag                    Pax-8
V$PPARA_01                 585 (-)  0.748  0.701  ccaaCTCTCtcctataatac               PPARalpha:RXRalpha
V$CDPCR3_01                639 (+)  0.980  0.844  cccccagcggTATAG                    CDP CR3
V$LRH1_Q5                  671 (+)  1.000  0.994  ctgaCCTTGgaa                       LRH1
V$SF1_Q6_01                672 (+)  1.000  0.999  tgaCCTTGg                          SF1
V$ZF5_B                    727 (+)  1.000  0.883  cttgagCGCGCac                      ZF5
V$ZF5_B                    728 (-)  0.919  0.884  ttGAGCGcgcaca                      ZF5
V$ZF5_B                    729 (+)  0.919  0.876  tgagcgCGCACac                      ZF5
V$ZF5_B                    730 (-)  1.000  0.965  gaGCGCGcacact                      ZF5
V$SPZ1_01                  756 (-)  1.000  0.962  tgcattcCCTCCtgt                    Spz1
V$MYCMAX_03                789 (+)  1.000  0.989  gcaggtgCACGTggtgataa               c-Myc:Max
V$MYCMAX_03                789 (-)  1.000  0.989  gcaggtgcACGTGgtgataa               c-Myc:Max
V$KID3_01                  798 (-)  1.000  1.000  CGTGG                              Kid3
V$DBP_Q6                   867 (-)  0.985  0.987  gtATGCT                            DBP
V$ZF5_B                    874 (+)  0.922  0.856  aacgcgCGTGCac                      ZF5
V$ZF5_B                    875 (-)  1.000  0.862  acGCGCGtgcaca                      ZF5
V$MYCMAX_03                885 (+)  1.000  0.987  acatgccCACGTgggcgcgt               c-Myc:Max
V$MYCMAX_03                885 (-)  1.000  0.987  acatgcccACGTGggcgcgt               c-Myc:Max
V$KID3_01                  891 (+)  1.000  1.000  CCACG                              Kid3
V$KID3_01                  894 (-)  1.000  1.000  CGTGG                              Kid3
V$ZF5_B                    907 (+)  1.000  0.868  cactcgCGCGCtc                      ZF5
V$ZF5_B                    910 (-)  1.000  0.850  tcGCGCGctccaa                      ZF5
V$EGR1_01                  929 (-)  0.900  0.939  acgCCAACgcag                       Egr-1
V$PAX5_02                  934 (-)  0.866  0.757  aacgcaggcgCGCGTcaggaggcgcgcg       Pax-5
V$ZF5_B                    936 (+)  1.000  0.860  cgcaggCGCGCgt                      ZF5
V$ZF5_B                    950 (+)  1.000  0.863  aggaggCGCGCgc                      ZF5
V$ZF5_B                    952 (+)  1.000  0.961  gaggcgCGCGCtc                      ZF5
V$ZF5_B                    953 (-)  1.000  0.885  agGCGCGcgctcg                      ZF5
V$KROX_Q6                  978 (-)  1.000  0.966  gaagcGGGGGcggt                     KROX
V$KID3_01                  989 (-)  1.000  1.000  GGTGG                              Kid3
V$WT1_Q6                   990 (-)  1.000  0.993  gtgGGAGGg                          WT1
V$PAX5_02                 1006 (-)  0.973  0.783  gcgtaggtccCGCTCacgactccgcagc       Pax-5

Grin2c
matrix                    position  core   matrix sequence (always the               factor name
identifier                (strand)  match  match  (+)-strand is shown)

V$PAX3_B                    17 (-)  0.806  0.833  cgccgaacCGTGCcctttcca              Pax-3
V$BCL6_Q3                   31 (+)  0.980  0.969  ctttCCAGGg                         BCL6
V$PPARA_01                  46 (-)  0.899  0.707  tgagCTCTGccttctgcaag               PPARalpha:RXRalpha
V$MYOGNF1_01                67 (+)  0.851  0.728  tgacctcccagtGTGGCttgaggccaagg      myogenin
                                                                                     /
                                                                                     NF-1
V$MYOGNF1_01                77 (-)  1.000  0.749  gtgtggcttgagGCCAAggagggaacctg      myogenin
                                                                                     /
                                                                                     NF-1
V$NF1_Q6_01                 79 (+)  1.000  0.988  gtggcttgagGCCAAgg                  NF-1
V$PBX_Q3                   114 (+)  0.942  0.947  GATGGatggaga                       Pbx
V$LRH1_Q5                  162 (+)  1.000  0.993  tggaCCTTGgag                       LRH1
V$VMYB_02                  180 (+)  1.000  0.933  tagAACGGa                          v-Myb
V$TAL1BETAE47_01           201 (+)  1.000  0.915  taaaaCAGATgtgcct                   Tal-1beta:E47
V$HNF3B_01                 306 (-)  1.000  0.946  taagaAAACAgatcc                    HNF3beta
V$VDR_Q3                   347 (+)  0.953  0.897  GGGGAttggggggga                    VDR
V$WT1_Q6                   356 (-)  1.000  1.000  gggGGAGGg                          WT1
V$MAZ_Q6                   357 (+)  1.000  1.000  gGGGAGgg                           MAZ
V$CKROX_Q2                 357 (-)  1.000  1.000  gggGAGGGg                          CKROX
V$PAX8_01                  440 (-)  0.953  0.930  gtTCACActtcagtc                    Pax-8
V$NKX25_Q5                 442 (+)  1.000  0.958  tcaCACTTca                         Nkx2-5
V$PAX2_01                  448 (+)  1.000  0.883  ttcaGTCACtggtgatgaa                Pax-2
V$HIC1_02                  498 (+)  1.000  0.979  gcctggTGCCCccag                    HIC1
V$LRF_Q2                   502 (+)  1.000  0.989  ggtgCCCCC                          LRF
V$NRSF_Q4                  555 (+)  1.000  0.838  tgtctctcctgggTGCTGg                NRSF
V$NKX25_Q5                 616 (+)  1.000  0.958  ttcCACTTtc                         Nkx2-5
V$BCL6_Q3                  732 (-)  0.980  0.985  aCCTCGaaat                         BCL6
V$PPARA_01                 739 (+)  0.751  0.738  aattaactggcCCAAGgtca               PPARalpha:RXRalpha
V$MYB_Q3                   742 (-)  1.000  0.998  tAACTGgccca                        MYB
V$PPAR_DR1_Q2              746 (-)  1.000  0.849  tggcccaAGGTCa                      PPAR
                                                                                     direct
                                                                                     repeat
                                                                                     1
V$SF1_Q6_01                750 (-)  1.000  0.999  cCAAGGtca                          SF1
V$GRE_C                    893 (-)  0.960  0.871  gAGCACaggctgtcag                   GR
V$PAX5_02                  938 (+)  0.873  0.749  cggtggccggctgGGGCGggccggggcg       Pax-5
V$KID3_01                  939 (-)  1.000  1.000  GGTGG                              Kid3
V$CP2_02                   947 (+)  1.000  0.915  GCTGGggcgggccgg                    CP2/LBP-1c/LSF
V$SP1_Q2_01                959 (-)  1.000  0.993  cggGGCGGgg                         Sp1
V$KID3_01                  983 (-)  1.000  1.000  GGTGG                              Kid3
V$ZF5_B                   1025 (+)  1.000  0.863  gggaggCGCGCct                      ZF5
V$ETF_Q6                  1060 (-)  1.000  1.000  CCGCCgc                            ETF
V$AP2_Q6                  1061 (-)  0.944  0.962  cgccgCGGGGcg                       AP-2
V$KROX_Q6                 1080 (-)  1.000  0.992  ggcgcGGGGGcggg                     KROX
V$TAXCREB_02              1085 (-)  0.800  0.752  gggggcgggCGGCAt                    Tax/CREB

Grm1
matrix                    position  core   matrix sequence (always the               factor name
identifier                (strand)  match  match  (+)-strand is shown)

V$PPARA_01                  92 (-)  0.564  0.708  agacCCATTtccttggttcc               PPARalpha:RXRalpha
V$TCF11_01                 107 (-)  1.000  0.999  gttccaacATGAC                      TCF11
V$TGIF_01                  113 (-)  1.000  0.984  acaTGACAgct                        TGIF
V$PAX4_04                  143 (+)  0.879  0.814  GTAAAcaaggatgacccggggccccacaca     Pax-4
V$TCF11_01                 145 (-)  1.000  0.998  aaacaaggATGAC                      TCF11
V$MINI19_B                 158 (+)  0.995  0.938  ccggggcccCACACagacggg              Muscle
                                                                                     initiator
                                                                                     sequences-19
V$KID3_01                  269 (+)  1.000  1.000  CCACC                              Kid3
V$NKX25_Q5                 294 (+)  1.000  0.967  tttCACTTcc                         Nkx2-5
V$PAX8_01                  307 (-)  0.935  0.915  ttTCATGcagtaaga                    Pax-8
V$P53_02                   319 (-)  1.000  0.996  agACATGtcg                         p53
V$TFE_Q6                   385 (+)  1.000  1.000  tCATGTga                           TFE
V$GRE_C                    389 (+)  1.000  0.873  gtgacctcttGTTCTc                   GR
V$PAX2_01                  409 (-)  0.979  0.862  tagatacttcTTGACctgg                Pax-2
V$PAX6_Q2                  419 (+)  1.000  0.830  ttgaccTGGAAaag                     Pax-6
V$BCL6_Q3                  422 (-)  0.980  0.985  aCCTGGaaaa                         BCL6
V$KID3_01                  432 (-)  1.000  1.000  GGTGG                              Kid3
V$SOX9_B1                  577 (-)  1.000  0.957  atacATTGTttttc                     SOX9
V$DBP_Q6                   717 (-)  0.985  0.987  gtATGCT                            DBP
V$PLZF_02                  808 (-)  0.978  0.793  tatcaaatgactTTTTAaataaattagat      PLZF
V$CEBPGAMMA_Q6             818 (-)  0.907  0.911  cttttTAAATaaa                      C/EBPgamma
V$GATA4_Q3                 833 (+)  1.000  0.937  AGATAttagaca                       GATA-4
V$SREBP_Q6                 846 (-)  1.000  0.968  accttgGGTGAcctg                    SREBP
V$SREBP_Q3                 849 (-)  1.000  0.957  ttGGGTGacctg                       SREBP
V$VDR_Q3                   896 (-)  0.956  0.930  tctccccccgCCCCC                    VDR
V$VDR_Q3                   898 (-)  0.956  0.918  tccccccgccCCCCC                    VDR
V$WT1_Q6                   899 (+)  0.998  0.994  cCCCCCgcc                          WT1
V$SP1_Q2_01                901 (+)  1.000  1.000  ccCCGCCccc                         Sp1
V$KROX_Q6                  902 (+)  1.000  0.981  cccgCCCCCcctcc                     KROX
V$VDR_Q3                   904 (-)  0.956  0.912  cgccccccctCCCCC                    VDR
V$WT1_Q6                   907 (+)  0.998  0.994  cCCCCCtcc                          WT1
V$CKROX_Q2                 909 (+)  1.000  1.000  cCCCTCccc                          CKROX
V$MAZ_Q6                   910 (-)  1.000  1.000  ccCTCCCc                           MAZ
V$WT1_Q6                   910 (+)  1.000  1.000  cCCTCCccc                          WT1
V$PPAR_DR1_Q2             1040 (+)  0.876  0.880  aGTCCTctgacct                      PPAR
                                                                                     direct
                                                                                     repeat
                                                                                     1
V$PPARG_01                1043 (-)  0.792  0.789  cctctgacctgAGACCaatag              PPARgamma:RXRalpha
V$PAX6_Q2                 1046 (+)  0.663  0.807  ctgaccTGAGAcca                     Pax-6
V$PPARA_01                1047 (-)  0.649  0.741  tgacCTGAGaccaatagctc               PPARalpha:RXRalpha

Grm5
matrix                    position  core   matrix sequence (always the               factor name
identifier                (strand)  match  match  (+)-strand is shown)

V$KID3_01                   61 (-)  1.000  1.000  GGTGG                              Kid3
V$HAND1E47_01               67 (+)  1.000  0.963  cctggagTCTGGttct                   Hand1:E47
V$PAX2_01                  130 (-)  0.979  0.927  cttttaatgcTTGACatag                Pax-2
V$VMYB_02                  174 (-)  1.000  0.934  tCCGTTcct                          v-Myb
V$HNF3B_01                 206 (-)  1.000  0.948  caaagAAACActacc                    HNF3beta
V$CDXA_02                  256 (-)  1.000  1.000  tATTAAt                            CdxA
V$CDXA_02                  257 (+)  1.000  1.000  aTTAATa                            CdxA
V$FAC1_01                  280 (-)  1.000  0.977  tcagtGTTGTgcat                     FAC1
V$IPF1_Q4                  299 (-)  1.000  0.959  aatCATTAattc                       IPF1
V$S8_01                    359 (+)  1.000  0.994  attacccAATTAttct                   S8
V$OG2_01                   365 (-)  1.000  1.000  cAATTA                             OG-2
V$CDXA_02                  401 (+)  1.000  1.000  aTTTATa                            CdxA
V$IPF1_Q4                  435 (+)  1.000  0.912  gataTAATGtga                       IPF1
V$TCF11_01                 597 (-)  1.000  0.999  aatgcaaaATGAC                      TCF11
V$IPF1_Q4                  611 (+)  1.000  0.912  ttatTAATGact                       IPF1
V$CDXA_02                  612 (-)  1.000  1.000  tATTAAt                            CdxA
V$AP1_Q4_01                617 (-)  1.000  1.000  aTGACTca                           AP-1
V$MAF_Q6_01                617 (-)  1.000  0.952  aTGACTcaaga                        MAF
V$PAX4_04                  630 (+)  0.783  0.838  ATTAAatacattggtctttctaatcactcg     Pax-4
V$AR_Q2                    671 (+)  1.000  0.862  cgtacttgcaGTTCT                    AR
V$GRE_C                    671 (+)  1.000  0.846  cgtacttgcaGTTCTc                   GR
V$GRE_C                    770 (-)  0.952  0.882  aAGTACagtctgtgtc                   GR
V$MYB_Q3                   887 (-)  1.000  0.997  tAACTGtcagg                        MYB
V$KID3_01                  966 (+)  1.000  1.000  CCACC                              Kid3
V$KID3_01                  970 (+)  1.000  1.000  CCACG                              Kid3
V$KID3_01                 1008 (-)  1.000  1.000  GGTGG                              Kid3
V$ETS_Q6                  1025 (-)  1.000  1.000  gaGGAAGt                           Ets
V$DR4_Q2                  1040 (+)  0.853  0.890  tgccctggccTGAACcc                  LXR,
                                                                                     PXR,
                                                                                     CAR,
                                                                                     COUP,
                                                                                     RAR
V$PAX8_01                 1083 (-)  0.973  0.910  gtTCACTcactgatc                    Pax-8

grpr
matrix                    position  core   matrix sequence (always the               factor name
identifier                (strand)  match  match  (+)-strand is shown)

V$PPARA_01                  14 (+)  0.875  0.703  ttagtgctagcAAAAGgtca               PPARalpha:RXRalpha
V$PPAR_DR1_Q2               21 (-)  1.000  0.851  tagcaaaAGGTCa                      PPAR
                                                                                     direct
                                                                                     repeat
                                                                                     1
V$DBP_Q6                    22 (+)  1.000  0.979  AGCAAaa                            DBP
V$PAX2_01                   26 (+)  0.979  0.863  aaagGTCAAgtctcattct                Pax-2
V$WT1_Q6                   110 (+)  0.992  0.993  cCCACCccc                          WT1
V$CACD_01                  111 (+)  0.960  0.973  ccaCCCCC                           CACD
V$KID3_01                  111 (+)  1.000  1.000  CCACC                              Kid3
V$VMYB_02                  156 (-)  1.000  0.979  aCCGTTgta                          v-Myb
V$HMGIY_Q6                 174 (+)  1.000  1.000  GGAAAtt                            HMG IY
V$MYOGNF1_01               177 (-)  1.000  0.719  aattgacagcttGCCAAaaatgcaaaaag      myogenin
                                                                                     /
                                                                                     NF-1
V$TGIF_01                  177 (-)  1.000  0.985  aatTGACAgct                        TGIF
V$CEBP_Q3                  186 (-)  1.000  0.997  cTTGCCaaaaat                       C/EBP
V$HNF3B_01                 243 (-)  1.000  0.965  aaagaAAATAatgcg                    HNF3beta
V$CDP_02                   285 (-)  0.912  0.902  ccattgaTCTATgtg                    CDP
V$CDPCR3_01                285 (-)  0.786  0.819  CCATTgatctatgtg                    CDP CR3
V$DBP_Q6                   297 (-)  0.985  0.987  gtGTGCT                            DBP
V$AP4_01                   304 (-)  1.000  0.905  gagcctgcAGCTGgctcc                 AP-4
V$PAX8_01                  402 (+)  0.953  0.925  gtttaaggTGTGAgt                    Pax-8
V$TBX5_01                  405 (+)  1.000  0.996  taaGGTGTgagt                       TBX5
V$SPZ1_01                  523 (+)  1.000  0.961  acaGGAGGgtcctga                    Spz1
V$TAXCREB_02               528 (-)  0.800  0.747  agggtcctgAGTCAc                    Tax/CREB
V$MAF_Q6_01                532 (+)  1.000  0.965  tcctgAGTCAc                        MAF
V$PPARA_01                 680 (-)  0.524  0.716  tgatCTGCTgcctgattctc               PPARalpha:RXRalpha
V$GATA4_Q3                 706 (+)  0.907  0.930  AGAAAgcaggca                       GATA-4
V$NKX25_Q5                 780 (+)  1.000  0.966  ctcCACTTca                         Nkx2-5
V$VMYB_02                  811 (-)  1.000  0.941  gCCGTTtgc                          v-Myb
V$DBP_Q6                   814 (-)  1.000  1.000  gtTTGCT                            DBP
V$CREB_Q4_01               829 (+)  1.000  0.977  cagTGACGtcc                        CREB
V$PLZF_02                  886 (+)  0.976  0.794  ttctacccacttTAAACcttcaggttcta      PLZF
V$PAX8_01                  933 (+)  0.953  0.935  aaatgctgTGTGAaa                    Pax-8
V$BRCA_01                 1061 (+)  1.000  1.000  ttcTGTTG                           BRCA1:USF2

nmbr
matrix                    position  core   matrix sequence (always the               factor name
identifier                (strand)  match  match  (+)-strand is shown)

V$FXR_Q3                    11 (-)  0.839  0.845  TGTTAgtgaacatg                     FXR/RXR-alpha
V$VMYB_02                   24 (+)  1.000  0.931  gagAACGGt                          v-Myb
V$PPARA_01                  27 (+)  0.773  0.735  aacggttaggtAACAGttaa               PPARalpha:RXRalpha
V$KID3_01                  194 (-)  1.000  1.000  GGTGG                              Kid3
V$DBP_Q6                   229 (+)  0.985  0.987  AGCATac                            DBP
V$PLZF_02                  272 (-)  0.976  0.822  aataaaatataaGTTTAaagatgcatcaa      PLZF
V$KID3_01                  327 (-)  1.000  1.000  GGTGG                              Kid3
V$SZF11_01                 367 (-)  1.000  0.814  agtctttgtCCCTGg                    SZF1-1
V$MYOGNF1_01               398 (+)  0.811  0.749  agtgtttgagcaCTGGGgacctgccaact      myogenin
                                                                                     /
                                                                                     NF-1
V$MYOGNF1_01               408 (-)  1.000  0.753  cactggggacctGCCAActcagatctcca      myogenin
                                                                                     /
                                                                                     NF-1
V$NF1_Q6_01                410 (+)  1.000  0.992  ctggggacctGCCAAct                  NF-1
V$TEL2_Q6                  453 (+)  1.000  0.931  aaACTTCctg                         Tel-2
V$PAX5_02                  461 (-)  1.000  0.796  tgcttggagaCGCTTgaggatggatgta       Pax-5
V$KID3_01                  518 (+)  1.000  1.000  CCACC                              Kid3
V$KID3_01                  554 (-)  1.000  1.000  GGTGG                              Kid3
V$CETS1P54_03              620 (-)  1.000  0.965  gatgacTTCCGttccc                   c-Ets-1
                                                                                     p54
V$CETS1P54_02              622 (-)  1.000  0.982  tgacTTCCGttcc                      c-Ets-1(p54)
V$VMYB_02                  627 (-)  1.000  0.935  tCCGTTccc                          v-Myb
V$VDR_Q3                   639 (+)  0.956  0.896  GGGGGcggggggtgg                    VDR
V$SP1_Q2_01                639 (-)  1.000  1.000  gggGGCGGgg                         Sp1
V$SPZ1_01                  642 (+)  0.998  0.968  ggcGGGGGgtggacc                    Spz1
V$WT1_Q6                   642 (-)  0.998  0.994  ggcGGGGGg                          WT1
V$CACD_01                  646 (-)  0.960  0.973  GGGGGtgg                           CACD
V$KID3_01                  649 (-)  1.000  1.000  GGTGG                              Kid3
V$CP2_02                   674 (+)  0.957  0.932  TCTGGgtcccacagg                    CP2/LBP-1c/LSF
V$HNF4_Q6_01               691 (-)  1.000  0.981  ctgacCTTTGttct                     HNF4
V$HNF4ALPHA_Q6             691 (+)  1.000  0.931  ctgacCTTTGttc                      HNF4alpha
V$COUP_DR1_Q6              692 (+)  1.000  0.894  tGACCTttgttct                      COUP
                                                                                     direct
                                                                                     repeat
                                                                                     1
V$DR1_Q3                   692 (-)  1.000  0.936  tgacCTTTGttct                      PPAR,
                                                                                     HNF-4,
                                                                                     COUP,
                                                                                     RAR
V$PPAR_DR1_Q2              692 (+)  1.000  0.912  tGACCTttgttct                      PPAR
                                                                                     direct
                                                                                     repeat
                                                                                     1
V$PPARA_01                 692 (-)  1.000  0.789  tgacCTTTGttctcccgctc               PPARalpha:RXRalpha
V$LEF1TCF1_Q4              695 (+)  1.000  0.969  cCTTTGttctc                        LEF1, TCF1
V$FAC1_01                  765 (-)  0.978  0.958  tttttGTTTTgagt                     FAC1
V$ZF5_B                    836 (-)  1.000  0.920  caGCGCGcacaga                      ZF5
V$MYOGNF1_01               868 (-)  0.811  0.779  cggtggctcagtCCCAGgagccacaaact      myogenin
                                                                                     /
                                                                                     NF-1
V$KID3_01                  869 (-)  1.000  1.000  GGTGG                              Kid3
V$KID3_01                  926 (+)  1.000  1.000  CCACG                              Kid3
V$SZF11_01                 975 (-)  1.000  0.839  ctgcgagttCCCTGg                    SZF1-1
V$ZF5_B                   1048 (+)  0.888  0.893  tgagagCGAGCtg                      ZF5
V$TBX5_01                 1066 (+)  1.000  0.974  cgaGGTGTggga                       TBX5

Slc12a4
matrix                    position  core   matrix sequence (always the               factor name
identifier                (strand)  match  match  (+)-strand is shown)

V$VDR_Q3                    58 (+)  1.000  0.920  GGGTGgggtggggga                    VDR
V$KID3_01                   59 (-)  1.000  1.000  GGTGG                              Kid3
V$KID3_01                   64 (-)  1.000  1.000  GGTGG                              Kid3
V$PPARA_01                 203 (+)  0.600  0.712  gttatgaaggaGCAAGttca               PPARalpha:RXRalpha
V$ZF5_B                    287 (+)  0.807  0.846  agggagCGGACtc                      ZF5
V$KID3_01                  326 (+)  1.000  1.000  CCACC                              Kid3
V$POU3F2_02                412 (+)  0.783  0.855  TGATGgtaat                         POU3F2
V$ER_Q6                    468 (-)  1.000  0.948  ggtGGTCActgtgacattg                ER
V$KID3_01                  468 (-)  1.000  1.000  GGTGG                              Kid3
V$ER_Q6                    560 (-)  1.000  0.948  ggtGGTCActgtgacattg                ER
V$KID3_01                  560 (-)  1.000  1.000  GGTGG                              Kid3
V$E2F_03                   595 (-)  0.944  0.900  tttccCGCTAaa                       E2F
V$E2F_Q6_01                596 (+)  0.957  0.934  ttccCGCTAaat                       E2F
V$STAT1_01                 630 (+)  0.760  0.842  attagattcAGGGAacagagc              STAT1
V$DR3_Q4                   732 (-)  0.897  0.842  ttgggGCTCAgagagggcaac              VDR,
                                                                                     CAR,
                                                                                     PXR
V$SPZ1_01                  776 (-)  1.000  0.987  accctacCCTCCagc                    Spz1
V$WT1_Q6                   852 (+)  1.000  0.995  cCCTCCtgc                          WT1
V$SP1_Q2_01                862 (+)  1.000  1.000  ccCCGCCccc                         Sp1
V$AP2_Q6_01                879 (-)  0.986  0.988  gGCCCGgggggcg                      AP-2
V$AP2ALPHA_01              880 (+)  1.000  1.000  GCCCGgggg                          AP-2alpha
V$KID3_01                  892 (-)  1.000  1.000  GGTGG                              Kid3
V$ETS_Q6                   896 (-)  1.000  1.000  gaGGAAGt                           Ets
V$KID3_01                  915 (-)  1.000  1.000  GGTGG                              Kid3
V$AP2_Q6_01                943 (-)  1.000  0.982  aGCCTGgggcggc                      AP-2
V$ETF_Q6                   951 (+)  1.000  1.000  gcGGCGG                            ETF
V$ZF5_B                    989 (+)  1.000  0.872  caagcgCGCGCga                      ZF5
V$ZF5_B                    990 (-)  1.000  0.925  aaGCGCGcgcgat                      ZF5
V$NKX25_Q5                1004 (+)  1.000  0.961  cctCACTTca                         Nkx2-5
V$KID3_01                 1015 (-)  1.000  1.000  CGTGG                              Kid3
V$KID3_01                 1024 (-)  1.000  1.000  GGTGG                              Kid3
V$KID3_01                 1075 (-)  1.000  1.000  GGTGG                              Kid3
V$ZF5_B                   1085 (+)  1.000  0.870  ggcgagCGCGCcg                      ZF5
V$ZF5_B                   1088 (-)  1.000  0.866  gaGCGCGccgagc                      ZF5

Slc12a5
matrix                    position  core   matrix sequence (always the               factor name
identifier                (strand)  match  match  (+)-strand is shown)

V$SZF11_01                  58 (+)  1.000  0.821  cCAGGGtgactgtat                    SZF1-1
V$PLZF_02                  113 (+)  0.976  0.789  atgcaaagggtcTAAACctcaaatgtcac      PLZF
V$NKX25_Q5                 136 (+)  1.000  0.954  tgtCACTTtc                         Nkx2-5
V$TAXCREB_02               145 (+)  0.800  0.802  cTGAAGcatctccac                    Tax/CREB
V$PPARA_01                 156 (-)  0.751  0.717  ccacCATTGgcccaagtctg               PPARalpha:RXRalpha
V$KID3_01                  156 (+)  1.000  1.000  CCACC                              Kid3
V$HAND1E47_01              165 (+)  1.000  0.939  gcccaagTCTGGcttc                   Hand1:E47
V$SPZ1_01                  205 (+)  0.998  0.961  tggGGGGGgtgctgg                    Spz1
V$BCL6_Q3                  252 (-)  0.980  0.956  gCCTGGaagc                         BCL6
V$KID3_01                  333 (-)  1.000  1.000  GGTGG                              Kid3
V$PAX6_Q2                  361 (-)  0.768  0.840  cagTTCCTggccag                     Pax-6
V$DBP_Q6                   384 (+)  0.985  0.987  AGCATac                            DBP
V$SPZ1_01                  384 (-)  1.000  0.981  agcatacCCTCCcta                    Spz1
V$KID3_01                  416 (-)  1.000  1.000  GGTGG                              Kid3
V$NKX25_Q5                 424 (-)  1.000  0.947  ggAAGTGcta                         Nkx2-5
V$CDP_02                   471 (+)  0.912  0.904  tccATAGAtcattcc                    CDP
V$KID3_01                  606 (+)  1.000  1.000  CCACC                              Kid3
V$CEBPGAMMA_Q6             609 (+)  0.907  0.890  ccgATTTAaaaac                      C/EBPgamma
V$PPARA_01                 644 (-)  0.649  0.699  tgacCTGAGtcccctcgggg               PPARalpha:RXRalpha
V$CDPCR1_01                677 (+)  0.929  0.925  cATTGAtggg                         CDP CR1
V$PPARA_01                 697 (-)  0.849  0.750  ccatCTTTCtcctaggcttc               PPARalpha:RXRalpha
V$PPARA_01                 717 (+)  0.649  0.714  aggcgctaggaCACCGatct               PPARalpha:RXRalpha
V$PPARA_01                 729 (+)  0.875  0.724  accgatctgggAAAAGgtct               PPARalpha:RXRalpha
V$PPAR_DR1_Q2              736 (-)  1.000  0.902  tgggaaaAGGTCt                      PPAR
                                                                                     direct
                                                                                     repeat
                                                                                     1
V$VDR_Q3                   831 (-)  0.956  0.900  ccacctcagtCCCCC                    VDR
V$KID3_01                  831 (+)  1.000  1.000  CCACC                              Kid3
V$KID3_01                  908 (+)  1.000  1.000  CCACG                              Kid3
V$VMYB_02                  931 (-)  1.000  0.989  gCCGTTatt                          v-Myb
V$MYCMAX_03                958 (+)  1.000  0.989  acctgccCACGTgccgggcc               c-Myc:Max
V$MYCMAX_03                958 (-)  1.000  0.989  acctgcccACGTGccgggcc               c-Myc:Max
V$HIF1_Q3                  962 (+)  1.000  0.975  gcccACGTGccggg                     HIF1
V$EBOX_Q6_01               964 (+)  1.000  0.995  cCACGTgccg                         Ebox
V$KID3_01                  964 (+)  1.000  1.000  CCACG                              Kid3
V$SP3_Q3                   989 (+)  0.981  0.898  agagtgggGGGGGg                     Sp3
V$WT1_Q6                   994 (-)  0.998  0.999  gggGGGGGg                          WT1
V$WT1_Q6                   995 (-)  0.998  0.999  gggGGGGGg                          WT1
V$WT1_Q6                   996 (-)  0.998  0.999  gggGGGGGg                          WT1
V$TAXCREB_02               999 (-)  0.800  0.811  ggggggctgCGTCTg                    Tax/CREB
V$KID3_01                 1059 (+)  1.000  1.000  CCACC                              Kid3
V$LRF_Q2                  1090 (-)  1.000  0.992  GGGGGccac                          LRF
V$KID3_01                 1095 (+)  1.000  1.000  CCACC                              Kid3

Slc12a6
matrix                    position  core   matrix sequence (always the               factor name
identifier                (strand)  match  match  (+)-strand is shown)

V$ER_Q6                     93 (-)  1.000  0.958  gcgGGTCAgtgttcactga                ER
V$DBP_Q6                   124 (+)  0.985  0.987  AGCATac                            DBP
V$KID3_01                  137 (-)  1.000  1.000  CGTGG                              Kid3
V$AREB6_02                 143 (-)  1.000  0.993  gcacAGGTGagg                       AREB6
V$PAX4_04                  155 (+)  1.000  0.820  AAAAAgcagctcgccacacgcgttcagacc     Pax-4
V$MYCMAX_03                208 (+)  1.000  0.990  cgtgctcCACGTgagagtcg               c-Myc:Max
V$MYCMAX_03                208 (-)  1.000  0.990  cgtgctccACGTGagagtcg               c-Myc:Max
V$USF_Q6_01                212 (+)  1.000  0.952  ctccACGTGaga                       USF
V$KID3_01                  214 (+)  1.000  1.000  CCACG                              Kid3
V$MYOGNF1_01               226 (+)  0.687  0.750  cgccggtccgcgCAGGCgtggtgccctct      myogenin
                                                                                     /
                                                                                     NF-1
V$KID3_01                  242 (-)  1.000  1.000  CGTGG                              Kid3
V$RFX_Q6                   287 (+)  1.000  0.994  ctGTTGCcc                          RFX
V$BCL6_Q3                  347 (-)  0.980  0.971  aCCTCGaatg                         BCL6
V$PAX5_02                  375 (+)  0.819  0.746  aaggggagggctgCGGCGgcgcgggcac       Pax-5
V$MAZ_Q6                   377 (+)  1.000  1.000  gGGGAGgg                           MAZ
V$CKROX_Q2                 377 (-)  1.000  1.000  gggGAGGGc                          CKROX
V$ETF_Q6                   387 (+)  1.000  1.000  gcGGCGG                            ETF
V$ETF_Q6                   406 (-)  1.000  1.000  CCGCCgc                            ETF
V$AP2_Q6_01                412 (-)  0.986  0.984  cGCCCGgggcggg                      AP-2
V$AP2ALPHA_01              413 (+)  1.000  1.000  GCCCGgggc                          AP-2alpha
V$AP2ALPHA_01              413 (-)  1.000  0.999  gcccGGGGC                          AP-2alpha
V$SP1_Q2_01                416 (-)  1.000  0.993  cggGGCGGgg                         Sp1
V$KROX_Q6                  418 (-)  1.000  0.942  gggcgGGGGGcggc                     KROX
V$WT1_Q6                   419 (-)  0.998  0.994  ggcGGGGGg                          WT1
V$VDR_Q3                   424 (+)  0.956  0.908  GGGGCggcgaggtca                    VDR
V$PAX3_B                   428 (+)  1.000  0.849  cggcgaggTCACGtaacggcc              Pax-3
V$VMYB_02                  439 (+)  1.000  0.995  cgtAACGGc                          v-Myb
V$MAZ_Q6                   462 (+)  1.000  1.000  gGGGAGgg                           MAZ
V$CKROX_Q2                 462 (-)  1.000  1.000  gggGAGGGg                          CKROX
V$LRF_Q2                   467 (-)  1.000  0.995  GGGGGcctc                          LRF
V$VMYB_02                  492 (+)  1.000  0.936  cggAACGGt                          v-Myb
V$ZF5_B                    520 (+)  1.000  0.883  gctgcgCGCGCac                      ZF5
V$ZF5_B                    521 (-)  1.000  0.934  ctGCGCGcgcacc                      ZF5
V$ZF5_B                    523 (-)  1.000  0.892  gcGCGCGcacccg                      ZF5
V$ZF5_B                    542 (+)  0.888  0.857  ctggcgCGGGCtc                      ZF5
V$WT1_Q6                   607 (+)  1.000  0.995  cCCTCCgcc                          WT1
V$VMYB_02                  641 (+)  1.000  0.981  gctAACGGg                          v-Myb
V$ZF5_B                    660 (+)  0.841  0.843  aaagcgCGTCCtg                      ZF5
V$ZF5_B                    661 (-)  1.000  0.904  aaGCGCGtcctgt                      ZF5
V$KID3_01                  702 (-)  1.000  1.000  CGTGG                              Kid3
V$KID3_01                  721 (+)  1.000  1.000  CCACG                              Kid3
V$KID3_01                  731 (+)  1.000  1.000  CCACG                              Kid3
V$ETF_Q6                   768 (-)  1.000  1.000  CCGCCgc                            ETF
V$KID3_01                  840 (-)  1.000  1.000  CGTGG                              Kid3
V$VMYB_02                  883 (-)  1.000  0.975  cCCGTTatg                          v-Myb
V$VDR_Q3                   902 (-)  1.000  0.938  tctcccaccaGACCC                    VDR
V$HAND1E47_01              905 (-)  1.000  0.940  cccaCCAGAcccaagt                   Hand1:E47
V$KID3_01                  906 (+)  1.000  1.000  CCACC                              Kid3
V$KID3_01                  945 (-)  1.000  1.000  GGTGG                              Kid3
V$DBP_Q6                   953 (+)  0.985  0.987  AGCACac                            DBP
V$FAC1_01                  996 (+)  1.000  0.937  atacACAACaggtg                     FAC1
V$KID3_01                 1006 (-)  1.000  1.000  GGTGG                              Kid3
V$CEBPA_01                1021 (-)  1.000  0.991  cctttgcGCAATct                     C/EBPalpha
V$KID3_01                 1038 (+)  1.000  1.000  CCACG                              Kid3
V$KID3_01                 1062 (-)  1.000  1.000  GGTGG                              Kid3
V$SZF11_01                1085 (-)  0.890  0.851  cagctagaaCCGTGg                    SZF1-1
V$KID3_01                 1095 (-)  1.000  1.000  CGTGG                              Kid3

Slc12a7
matrix                    position  core   matrix sequence (always the               factor name
identifier                (strand)  match  match  (+)-strand is shown)

V$PAX8_01                   15 (+)  0.963  0.958  cagttttgGGTGAct                    Pax-8
V$SREBP_Q3                  20 (-)  1.000  0.956  ttGGGTGacttg                       SREBP
V$CETS1P54_03              166 (+)  1.000  0.949  aattcCGGAAgatctg                   c-Ets-1
                                                                                     p54
V$KID3_01                  188 (+)  1.000  1.000  CCACC                              Kid3
V$PAX6_Q2                  198 (+)  1.000  0.836  gtgttcTGGAActc                     Pax-6
V$MYB_Q3                   275 (-)  1.000  0.997  gAACTGccacc                        MYB
V$KID3_01                  281 (+)  1.000  1.000  CCACC                              Kid3
V$KID3_01                  323 (-)  1.000  1.000  CGTGG                              Kid3
V$CP2_02                   366 (+)  1.000  0.890  GCTGGctaggcctgt                    CP2/LBP-1c/LSF
V$ER_Q6                    382 (+)  1.000  0.953  ccagagcccagTGACCttc                ER
V$KID3_01                  404 (-)  1.000  1.000  GGTGG                              Kid3
V$CRX_Q4                   405 (-)  1.000  0.988  gtggGATTActta                      Crx
V$NFY_01                   437 (-)  1.000  0.989  cccctgATTGGccatt                   NF-Y
V$IPF1_Q4                  446 (-)  1.000  0.911  ggcCATTActcc                       IPF1
V$PPARA_01                 486 (+)  0.649  0.721  cagggcctgggCCCAGatca               PPARalpha:RXRalpha
V$KID3_01                  514 (-)  1.000  1.000  GGTGG                              Kid3
V$KID3_01                  563 (-)  1.000  1.000  GGTGG                              Kid3
V$KID3_01                  566 (-)  1.000  1.000  GGTGG                              Kid3
V$KID3_01                  581 (+)  1.000  1.000  CCACG                              Kid3
V$NKX25_Q5                 621 (-)  1.000  0.955  ggAAGTGgtg                         Nkx2-5
V$WT1_Q6                   650 (-)  1.000  1.000  gcgGGAGGg                          WT1
V$FAC1_01                  666 (-)  1.000  0.973  cctgtGTTGTgagt                     FAC1
V$KID3_01                  768 (-)  1.000  1.000  GGTGG                              Kid3
V$MYOGNF1_01               771 (+)  0.911  0.721  ggcctctaggggTTGGGtttgtgcgtacc      myogenin
                                                                                     /
                                                                                     NF-1
V$KID3_01                  870 (-)  1.000  1.000  GGTGG                              Kid3
V$KID3_01                  882 (-)  1.000  1.000  GGTGG                              Kid3
V$CACD_01                  885 (-)  0.983  0.988  GGGCGtgg                           CACD
V$KID3_01                  888 (-)  1.000  1.000  CGTGG                              Kid3
V$CETS1P54_03              894 (+)  1.000  0.964  cgttcCGGAAgcctcc                   c-Ets-1
                                                                                     p54
V$SP1_Q2_01                913 (+)  1.000  0.993  ccCCGCCccg                         Sp1
V$AP2_Q6_01                914 (+)  0.986  0.982  cccgcccCGGGCa                      AP-2
V$AP2ALPHA_01              917 (+)  1.000  0.999  GCCCCgggc                          AP-2alpha
V$AP2ALPHA_01              917 (-)  1.000  1.000  gcccCGGGC                          AP-2alpha
V$PPARA_01                 925 (-)  0.875  0.710  caaaCTTTTcccgagccgtg               PPARalpha:RXRalpha
V$KROX_Q6                  939 (-)  1.000  0.974  gccgtGGGGGcggg                     KROX
V$KID3_01                  941 (-)  1.000  1.000  CGTGG                              Kid3
V$ZF5_B                    943 (+)  0.888  0.879  tgggggCGGGCag                      ZF5
V$VDR_Q3                   945 (+)  0.956  0.897  GGGGCgggcaggtga                    VDR
V$MYCMAX_03                956 (+)  1.000  0.993  gtgaggtCACGTggcgggca               c-Myc:Max
V$MYCMAX_03                956 (-)  1.000  0.993  gtgaggtcACGTGgcgggca               c-Myc:Max
V$ARNT_01                  958 (+)  1.000  0.986  gaggtcACGTGgcggg                   Arnt
V$EBOX_Q6_01               960 (-)  1.000  1.000  ggtcACGTGg                         Ebox
V$USF_Q6_01                960 (-)  1.000  0.984  ggtCACGTggcg                       USF
V$KID3_01                  965 (-)  1.000  1.000  CGTGG                              Kid3
V$SP1_Q2_01                993 (+)  1.000  0.994  ccCCGCCcct                         Sp1
V$VMYB_02                 1059 (+)  1.000  0.997  tctAACGGa                          v-Myb
V$KID3_01                 1075 (+)  1.000  1.000  CCACG                              Kid3
V$KID3_01                 1088 (-)  1.000  1.000  GGTGG                              Kid3
V$KID3_01                 1097 (-)  1.000  1.000  GGTGG                              Kid3

Vipr2
matrix                    position  core   matrix sequence (always the               factor name
identifier                (strand)  match  match  (+)-strand is shown)

V$PPARA_01                  75 (+)  0.751  0.730  gaaacctaggtCCAAGggta               PPARalpha:RXRalpha
V$DR3_Q4                   114 (+)  1.000  0.861  ggagcacatgaTGAACtcagt              VDR,
                                                                                     CAR,
                                                                                     PXR
V$GRE_C                    115 (-)  0.960  0.852  gAGCACatgatgaact                   GR
V$AR_Q2                    116 (-)  0.899  0.885  AGCACatgatgaact                    AR
V$GRE_C                    178 (+)  0.952  0.884  gatacattttGTACTa                   GR
V$PPARA_01                 292 (-)  0.773  0.705  tctgCTCTTccctagactgg               PPARalpha:RXRalpha
V$MYOGNF1_01               314 (-)  1.000  0.725  tgtcgacagacaGCCAAaccatagctgaa      myogenin
                                                                                     /
                                                                                     NF-1
V$SMAD3_Q6                 321 (-)  0.910  0.939  agaCAGCCa                          SMAD3
V$MYCMAX_03                378 (+)  1.000  0.993  agccacaCACGTgtcacctg               c-Myc:Max
V$MYCMAX_03                378 (-)  1.000  0.993  agccacacACGTGtcacctg               c-Myc:Max
V$ARNT_01                  380 (-)  1.000  0.987  ccacaCACGTgtcacc                   Arnt
V$BRCA_01                  430 (+)  0.994  0.994  ttgCGTTG                           BRCA1:USF2
V$GATA4_Q3                 444 (-)  0.907  0.930  tctctgcTTTCT                       GATA-4
V$TTF1_Q6                  474 (+)  1.000  0.989  ctcTCAAGggga                       TTF-1
                                                                                     (Nkx2-1)
V$IRF2_01                  497 (-)  1.000  0.967  gctttctcTTTTC                      IRF-2
V$SREBP_Q6                 513 (+)  0.992  0.987  ctgcTCACAccagtg                    SREBP
V$SREBP_Q3                 513 (+)  0.936  0.946  ctgctCACACca                       SREBP
V$PPARA_01                 559 (-)  0.875  0.778  tgcaCTTTTtccttgtgctg               PPARalpha:RXRalpha
V$HAND1E47_01              609 (-)  1.000  0.953  ggtgCCAGAtgctacc                   Hand1:E47
V$TAL1BETAE47_01           609 (+)  1.000  0.922  ggtgcCAGATgctacc                   Tal-1beta:E47
V$PAX6_Q2                  641 (+)  1.000  0.817  cttaccTGGAAttg                     Pax-6
V$BCL6_Q3                  644 (-)  0.980  0.971  aCCTGGaatt                         BCL6
V$CEBP_Q3                  649 (+)  1.000  0.994  gaattgGGCAAt                       C/EBP
V$CEBPA_01                 649 (-)  1.000  0.990  gaattggGCAATgc                     C/EBPalpha
V$CEBPDELTA_Q6             650 (-)  1.000  0.965  aattggGCAATg                       C/EBPdelta
V$TAL1BETAE47_01           672 (-)  1.000  0.932  gtgagcATCTGcttac                   Tal-1beta:E47
V$KID3_01                  693 (+)  1.000  1.000  CCACC                              Kid3
V$NKX25_Q5                 861 (+)  1.000  0.958  ttgCACTTca                         Nkx2-5
V$KID3_01                  883 (-)  1.000  1.000  GGTGG                              Kid3
V$PPARA_01                 894 (+)  0.899  0.729  ggacgtttggaCAGAGatct               PPARalpha:RXRalpha
V$KID3_01                  914 (-)  1.000  1.000  GGTGG                              Kid3
V$SP1_Q2_01                982 (-)  1.000  0.994  aggGGCGGgg                         Sp1
V$BCL6_Q3                 1004 (-)  0.980  0.955  gCCTGGaagg                         BCL6
V$ZF5_B                   1042 (+)  1.000  0.846  gaaatcCGCGCtg                      ZF5
V$ZF5_B                   1069 (+)  0.922  0.866  ggggacCGTGCtg                      ZF5
V$E2F_03                  1083 (-)  1.000  0.902  tgaggCGCCAag                       E2F

Calb1
matrix                    position  core   matrix sequence (always the               factor name
identifier                (strand)  match  match  (+)-strand is shown)

V$TBP_Q6                    22 (+)  1.000  1.000  TTTATac                            TBP
V$DBP_Q6                    36 (-)  1.000  1.000  gtTTGCT                            DBP
V$HAND1E47_01               54 (-)  1.000  0.953  gtaaCCAGAcacatag                   Hand1:E47
V$RUSH1A_02                 87 (-)  1.000  0.999  ccATAAGgtc                         RUSH-1alpha
V$OG2_01                   109 (-)  1.000  1.000  cAATTA                             OG-2
V$KID3_01                  206 (+)  1.000  1.000  CCACC                              Kid3
V$CDP_02                   362 (+)  1.000  0.946  ggcATCGAtaaaatc                    CDP
V$CDPCR1_01                362 (-)  1.000  0.923  ggcaTCGATa                         CDP CR1
V$PAX4_04                  447 (+)  1.000  0.842  AAAAAgtaacaacagcaagagcagcagact     Pax-4
V$MYCMAX_03                514 (+)  1.000  0.994  aaacagcCACGTgatggtct               c-Myc:Max
V$MYCMAX_03                514 (-)  1.000  0.994  aaacagccACGTGatggtct               c-Myc:Max
V$USF_Q6_01                518 (+)  1.000  0.946  agccACGTGatg                       USF
V$KID3_01                  520 (+)  1.000  1.000  CCACG                              Kid3
V$OG2_01                   561 (-)  1.000  1.000  cAATTA                             OG-2
V$MYCMAX_03                596 (+)  0.800  0.833  aaactaaCACTTgacatctg               c-Myc:Max
V$MYCMAX_03                596 (-)  0.800  0.833  aaactaacACTTGacatctg               c-Myc:Max
V$PAX2_01                  596 (-)  0.979  0.914  aaactaacacTTGACatct                Pax-2
V$NKX25_Q5                 600 (+)  1.000  0.961  taaCACTTga                         Nkx2-5
V$MYB_Q3                   632 (-)  1.000  0.999  cAACTGcctcg                        MYB
V$ATF6_01                  671 (+)  1.000  1.000  TGACGtgg                           ATF6
V$KID3_01                  674 (-)  1.000  1.000  CGTGG                              Kid3
V$PPARA_01                 687 (-)  0.849  0.702  tcagCTTTCccttccatctg               PPARalpha:RXRalpha
V$GATA4_Q3                 694 (-)  0.884  0.935  tcccttcCATCT                       GATA-4
V$HNF3B_01                 712 (-)  1.000  0.953  aaatcAAACAattct                    HNF3beta
V$BCL6_Q3                  721 (+)  1.000  0.985  aattCTAGGt                         BCL6
V$PAX8_01                  748 (+)  0.973  0.947  cattcaggAGTGAaa                    Pax-8
V$DR3_Q4                   759 (+)  1.000  0.842  gaaagcctcccTGAACctggg              VDR,
                                                                                     CAR,
                                                                                     PXR
V$VDR_Q3                   778 (+)  0.953  0.912  GGGGAtgtgaggaga                    VDR
V$MYOD_Q6_01               813 (-)  1.000  0.980  ccccaccACCTGctgctt                 MyoD
V$KID3_01                  815 (+)  1.000  1.000  CCACC                              Kid3
V$KID3_01                  818 (+)  1.000  1.000  CCACC                              Kid3
V$MAZ_Q6                   884 (+)  1.000  1.000  gGGGAGgg                           MAZ
V$CKROX_Q2                 884 (-)  1.000  1.000  gggGAGGGg                          CKROX
V$KID3_01                  947 (-)  1.000  1.000  CGTGG                              Kid3
V$AP2_Q6_01                955 (-)  1.000  0.996  gGCCTGgggccgg                      AP-2
V$AP2_Q6                   962 (-)  1.000  0.956  ggccgGCGGGat                       AP-2
V$VMYB_02                 1020 (+)  1.000  0.939  ccgAACGGa                          v-Myb
V$NRSF_Q4                 1029 (-)  1.000  0.976  gCAGCAccgcggacagcgc                NRSF
V$ETF_Q6                  1049 (-)  1.000  1.000  CCGCCgc                            ETF
V$CP2_02                  1053 (-)  1.000  0.888  cgcgccgcgcCCAGC                    CP2/LBP-1c/LSF

Camk2a
matrix                    position  core   matrix sequence (always the               factor name
identifier                (strand)  match  match  (+)-strand is shown)

V$SP3_Q3                    36 (+)  0.981  0.918  agtccaggGCAGGg                     Sp3
V$KID3_01                   60 (+)  1.000  1.000  CCACC                              Kid3
V$PAX8_01                   69 (+)  0.963  0.924  cagccctgGGTGAgt                    Pax-8
V$CP2_02                    73 (+)  0.941  0.923  CCTGGgtgagtccag                    CP2/LBP-1c/LSF
V$CP2_02                    74 (-)  1.000  0.890  ctgggtgagtCCAGC                    CP2/LBP-1c/LSF
V$KID3_01                   88 (+)  1.000  1.000  CCACG                              Kid3
V$KID3_01                  204 (-)  1.000  1.000  GGTGG                              Kid3
V$DR3_Q4                   261 (-)  0.941  0.843  ataggGGTGAgaaagcagaca              VDR,
                                                                                     CAR,
                                                                                     PXR
V$GATA4_Q3                 270 (+)  0.907  0.913  AGAAAgcagaca                       GATA-4
V$CMAF_01                  285 (-)  1.000  0.975  tcattccgtCAGCAttctg                c-Maf
V$RUSH1A_02                327 (-)  1.000  0.999  cgATAAGgtg                         RUSH-1alpha
V$KID3_01                  333 (-)  1.000  1.000  GGTGG                              Kid3
V$AP4_01                   506 (+)  1.000  0.923  gaaccCAGCTgttgccag                 AP-4
V$RFX1_02                  514 (+)  1.000  0.972  ctgttgccaggGCAACgg                 RFX1
V$RFX1_02                  514 (-)  1.000  0.988  ctGTTGCcagggcaacgg                 RFX1
V$RFX_Q6                   514 (+)  1.000  1.000  ctGTTGCca                          RFX
V$HIC1_02                  519 (-)  1.000  0.976  gccaGGGCAacgggg                    HIC1
V$SZF11_01                 520 (+)  1.000  0.811  cCAGGGcaacggggc                    SZF1-1
V$RFX_Q6                   523 (-)  1.000  0.988  ggGCAACgg                          RFX
V$VMYB_02                  524 (+)  1.000  0.968  ggcAACGGg                          v-Myb
V$RFX1_02                  560 (+)  0.992  0.969  aagttgccaggGTAACta                 RFX1
V$RFX1_02                  560 (-)  1.000  0.982  aaGTTGCcagggtaacta                 RFX1
V$RFX_Q6                   560 (+)  1.000  0.974  aaGTTGCca                          RFX
V$SZF11_01                 566 (+)  1.000  0.820  cCAGGGtaactacat                    SZF1-1
V$STAT_Q6                  601 (-)  1.000  0.991  tccCAGAAtgtgg                      STAT
V$VMYB_02                  623 (-)  1.000  0.995  gCCGTTacc                          v-Myb
V$RFX1_02                  624 (+)  1.000  0.975  ccgttaccataGCAACtg                 RFX1
V$RFX1_02                  624 (-)  0.992  0.985  ccGTTACcatagcaactg                 RFX1
V$MYB_Q3                   636 (-)  1.000  1.000  cAACTGcctct                        MYB
V$NKX25_Q5                 650 (+)  1.000  0.947  cccCACTTaa                         Nkx2-5
V$CDPCR3_01                685 (-)  0.980  0.851  CTATAgttggaggtg                    CDP CR3
V$KID3_01                  696 (-)  1.000  1.000  GGTGG                              Kid3
V$VDR_Q3                   781 (+)  0.956  0.923  GGGGGaacagggtcc                    VDR
V$MRF2_01                  822 (-)  1.000  0.941  gcaGTATTgtgtat                     MRF-2
V$PPARA_01                 837 (+)  1.000  0.745  taaggccagggCAAAGagga               PPARalpha:RXRalpha
V$NKX25_Q5                 865 (-)  1.000  0.958  taAAGTGaaa                         Nkx2-5
V$MYB_Q3                   891 (+)  1.000  0.998  ggaggCAGTTa                        MYB
V$RFX1_02                  896 (+)  1.000  0.958  cagttaccgggGCAACgg                 RFX1
V$RFX1_02                  896 (-)  0.992  0.963  caGTTACcggggcaacgg                 RFX1
V$HIC1_02                  901 (-)  1.000  0.981  accgGGGCAacggga                    HIC1
V$RFX1_02                  902 (+)  0.982  0.935  ccggggcaacgGGAACag                 RFX1
V$RFX_Q6                   905 (-)  1.000  0.988  ggGCAACgg                          RFX
V$VMYB_02                  906 (+)  1.000  0.968  ggcAACGGg                          v-Myb
V$KID3_01                  931 (-)  1.000  1.000  GGTGG                              Kid3
V$RFX1_02                  933 (-)  1.000  0.965  tgGTTGCcatggggacct                 RFX1
V$CMAF_01                  949 (+)  1.000  0.963  ctggaTGCTGacgaaggct                c-Maf
V$VMYB_02                 1033 (-)  1.000  0.938  tCCGTTtgc                          v-Myb

Camk2b
matrix                    position  core   matrix sequence (always the               factor name
identifier                (strand)  match  match  (+)-strand is shown)

V$MYOGNF1_01                 1 (-)  0.929  0.764  gaggggcctggcTCCAAacaccaagagtc      myogenin
                                                                                     /
                                                                                     NF-1
V$PAX8_01                   43 (+)  0.963  0.915  tggttgggGGTGAgg                    Pax-8
V$VDR_Q3                    50 (+)  1.000  0.932  GGGTGaggagggggc                    VDR
V$LRF_Q2                    59 (-)  1.000  0.995  GGGGGcctt                          LRF
V$KID3_01                   76 (+)  1.000  1.000  CCACC                              Kid3
V$SZF11_01                  77 (-)  1.000  0.865  cacctgtgcCCCTGg                    SZF1-1
V$MYOGNF1_01                89 (-)  0.929  0.771  tgggggcctggcTCCAAacaccaagagtc      myogenin
                                                                                     /
                                                                                     NF-1
V$LRF_Q2                    90 (-)  1.000  0.989  GGGGGcctg                          LRF
V$PAX8_01                  131 (+)  0.963  0.915  tggttgggGGTGAgg                    Pax-8
V$VDR_Q3                   138 (+)  1.000  0.932  GGGTGaggagggggc                    VDR
V$LRF_Q2                   147 (-)  1.000  0.995  GGGGGcctt                          LRF
V$PPARA_01                 164 (-)  0.899  0.777  ccacCTGTGccctccttctt               PPARalpha:RXRalpha
V$KID3_01                  164 (+)  1.000  1.000  CCACC                              Kid3
V$PPARA_01                 227 (+)  0.899  0.726  cctggccagggCAGAGggaa               PPARalpha:RXRalpha
V$KID3_01                  324 (+)  1.000  1.000  CCACG                              Kid3
V$DBP_Q6                   329 (-)  1.000  0.979  ttTTGCT                            DBP
V$PEBP_Q6                  357 (+)  1.000  0.968  gttcACCACaggcag                    PEBP
V$KID3_01                  420 (+)  1.000  1.000  CCACC                              Kid3
V$KID3_01                  466 (-)  1.000  1.000  CGTGG                              Kid3
V$KID3_01                  480 (+)  1.000  1.000  CCACG                              Kid3
V$KID3_01                  493 (-)  1.000  1.000  GGTGG                              Kid3
V$SP3_Q3                   531 (+)  1.000  0.911  agcccagtGGAGGg                     Sp3
V$SPZ1_01                  562 (-)  1.000  0.960  gcagttcCCTCCtgc                    Spz1
V$WT1_Q6                   568 (+)  1.000  0.995  cCCTCCtgc                          WT1
V$KID3_01                  588 (-)  1.000  1.000  GGTGG                              Kid3
V$HAND1E47_01              604 (+)  1.000  0.956  ataagagTCTGGgttc                   Hand1:E47
V$ZF5_B                    668 (-)  0.919  0.847  caGGGCGcgggcc                      ZF5
V$KID3_01                  700 (-)  1.000  1.000  CGTGG                              Kid3
V$ZF5_B                    736 (+)  0.888  0.866  agggcgCGAGCac                      ZF5
V$KID3_01                  750 (-)  1.000  1.000  GGTGG                              Kid3
V$ZF5_B                    843 (-)  0.919  0.873  caGTGCGcgtgca                      ZF5
V$ZF5_B                    844 (+)  0.922  0.881  agtgcgCGTGCag                      ZF5
V$ZF5_B                    845 (-)  1.000  0.852  gtGCGCGtgcagg                      ZF5
V$ZF5_B                    930 (+)  0.922  0.876  gaggcgCGTGCaa                      ZF5
V$ETF_Q6                   946 (+)  1.000  1.000  gcGGCGG                            ETF
V$ETF_Q6                   964 (+)  1.000  1.000  gcGGCGG                            ETF
V$ZF5_B                    991 (-)  1.000  0.847  ctGCGCGcgtagg                      ZF5
V$ZF5_B                   1005 (+)  1.000  0.875  gtgcggCGCGCtc                      ZF5
V$ZF5_B                   1008 (-)  1.000  0.868  cgGCGCGctcctg                      ZF5
V$AHR_Q5                  1042 (+)  1.000  0.999  ctcGCGTGcgc                        AhR
V$CP2_02                  1060 (-)  1.000  0.921  ccggcgcagcCCAGC                    CP2/LBP-1c/LSF
V$ZF5_B                   1071 (-)  0.888  0.855  caGCCCGgccccc                      ZF5

Creb1
matrix                    position  core   matrix sequence (always the               factor name
identifier                (strand)  match  match  (+)-strand is shown)

V$VMYB_02                  110 (+)  1.000  0.938  gggAACGGc                          v-Myb
V$CREB_02                  155 (-)  1.000  0.986  aaaCGTCAacaa                       CREB
V$VMYB_02                  206 (+)  1.000  0.934  ctgAACGGc                          v-Myb
V$FAC1_01                  211 (+)  1.000  0.950  cggcACAACaacaa                     FAC1
V$BRCA_01                  219 (-)  1.000  0.997  CAACAaaa                           BRCA1:USF2
V$MYB_Q3                   233 (-)  1.000  0.997  gAACTGgcggt                        MYB
V$RFX_Q6                   247 (-)  1.000  0.975  ggGCAACtc                          RFX
V$RFX_Q6                   262 (+)  1.000  0.984  caGTTGCgg                          RFX
V$CETS1P54_03              280 (+)  1.000  0.952  ggctaCGGAAgtcaca                   c-Ets-1
                                                                                     p54
V$VMYB_02                  313 (+)  1.000  0.938  gcaAACGGt                          v-Myb
V$KID3_01                  319 (-)  1.000  1.000  GGTGG                              Kid3
V$KID3_01                  327 (+)  1.000  1.000  CCACG                              Kid3
V$KID3_01                  345 (+)  1.000  1.000  CCACC                              Kid3
V$CMAF_01                  365 (-)  1.000  0.975  gagaaaagtCAGCAcagga                c-Maf
V$GRE_C                    374 (-)  0.960  0.877  cAGCACaggatgtcgc                   GR
V$KID3_01                  400 (-)  1.000  1.000  GGTGG                              Kid3
V$TAXCREB_02               403 (-)  0.600  0.749  ggggatctgTTTCAa                    Tax/CREB
V$MYOGNF1_01               476 (+)  0.900  0.724  tacctaggggctCTGGCtggccgcaaagc      myogenin
                                                                                     /
                                                                                     NF-1
V$PPARA_01                 524 (-)  0.899  0.740  ccacCTGTGccatagctttc               PPARalpha:RXRalpha
V$KID3_01                  524 (+)  1.000  1.000  CCACC                              Kid3
V$AP4_01                   554 (+)  1.000  0.950  agaacCAGCTccggcccg                 AP-4
V$MYOGNF1_01               570 (+)  0.900  0.723  cggcagactcccCTGGCcggtagccggcg      myogenin
                                                                                     /
                                                                                     NF-1
V$HNF4ALPHA_Q6             646 (-)  1.000  0.930  cgtCAAAGttccc                      HNF4alpha
V$ETF_Q6                   672 (-)  1.000  1.000  CCGCCgc                            ETF
V$KID3_01                  716 (+)  1.000  1.000  CCACC                              Kid3
V$KID3_01                  736 (+)  1.000  1.000  CCACC                              Kid3
V$AP4_01                   779 (+)  1.000  0.886  ctcctCAGCTggcgtccg                 AP-4
V$KID3_01                  803 (+)  1.000  1.000  CCACC                              Kid3
V$DEAF1_02                 887 (-)  1.000  0.854  agcgccgggaagtagCCGAAggcct          DEAF1
V$TEL2_Q6                  892 (-)  1.000  0.937  cggGAAGTag                         Tel-2
V$DEAF1_02                 906 (+)  1.000  0.890  aggccTTCGGcaggttccgccagta          DEAF1
V$ZF5_B                    929 (-)  1.000  0.848  taGCGCGggggcg                      ZF5
V$KROX_Q6                  930 (-)  1.000  0.955  agcgcGGGGGcggg                     KROX
V$SP1_Q2_01                935 (-)  1.000  1.000  gggGGCGGgg                         Sp1
V$PAX5_02                  938 (+)  0.973  0.790  ggcggggcctgtcGAGCGgctccgggtc       Pax-5
V$DEAF1_02                 964 (+)  0.961  0.927  tcgagCTCGGctgtttccgtgagtg          DEAF1
V$SZF11_01                 971 (-)  0.890  0.833  cggctgtttCCGTGa                    SZF1-1
V$CP2_02                  1006 (+)  0.968  0.907  ACTGGgcggcgctgg                    CP2/LBP-1c/LSF
V$SZF11_01                1018 (-)  1.000  0.850  tggctggctCCCTGg                    SZF1-1
V$ETF_Q6                  1050 (+)  1.000  1.000  gcGGCGG                            ETF
V$AP2_Q6_01               1064 (-)  1.000  0.986  tGCCTGtggcccg                      AP-2

crebbp
matrix                    position  core   matrix sequence (always the               factor name
identifier                (strand)  match  match  (+)-strand is shown)

V$SP1_Q2_01                 19 (-)  1.000  0.993  cggGGCGGgg                         Sp1
V$SP3_Q3                    69 (+)  0.981  0.905  agcctggcGGGGGg                     Sp3
V$WT1_Q6                    74 (-)  0.998  0.994  ggcGGGGGg                          WT1
V$WT1_Q6                    75 (-)  0.998  0.999  gcgGGGGGg                          WT1
V$WT1_Q6                    77 (-)  0.998  0.999  gggGGGGGg                          WT1
V$WT1_Q6                    78 (-)  0.998  0.999  gggGGGGGg                          WT1
V$SPZ1_01                   79 (+)  0.998  0.970  gggGGGGGgtctagg                    Spz1
V$WT1_Q6                    79 (-)  0.998  0.999  gggGGGGGg                          WT1
V$ZF5_B                    101 (+)  0.919  0.875  ccagggCGCCCtc                      ZF5
V$ZF5_B                    102 (-)  0.919  0.924  caGGGCGccctcc                      ZF5
V$CKROX_Q2                 108 (+)  1.000  1.000  gCCCTCccc                          CKROX
V$MAZ_Q6                   109 (-)  1.000  1.000  ccCTCCCc                           MAZ
V$SP3_Q3                   109 (-)  1.000  0.901  cCCTCCccgcgcgt                     Sp3
V$AP2_Q6_01                177 (+)  1.000  0.990  cgtcccgCAGGCc                      AP-2
V$AP2_Q6                   178 (+)  1.000  0.950  gtCCCGCaggcc                       AP-2
V$PAX8_01                  213 (-)  1.000  0.934  ccTCACGcatcgccg                    Pax-8
V$TAXCREB_02               214 (+)  0.800  0.785  cTCACGcatcgccgc                    Tax/CREB
V$KID3_01                  245 (+)  1.000  1.000  CCACC                              Kid3
V$ZF5_B                    248 (+)  1.000  0.916  cccgagCGCGCtc                      ZF5
V$ZF5_B                    251 (-)  1.000  0.914  gaGCGCGctcggc                      ZF5
V$DEAF1_02                 253 (+)  0.961  0.923  gcgcgCTCGGctctttccgccgcgg          DEAF1
V$ETF_Q6                   269 (-)  1.000  1.000  CCGCCgc                            ETF
V$MYOD_Q6_01               278 (+)  1.000  0.981  ccggcgCAGGTggagggg                 MyoD
V$KID3_01                  286 (-)  1.000  1.000  GGTGG                              Kid3
V$SP1_Q2_01                291 (-)  1.000  0.994  aggGGCGGgg                         Sp1
V$SP1_Q2_01                296 (-)  1.000  0.993  cggGGCGGgg                         Sp1
V$LRF_Q2                   302 (-)  1.000  0.989  GGGGGccgt                          LRF
V$KID3_01                  312 (-)  1.000  1.000  CGTGG                              Kid3
V$CREB_02                  313 (+)  1.000  0.973  gtggTGACGccg                       CREB
V$AP2_Q6                   320 (-)  0.944  0.934  cgccgCGGGGgg                       AP-2
V$WT1_Q6                   324 (-)  0.998  0.999  gcgGGGGGg                          WT1
V$TAXCREB_01               328 (+)  1.000  0.988  ggggggTGACGtaca                    Tax/CREB
V$CREB_02                  330 (+)  1.000  0.997  ggggTGACGtac                       CREB
V$ZF5_B                    342 (-)  0.849  0.847  aaGCGTGccccgc                      ZF5
V$SP1_Q2_01                349 (+)  1.000  1.000  ccCCGCCccc                         Sp1
V$KROX_Q6                  350 (+)  1.000  0.990  cccgCCCCCtcccc                     KROX
V$CKROX_Q2                 355 (+)  1.000  1.000  cCCCTCccc                          CKROX
V$MAZ_Q6                   356 (-)  1.000  1.000  ccCTCCCc                           MAZ
V$WT1_Q6                   356 (+)  1.000  1.000  cCCTCCccc                          WT1
V$CKROX_Q2                 361 (+)  1.000  1.000  cCCCTCccc                          CKROX
V$MAZ_Q6                   362 (-)  1.000  1.000  ccCTCCCc                           MAZ
V$OG2_01                   415 (+)  1.000  1.000  TAATTg                             OG-2
V$YY1_Q6_02                432 (+)  1.000  0.999  gccGCCATctt                        YY1
V$YY1_Q6                   435 (+)  1.000  1.000  GCCATcttg                          YY1
V$ZF5_B                    465 (+)  0.807  0.845  cgagcgCGATCta                      ZF5
V$ZF5_B                    466 (-)  1.000  0.856  gaGCGCGatctac                      ZF5
V$EGR1_01                  507 (-)  0.864  0.911  ccgCCCGCgcac                       Egr-1
V$PAX5_02                  529 (-)  0.973  0.774  ctggccggccCGCTCcgcccggccctcg       Pax-5
V$AP2_Q6                   603 (+)  0.952  0.958  agCCCGGcggcg                       AP-2
V$ETF_Q6                   609 (+)  1.000  1.000  gcGGCGG                            ETF
V$ETF_Q6                   612 (+)  1.000  1.000  gcGGCGG                            ETF
V$ETF_Q6                   615 (+)  1.000  1.000  gcGGCGG                            ETF
V$ETF_Q6                   618 (+)  1.000  1.000  gcGGCGG                            ETF
V$ETF_Q6                   621 (+)  1.000  1.000  gcGGCGG                            ETF
V$ETF_Q6                   624 (+)  1.000  1.000  gcGGCGG                            ETF
V$ETF_Q6                   627 (+)  1.000  1.000  gcGGCGG                            ETF
V$KID3_01                  639 (-)  1.000  1.000  GGTGG                              Kid3
V$LRF_Q2                   644 (-)  1.000  0.989  GGGGGccgc                          LRF
V$ETF_Q6                   656 (+)  1.000  1.000  gcGGCGG                            ETF
V$ETF_Q6                   659 (+)  1.000  1.000  gcGGCGG                            ETF
V$PAX5_02                  659 (-)  0.973  0.779  gcggcggcccCGCTCggcgcattgtttt       Pax-5
V$SOX9_B1                  675 (-)  1.000  0.961  gcgcATTGTttttc                     SOX9
V$ETF_Q6                   695 (+)  1.000  1.000  gcGGCGG                            ETF
V$AP2_Q6                   696 (-)  1.000  0.931  cggcgGCGGGcc                       AP-2
V$ETF_Q6                   698 (+)  1.000  1.000  gcGGCGG                            ETF
V$AP2_Q6_01                702 (+)  0.986  0.983  cgggccgCGGGCg                      AP-2
V$ETF_Q6                   716 (+)  1.000  1.000  gcGGCGG                            ETF
V$LRF_Q2                   728 (+)  1.000  0.989  aaagCCCCC                          LRF
V$AP2_Q6_01                744 (+)  0.986  0.983  ccggccgCGGGCg                      AP-2
V$AP2_Q6                   745 (-)  1.000  0.941  cggccGCGGGcg                       AP-2
V$NKX25_Q5                 763 (-)  1.000  0.947  ttAAGTGggg                         Nkx2-5
V$ZF5_B                    767 (+)  1.000  0.856  gtggggCGCGCgg                      ZF5
V$WT1_Q6                   776 (-)  0.998  0.999  gcgGGGGGg                          WT1
V$VDR_Q3                   778 (+)  0.956  0.896  GGGGGgggggggtgg                    VDR
V$WT1_Q6                   778 (-)  0.998  0.999  gggGGGGGg                          WT1
V$WT1_Q6                   779 (-)  0.998  0.999  gggGGGGGg                          WT1
V$WT1_Q6                   780 (-)  0.998  0.999  gggGGGGGg                          WT1
V$SPZ1_01                  781 (+)  0.998  0.959  gggGGGGGgtggcgg                    Spz1
V$WT1_Q6                   781 (-)  0.998  0.999  gggGGGGGg                          WT1
V$CACD_01                  785 (-)  0.960  0.973  GGGGGtgg                           CACD
V$KID3_01                  788 (-)  1.000  1.000  GGTGG                              Kid3
V$ETF_Q6                   800 (+)  1.000  1.000  gcGGCGG                            ETF
V$ETF_Q6                   803 (+)  1.000  1.000  gcGGCGG                            ETF
V$KID3_01                  812 (+)  1.000  1.000  CCACC                              Kid3
V$PAX5_02                  881 (-)  1.000  0.776  gcggccgggcCGCTTgggtgcccgggcc       Pax-5
V$TTF1_Q6                  889 (-)  0.993  0.987  gccgCTTGGgtg                       TTF-1
                                                                                     (Nkx2-1)
V$SZF11_01                 934 (+)  1.000  0.831  gCAGGGgatgagggg                    SZF1-1
V$LRF_Q2                   945 (-)  1.000  0.989  GGGGGccgc                          LRF
V$ETF_Q6                   959 (+)  1.000  1.000  gcGGCGG                            ETF
V$ETF_Q6                   962 (+)  1.000  1.000  gcGGCGG                            ETF
V$ETF_Q6                   965 (+)  1.000  1.000  gcGGCGG                            ETF
V$AP2_Q6                   969 (-)  0.992  0.936  cggccGGGGGcg                       AP-2
V$AP2_Q6_01                970 (-)  0.986  0.984  gGCCGGgggcggg                      AP-2
V$ETF_Q6                  1025 (-)  1.000  1.000  CCGCCgc                            ETF
V$KID3_01                 1037 (+)  1.000  1.000  CCACC                              Kid3
V$ZF5_B                   1062 (+)  1.000  0.873  ccggccCGCGCtc                      ZF5

crem
matrix                    position  core   matrix sequence (always the               factor name
identifier                (strand)  match  match  (+)-strand is shown)

V$KID3_01                    2 (+)  1.000  1.000  CCACC                              Kid3
V$TAXCREB_02                44 (+)  0.600  0.760  cTGAGCcacatcccc                    Tax/CREB
V$CEBPGAMMA_Q6              94 (-)  1.000  0.913  attctGAAATtgt                      C/EBPgamma
V$HAND1E47_01              152 (-)  1.000  0.938  atttCCAGAtggccag                   Hand1:E47
V$HAND1E47_01              243 (-)  1.000  0.945  aggaCCAGActctctt                   Hand1:E47
V$MEIS1BHOXA9_02           310 (+)  0.841  0.873  TGACTgctttacag                     MEIS1B:HOXA9
V$CDXA_02                  365 (-)  1.000  1.000  tATTAAt                            CdxA
V$CDXA_02                  366 (+)  1.000  1.000  aTTAATa                            CdxA
V$PAX4_04                  389 (+)  1.000  0.833  AAAAAaaaaggtcctagcttttaccaaact     Pax-4
V$CEBP_Q3                  408 (-)  0.993  0.993  tTTACCaaactg                       C/EBP
V$VMYB_02                  538 (+)  1.000  0.999  cctAACGGc                          v-Myb
V$BCL6_Q3                  561 (-)  0.980  0.979  tCCTTGaagc                         BCL6
V$E2F_03                   588 (+)  0.944  0.925  ttTAGCGcctag                       E2F
V$ZF5_B                    597 (-)  0.922  0.914  taGCACGcgcctc                      ZF5
V$AP2_Q6_01                602 (+)  0.986  0.979  cgcgcctCCGGCg                      AP-2
V$PAX2_01                  647 (+)  0.979  0.885  cagaGTCAAgagtcatcct                Pax-2
V$PAX4_04                  680 (+)  1.000  0.828  AAAAAaaaaaatgacgatgcgttgcacagc     Pax-4
V$TCF11_01                 682 (-)  1.000  0.998  aaaaaaaaATGAC                      TCF11
V$ZF5_B                    741 (+)  1.000  0.849  agcgcaCGCGCgg                      ZF5
V$CETS1P54_03              746 (+)  1.000  0.955  acgcgCGGAAgttgta                   c-Ets-1
                                                                                     p54
V$CETS1P54_03              758 (-)  1.000  0.949  tgtagcTTCCGttttc                   c-Ets-1
                                                                                     p54
V$VMYB_02                  765 (-)  1.000  0.931  tCCGTTttc                          v-Myb
V$KID3_01                  779 (+)  1.000  1.000  CCACC                              Kid3
V$SP3_Q3                   837 (-)  0.765  0.910  cCGTCCccaaggct                     Sp3
V$OG2_01                   873 (+)  1.000  1.000  TAATTg                             OG-2
V$AP4_01                   907 (+)  0.887  0.890  actgcCAGCAgggggcag                 AP-4
V$PPARA_01                 911 (+)  0.899  0.734  ccagcagggggCAGAGttcg               PPARalpha:RXRalpha
V$PPAR_DR1_Q2              918 (-)  0.882  0.862  ggggcagAGTTCg                      PPAR
                                                                                     direct
                                                                                     repeat
                                                                                     1
V$KID3_01                  983 (-)  1.000  1.000  CGTGG                              Kid3
V$WT1_Q6                   986 (-)  1.000  1.000  gggGGAGGg                          WT1
V$MAZ_Q6                   987 (+)  1.000  1.000  gGGGAGgg                           MAZ
V$CKROX_Q2                 987 (-)  1.000  1.000  gggGAGGGg                          CKROX
V$SPZ1_01                  991 (+)  1.000  0.986  aggGGAGGgtagggc                    Spz1
V$MAZ_Q6                   992 (+)  1.000  1.000  gGGGAGgg                           MAZ
V$PAX5_02                  993 (-)  0.711  0.750  gggagggtagGGCTCgaggccgcagttc       Pax-5
V$CREB_02                 1081 (+)  1.000  0.977  gagcTGACGtgg                       CREB
V$ATF6_01                 1085 (+)  1.000  1.000  TGACGtgg                           ATF6
V$KID3_01                 1088 (-)  1.000  1.000  CGTGG                              Kid3

Map2k1
matrix                    position  core   matrix sequence (always the               factor name
identifier                (strand)  match  match  (+)-strand is shown)

V$KID3_01                  123 (-)  1.000  1.000  GGTGG                              Kid3
V$CEBP_Q3                  234 (-)  1.000  0.996  tTTGCCaaaagg                       C/EBP
V$HOXA7_01                 271 (-)  1.000  1.000  aGATTGg                            HOXA7
V$MEF2_03                  316 (+)  1.000  0.916  atctgctctcaAAATAggcttc             MEF-2
V$PAX4_04                  324 (+)  0.809  0.816  TCAAAataggcttcactaatttaccacctc     Pax-4
V$KID3_01                  347 (+)  1.000  1.000  CCACC                              Kid3
V$YY1_Q6_02                379 (+)  0.983  0.985  accTCCATttt                        YY1
V$DBP_Q6                   587 (-)  1.000  1.000  gtTTGCT                            DBP
V$HNF3B_01                 637 (+)  1.000  0.948  tttctTATTTatttt                    HNF3beta
V$ER_Q6                    662 (+)  1.000  0.950  ctgggtcaaaaTGACCcag                ER
V$ER_Q6                    662 (-)  1.000  0.959  ctgGGTCAaaatgacccag                ER
V$ER_Q6                    728 (+)  1.000  0.959  caaaggcaagaTGACCtgc                ER
V$TCF11_01                 730 (-)  1.000  0.998  aaggcaagATGAC                      TCF11
V$KID3_01                  769 (+)  1.000  1.000  CCACC                              Kid3
V$CP2_02                   772 (+)  0.941  0.944  CCTGGataccgctgg                    CP2/LBP-1c/LSF
V$ZF5_B                    793 (-)  0.919  0.872  gaGGGCGcccgga                      ZF5
V$PAX3_B                   842 (-)  1.000  0.876  gcgcctccCGTGAcgtatttc              Pax-3
V$CREB_Q4_01               849 (+)  1.000  0.977  ccgTGACGtat                        CREB
V$TAXCREB_02               851 (+)  1.000  0.809  gTGACGtatttccgc                    Tax/CREB
V$CREB_02                  862 (-)  1.000  0.959  ccgCGTCAtctg                       CREB
V$MYOGNF1_01               881 (+)  1.000  0.756  ggctagtccccaTTGGCtgtcggcgaagc      myogenin
                                                                                     /
                                                                                     NF-1
V$KROX_Q6                  908 (-)  1.000  0.948  gcgacGGGGGcgga                     KROX
V$MAF_Q6_01                916 (+)  1.000  0.953  ggcggAGTCAg                        MAF
V$KROX_Q6                  953 (-)  1.000  0.942  cccgtGGGGGcggg                     KROX
V$KID3_01                  955 (-)  1.000  1.000  CGTGG                              Kid3
V$SP1_Q2_01                958 (-)  1.000  1.000  gggGGCGGgg                         Sp1
V$SP1_Q2_01                979 (+)  1.000  0.994  ccCCGCCcct                         Sp1
V$VDR_Q3                   983 (-)  1.000  0.918  gcccctccctCACCC                    VDR
V$SPZ1_01                  989 (-)  1.000  0.974  ccctcacCCTCCagt                    Spz1
V$PAX8_01                  990 (-)  0.963  0.935  ccTCACCctccagtc                    Pax-8
V$ZF5_B                   1051 (+)  0.919  0.873  ggtggcCGCACtt                      ZF5
V$KID3_01                 1051 (-)  1.000  1.000  GGTGG                              Kid3

Map3k1
matrix                    position  core   matrix sequence (always the               factor name
identifier                (strand)  match  match  (+)-strand is shown)

V$VMYB_02                   11 (-)  1.000  0.965  cCCGTTgaa                          v-Myb
V$VDR_Q3                    23 (+)  1.000  0.939  GGGTCgaagggggga                    VDR
V$NFKB_Q6_01                29 (+)  0.958  0.974  aagggGGGAAatccca                   NF-kappaB
V$PPARA_01                  88 (+)  0.849  0.719  ctggggcaggaGAAAGgcga               PPARalpha:RXRalpha
V$ETF_Q6                   134 (+)  1.000  1.000  gcGGCGG                            ETF
V$AP2_Q6                   135 (-)  1.000  0.935  cggcgGCGGGag                       AP-2
V$ETF_Q6                   137 (+)  1.000  1.000  gcGGCGG                            ETF
V$WT1_Q6                   140 (-)  1.000  1.000  gcgGGAGGg                          WT1
V$KID3_01                  150 (-)  1.000  1.000  GGTGG                              Kid3
V$GABP_B                   186 (+)  1.000  0.925  ccaGGAAGaggg                       GABP
V$ZF5_B                    193 (+)  0.922  0.848  gagggaCGTGCag                      ZF5
V$TAL1BETAE47_01           208 (-)  1.000  0.962  gggagcATCTGttggg                   Tal-1beta:E47
V$CACD_01                  221 (-)  0.960  0.973  GGGGGtgg                           CACD
V$WT1_Q6                   221 (-)  0.992  0.993  gggGGTGGg                          WT1
V$KID3_01                  224 (-)  1.000  1.000  GGTGG                              Kid3
V$YY1_Q6                   243 (-)  1.000  0.993  gaagATGGC                          YY1
V$YY1_Q6_02                244 (-)  1.000  0.981  aagATGGCatg                        YY1
V$GABP_B                   259 (-)  1.000  0.944  agcgCTTCCtgg                       GABP
V$CP2_02                   277 (+)  1.000  0.898  GCTGGctccttcccc                    CP2/LBP-1c/LSF
V$BRCA_01                  309 (+)  0.997  0.997  ttcGGTTG                           BRCA1:USF2
V$AP2_Q6_01                381 (-)  0.986  0.981  aGCCGGgggagtg                      AP-2
V$VDR_Q3                   385 (+)  0.956  0.918  GGGGGagtggggggg                    VDR
V$CACD_01                  387 (-)  0.948  0.965  GGGAGtgg                           CACD
V$SPZ1_01                  395 (+)  1.000  0.965  gggGGAGGgtgtccc                    Spz1
V$WT1_Q6                   395 (-)  1.000  1.000  gggGGAGGg                          WT1
V$MAZ_Q6                   396 (+)  1.000  1.000  gGGGAGgg                           MAZ
V$KID3_01                  554 (+)  1.000  1.000  CCACC                              Kid3
V$ZF5_B                    581 (+)  1.000  0.845  ccggtgCGCGCgg                      ZF5
V$LRF_Q2                   592 (-)  1.000  1.000  GGGGGcccc                          LRF
V$LRF_Q2                   593 (+)  1.000  1.000  ggggCCCCC                          LRF
V$PAX8_01                  614 (+)  1.000  0.913  actaaacgCGTGAag                    Pax-8
V$NKX25_Q5                 624 (-)  1.000  0.981  tgAAGTGaca                         Nkx2-5
V$PAX3_B                   629 (-)  1.000  0.849  tgacagacCGTGAgtcctccg              Pax-3
V$PAX3_B                   670 (+)  1.000  0.853  ccagggacTCACGctcggatt              Pax-3
V$PAX8_01                  676 (-)  1.000  0.925  acTCACGctcggatt                    Pax-8
V$ZF5_B                    705 (+)  0.888  0.904  ggtgggCGAGCtc                      ZF5
V$KID3_01                  705 (-)  1.000  1.000  GGTGG                              Kid3
V$PAX5_02                  735 (-)  0.839  0.742  cgcccggtctCGCACtacctggcggcgg       Pax-5
V$ETF_Q6                   756 (+)  1.000  1.000  gcGGCGG                            ETF
V$VDR_Q3                   796 (-)  0.956  0.908  tccccgcattGCCCC                    VDR
V$WT1_Q6                   813 (+)  1.000  0.993  cCCTCCcac                          WT1
V$KID3_01                  818 (+)  1.000  1.000  CCACC                              Kid3
V$ZF5_B                    827 (-)  1.000  0.891  ccGCGCGcccgcc                      ZF5
V$ETF_Q6                   839 (-)  1.000  1.000  CCGCCgc                            ETF
V$ZF5_B                    871 (-)  1.000  0.845  agGCGCGgccccg                      ZF5
V$PAX5_02                  872 (-)  0.973  0.772  ggcgcggcccCGCTCgcgcccgcgcccg       Pax-5
V$ZF5_B                    894 (+)  0.919  0.848  cgcccgCGCCCtc                      ZF5
V$ZF5_B                    912 (-)  1.000  0.983  caGCGCGcgcccg                      ZF5
V$ZF5_B                    914 (-)  1.000  0.889  gcGCGCGcccgcc                      ZF5
V$KROX_Q6                  921 (+)  0.962  0.954  cccgCCCACccgcc                     KROX
V$SPZ1_01                  923 (-)  0.984  0.965  cgcccacCCGCCcgc                    Spz1
V$WT1_Q6                   925 (+)  0.992  0.993  cCCACCcgc                          WT1
V$KID3_01                  926 (+)  1.000  1.000  CCACC                              Kid3
V$ETF_Q6                   934 (-)  1.000  1.000  CCGCCgc                            ETF
V$KROX_Q6                  945 (+)  1.000  0.940  cccgCCCCCcgcgc                     KROX
V$SP1_Q2_01                962 (+)  1.000  1.000  ccCCGCCccc                         Sp1
V$KROX_Q6                  963 (+)  1.000  0.952  cccgCCCCCtccct                     KROX
V$VDR_Q3                   967 (-)  0.956  0.897  ccccctccctCCCCC                    VDR
V$MAZ_Q6                   973 (-)  1.000  1.000  ccCTCCCc                           MAZ
V$WT1_Q6                   973 (+)  1.000  1.000  cCCTCCccc                          WT1
V$AP2_Q6                   977 (+)  1.000  0.935  ccCCCGCaggca                       AP-2
V$YY1_Q6                  1011 (-)  1.000  0.990  gaaaATGGC                          YY1
V$YY1_Q6_02               1012 (-)  1.000  1.000  aaaATGGCggc                        YY1
V$ETF_Q6                  1018 (+)  1.000  1.000  gcGGCGG                            ETF
V$ETF_Q6                  1021 (+)  1.000  1.000  gcGGCGG                            ETF
V$AP2_Q6                  1022 (-)  1.000  0.945  cggcgGCGGGcg                       AP-2
V$ETF_Q6                  1024 (+)  1.000  1.000  gcGGCGG                            ETF
V$ETF_Q6                  1066 (+)  1.000  1.000  gcGGCGG                            ETF
V$ETF_Q6                  1088 (+)  1.000  1.000  gcGGCGG                            ETF
V$ETF_Q6                  1091 (+)  1.000  1.000  gcGGCGG                            ETF
V$ETF_Q6                  1094 (+)  1.000  1.000  gcGGCGG                            ETF

Mapk1
matrix                    position  core   matrix sequence (always the               factor name
identifier                (strand)  match  match  (+)-strand is shown)

V$FAC1_01                   70 (-)  0.978  0.962  cttgtGTTTTggtt                     FAC1
V$PAX3_B                   111 (+)  1.000  0.865  ggtgtgtgTCACGggcaagaa              Pax-3
V$TCF11_01                 183 (+)  1.000  0.999  GTCATcatgcaag                      TCF11
V$SF1_Q6_01                236 (-)  1.000  0.999  cCAAGGtca                          SF1
V$PPARA_02                 240 (-)  0.945  0.870  ggtcacctgtgTCACCtat                PPARalpha:RXRalpha
V$SP3_Q3                   296 (+)  0.981  0.898  accctggcGGGGGg                     Sp3
V$WT1_Q6                   301 (-)  0.998  0.994  ggcGGGGGg                          WT1
V$WT1_Q6                   302 (-)  0.998  0.999  gcgGGGGGg                          WT1
V$WT1_Q6                   304 (-)  0.998  0.999  gggGGGGGg                          WT1
V$WT1_Q6                   305 (-)  0.998  0.999  gggGGGGGg                          WT1
V$WT1_Q6                   306 (-)  0.998  0.999  gggGGGGGg                          WT1
V$WT1_Q6                   307 (-)  0.998  0.999  gggGGGGGg                          WT1
V$WT1_Q6                   308 (-)  0.998  0.999  gggGGGGGg                          WT1
V$WT1_Q6                   309 (-)  0.998  0.999  gggGGGGGg                          WT1
V$WT1_Q6                   310 (-)  0.998  0.999  gggGGGGGg                          WT1
V$WT1_Q6                   311 (-)  0.998  0.999  gggGGGGGg                          WT1
V$WT1_Q6                   312 (-)  0.998  0.999  gggGGGGGg                          WT1
V$VDR_Q3                   313 (+)  0.956  0.919  GGGGGggggggggga                    VDR
V$WT1_Q6                   313 (-)  0.998  0.999  gggGGGGGg                          WT1
V$WT1_Q6                   314 (-)  0.998  0.999  gggGGGGGg                          WT1
V$WT1_Q6                   315 (-)  0.998  0.999  gggGGGGGg                          WT1
V$WT1_Q6                   316 (-)  0.998  0.999  gggGGGGGg                          WT1
V$WT1_Q6                   317 (-)  0.998  0.999  gggGGGGGg                          WT1
V$WT1_Q6                   318 (-)  0.998  0.999  gggGGGGGg                          WT1
V$CACD_01                  324 (-)  0.948  0.965  GGGAGtgg                           CACD
V$GFI1_Q6                  381 (+)  1.000  0.997  gcaAATCActgct                      Gfi1
V$BCL6_Q3                  433 (+)  1.000  1.000  ggttCTAGGa                         BCL6
V$HAND1E47_01              441 (+)  1.000  0.942  gactgtaTCTGGttat                   Hand1:E47
V$PAX8_01                  453 (+)  1.000  0.980  ttatcttgCGTGAgt                    Pax-8
V$AHR_Q5                   457 (+)  1.000  1.000  cttGCGTGagt                        AhR
V$PAX4_04                  505 (-)  0.873  0.828  gctgtgggattcctgcttaatctagTTTTA     Pax-4
V$POU3F2_02                560 (+)  1.000  0.879  TTATGctcat                         POU3F2
V$PAX8_01                  567 (+)  0.963  0.943  cattacagGGTGAaa                    Pax-8
V$HAND1E47_01              588 (+)  1.000  0.954  ttctgggTCTGGgtta                   Hand1:E47
V$PPARG_01                 627 (+)  0.792  0.806  ctgatGGTCTaagttcatcag              PPARgamma:RXRalpha
V$KID3_01                  663 (+)  1.000  1.000  CCACG                              Kid3
V$SMAD3_Q6                 678 (+)  1.000  0.954  gGTCTGtct                          SMAD3
V$KID3_01                  696 (-)  1.000  1.000  CGTGG                              Kid3
V$NF1_Q6_01                720 (+)  1.000  0.990  ctggtctcaaGCCAAgt                  NF-1
V$PAX2_01                  738 (+)  0.833  0.866  cctgGTCCCgtgtgagttc                Pax-2
V$PAX8_01                  740 (+)  0.953  0.932  tggtcccgTGTGAgt                    Pax-8
V$KID3_01                  788 (-)  1.000  1.000  GGTGG                              Kid3
V$CP2_02                   834 (-)  1.000  0.984  ctagagctacCCAGC                    CP2/LBP-1c/LSF
V$CREB_Q4_01               867 (+)  1.000  0.973  acaTGACGtcc                        CREB
V$TAXCREB_02               869 (+)  1.000  0.754  aTGACGtccctcccc                    Tax/CREB
V$MAZ_Q6                   876 (-)  1.000  1.000  ccCTCCCc                           MAZ
V$WT1_Q6                   876 (+)  1.000  1.000  cCCTCCccc                          WT1
V$PAX5_02                  918 (-)  0.785  0.766  tccgccgaccCGCGAgactccgccctct       Pax-5
V$ZF5_B                    967 (+)  0.919  0.870  cacgcaCGCCCtt                      ZF5
V$MAF_Q6_01                978 (-)  1.000  0.951  tTGACTccgcc                        MAF
V$SPZ1_01                 1008 (-)  1.000  0.964  acccttcCCTCCtcc                    Spz1
V$WT1_Q6                  1014 (+)  1.000  0.995  cCCTCCtcc                          WT1
V$ZF5_B                   1029 (-)  0.888  0.886  taGCCCGcccgtc                      ZF5
V$PAX2_01                 1035 (+)  0.970  0.888  gcccGTCAGgcaggaaggc                Pax-2
V$FAC1_01                 1087 (-)  1.000  0.936  tctgtGTTGTcctc                     FAC1

Mapk3
matrix                    position  core   matrix sequence (always the               factor name
identifier                (strand)  match  match  (+)-strand is shown)

V$DBP_Q6                    51 (+)  0.985  0.987  AGCACac                            DBP
V$WT1_Q6                    65 (+)  0.998  0.994  cCCCCCtgc                          WT1
V$PAX8_01                   84 (-)  0.953  0.924  ctTCACActggagtc                    Pax-8
V$SPZ1_01                  136 (-)  1.000  0.963  ccaccacCCTCCaga                    Spz1
V$KID3_01                  136 (+)  1.000  1.000  CCACC                              Kid3
V$KID3_01                  139 (+)  1.000  1.000  CCACC                              Kid3
V$KID3_01                  198 (-)  1.000  1.000  GGTGG                              Kid3
V$KID3_01                  253 (-)  1.000  1.000  GGTGG                              Kid3
V$GRE_C                    260 (+)  0.978  0.861  ggaatcagatGTCCTc                   GR
V$PPARG_01                 265 (-)  1.000  0.823  cagatgtcctcTGACCtccac              PPARgamma:RXRalpha
V$DR1_Q3                   269 (-)  0.909  0.908  tgtcCTCTGacct                      PPAR,
                                                                                     HNF-4,
                                                                                     COUP,
                                                                                     RAR
V$PPAR_DR1_Q2              269 (+)  0.876  0.908  tGTCCTctgacct                      PPAR
                                                                                     direct
                                                                                     repeat
                                                                                     1
V$PPARA_01                 269 (-)  0.899  0.718  tgtcCTCTGacctccacaca               PPARalpha:RXRalpha
V$PAX5_02                  297 (-)  0.973  0.764  gacatacttaCGCTCcaacacacaaaat       Pax-5
V$CDXA_02                  323 (+)  1.000  1.000  aTTAATa                            CdxA
V$MYB_Q3                   465 (+)  1.000  0.997  acagcCAGTTc                        MYB
V$PAX6_Q2                  470 (-)  1.000  0.855  cagTTCCAtgtcaa                     Pax-6
V$AIRE_02                  477 (-)  0.877  0.723  atgtcaagagaccctcttAAAAAag          AIRE
V$BCL6_Q3                  608 (+)  0.980  0.961  tgttCAAGGc                         BCL6
V$LRH1_Q5                  609 (-)  1.000  0.999  gttCAAGGccaa                       LRH1
V$KID3_01                  624 (+)  1.000  1.000  CCACC                              Kid3
V$KID3_01                  723 (-)  1.000  1.000  GGTGG                              Kid3
V$PAX5_02                  808 (+)  0.919  0.788  ggcagggaaggaaCAGCGtaactaggcg       Pax-5
V$PAX3_B                   816 (-)  0.868  0.834  aggaacagCGTAActaggcgg              Pax-3
V$ZF5_B                    843 (+)  1.000  0.882  cgggtgCGCGCcc                      ZF5
V$ZF5_B                    845 (+)  0.919  0.879  ggtgcgCGCCCag                      ZF5
V$ZF5_B                    846 (-)  1.000  0.895  gtGCGCGcccagg                      ZF5
V$CREB_Q4_01               864 (+)  1.000  0.972  atgTGACGtct                        CREB
V$ZF5_B                    875 (+)  1.000  0.886  cgggccCGCGCag                      ZF5
V$KROX_Q6                  900 (-)  1.000  0.992  ggcgcGGGGGcggg                     KROX
V$KROX_Q6                  915 (-)  1.000  0.960  cgcgcGGGGGcggg                     KROX
V$SP1_Q2_01                920 (-)  1.000  1.000  gggGGCGGgg                         Sp1
V$KROX_Q6                  921 (-)  1.000  0.991  ggggcGGGGGcgga                     KROX
V$ZF5_B                    940 (-)  1.000  0.846  gcGCGCGgccccg                      ZF5
V$SP1_Q2_01                972 (-)  1.000  0.994  aggGGCGGgg                         Sp1
V$HIC1_02                  987 (-)  1.000  0.978  ggcgGGGCAgcgggg                    HIC1
V$VDR_Q3                   990 (+)  0.956  0.960  GGGGCagcgggggga                    VDR
V$VDR_Q3                   999 (+)  0.956  0.911  GGGGGaggcgggagg                    VDR
V$ETF_Q6                  1024 (+)  1.000  1.000  gcGGCGG                            ETF
V$ETF_Q6                  1027 (+)  1.000  1.000  gcGGCGG                            ETF
V$ETF_Q6                  1030 (+)  1.000  1.000  gcGGCGG                            ETF
V$ETF_Q6                  1033 (+)  1.000  1.000  gcGGCGG                            ETF
V$AP2_Q6                  1040 (-)  0.992  0.944  ctccgGGGGGcg                       AP-2
V$SP1_Q2_01               1045 (-)  1.000  1.000  gggGGCGGgg                         Sp1
V$KROX_Q6                 1046 (-)  1.000  1.000  ggggcGGGGGcggg                     KROX
V$MYOGNF1_01              1050 (-)  0.817  0.788  cgggggcggggaGCCCAggggaactgctg      myogenin
                                                                                     /
                                                                                     NF-1
V$SP1_Q2_01               1051 (-)  1.000  1.000  gggGGCGGgg                         Sp1
V$SZF11_01                1064 (+)  1.000  0.887  cCAGGGgaactgctg                    SZF1-1
V$CP2_02                  1075 (+)  1.000  0.888  GCTGGggtcgtcccg                    CP2/LBP-1c/LSF
V$KID3_01                 1089 (-)  1.000  1.000  GGTGG                              Kid3

nras
matrix                    position  core   matrix sequence (always the               factor name
identifier                (strand)  match  match  (+)-strand is shown)

V$IPF1_Q4                   77 (-)  1.000  0.910  gttCATTAtgct                       IPF1
V$CEBPA_01                 132 (+)  1.000  0.996  aaATTGCaaaaatt                     C/EBPalpha
V$CEBP_Q3                  134 (-)  0.997  0.996  aTTGCAaaaatt                       C/EBP
V$CDPCR3_01                138 (+)  0.980  0.864  caaaaatttaTATAG                    CDP CR3
V$CDXA_02                  143 (+)  1.000  1.000  aTTTATa                            CdxA
V$DBP_Q6                   151 (+)  1.000  1.000  AGCAAac                            DBP
V$CDPCR3_01                157 (-)  0.998  0.807  CGATAttcttaagtt                    CDP CR3
V$OCT_Q6                   192 (+)  0.957  0.969  ttattTTCATa                        Octamer
V$OCT1_Q5_01               192 (+)  0.985  0.991  ttaTTTTCata                        Oct-1
V$CDXA_02                  205 (+)  1.000  1.000  aTTTATa                            CdxA
V$MEIS1BHOXA9_02           207 (-)  1.000  0.865  ttataatctTGTCA                     MEIS1B:HOXA9
V$SPZ1_01                  301 (+)  0.998  0.964  tggGGGGGgtaaata                    Spz1
V$FXR_Q3                   308 (-)  0.897  0.829  GGTAAataacttta                     FXR/RXR-alpha
V$CDPCR3_01                325 (-)  0.781  0.847  CAATTagtatgtgtg                    CDP CR3
V$OG2_01                   325 (-)  1.000  1.000  cAATTA                             OG-2
V$OCT_Q6                   351 (-)  1.000  0.990  cATGCAaatga                        Octamer
V$OCT1_Q5_01               351 (-)  1.000  0.992  catGCAAAtga                        Oct-1
V$STAT_Q6                  439 (+)  0.984  0.984  gcagcTTCTAgga                      STAT
V$BCL6_Q3                  442 (+)  1.000  0.993  gcttCTAGGa                         BCL6
V$CEBPGAMMA_Q6             466 (+)  0.907  0.935  ctgATTTAaaaac                      C/EBPgamma
V$CEBPGAMMA_Q6             534 (-)  0.814  0.888  tttttTTAATaaa                      C/EBPgamma
V$KID3_01                  553 (-)  1.000  1.000  CGTGG                              Kid3
V$VMYB_02                  623 (+)  1.000  0.935  gggAACGGa                          v-Myb
V$MINI19_B                 660 (+)  0.953  0.922  aattggcccCAAACagggtcc              Muscle
                                                                                     initiator
                                                                                     sequences-19
V$NKX25_Q5                 684 (-)  1.000  0.966  gcAAGTGgag                         Nkx2-5
V$SREBP_Q6                 686 (-)  0.991  0.978  aagtggAGTGAaggc                    SREBP
V$SOX9_B1                  706 (+)  1.000  0.956  gtctaACAATgaca                     SOX9
V$PPARA_01                 707 (+)  0.751  0.719  tctaacaatgaCAAGGgtca               PPARalpha:RXRalpha
V$COUP_DR1_Q6              714 (-)  0.917  0.908  atgacaaGGGTCa                      COUP
                                                                                     direct
                                                                                     repeat
                                                                                     1
V$PPAR_DR1_Q2              714 (-)  0.851  0.843  atgacaaGGGTCa                      PPAR
                                                                                     direct
                                                                                     repeat
                                                                                     1
V$MAZ_Q6                   741 (+)  1.000  1.000  gGGGAGgg                           MAZ
V$CKROX_Q2                 741 (-)  1.000  1.000  gggGAGGGc                          CKROX
V$ZF5_B                    744 (-)  0.919  0.871  gaGGGCGctttca                      ZF5
V$VMYB_02                  762 (-)  1.000  0.964  cCCGTTgtc                          v-Myb
V$VMYB_02                  800 (-)  1.000  0.932  gCCGTTtat                          v-Myb
V$DBP_Q6                   828 (-)  1.000  0.979  ttTTGCT                            DBP
V$POU3F2_02                845 (+)  1.000  1.000  TTATGttaat                         POU3F2
V$PLZF_02                  868 (-)  0.978  0.810  aagcgaataaagTTTTActgatttttgag      PLZF
V$KROX_Q6                  924 (-)  1.000  0.941  gaaatGGGGGcggg                     KROX
V$SP1_Q2_01                929 (-)  1.000  1.000  gggGGCGGgg                         Sp1
V$SP1_Q2_01                934 (-)  1.000  0.993  cggGGCGGgg                         Sp1
V$CP2_02                   948 (+)  0.968  0.954  ACTGGgtgcggccgg                    CP2/LBP-1c/LSF
V$MYCMAX_03                979 (+)  1.000  0.991  gtcggccCACGTggctgggg               c-Myc:Max
V$MYCMAX_03                979 (-)  1.000  0.991  gtcggcccACGTGgctgggg               c-Myc:Max
V$EBOX_Q6_01               985 (+)  1.000  0.996  cCACGTggct                         Ebox
V$KID3_01                  985 (+)  1.000  1.000  CCACG                              Kid3
V$KID3_01                  988 (-)  1.000  1.000  CGTGG                              Kid3
V$SP1_Q2_01                994 (-)  1.000  0.990  tggGGCGGgg                         Sp1
V$WT1_Q6                  1037 (-)  0.992  0.993  gcgGGTGGg                          WT1
V$KID3_01                 1040 (-)  1.000  1.000  GGTGG                              Kid3
V$CETS1P54_03             1043 (+)  1.000  0.985  ggggcCGGAAgtgccg                   c-Ets-1
                                                                                     p54
V$GABP_B                  1046 (+)  1.000  0.987  gccGGAAGtgcc                       GABP

Ppp1ca
matrix                    position  core   matrix sequence (always the               factor name
identifier                (strand)  match  match  (+)-strand is shown)

V$KID3_01                   52 (+)  1.000  1.000  CCACC                              Kid3
V$CART1_01                  88 (-)  1.000  0.926  ttccaataatAATTAtcc                 Cart-1
V$PAX4_04                   95 (+)  0.847  0.915  AATAAttatcctttaatgtcatcccacccc     Pax-4
V$VDR_Q3                   118 (-)  0.991  0.912  ccacccctccAACCC                    VDR
V$KID3_01                  118 (+)  1.000  1.000  CCACC                              Kid3
V$SP3_Q3                   132 (-)  0.981  0.911  cCCTGCcccgggtt                     Sp3
V$FAC1_01                  145 (-)  0.978  0.961  tttttGTTTTgttt                     FAC1
V$FAC1_01                  150 (-)  0.978  0.935  gttttGTTTTgttt                     FAC1
V$PAX8_01                  160 (+)  0.973  0.929  gttttgagAGTGAag                    Pax-8
V$SREBP_Q3                 178 (-)  0.936  0.938  taGTGTGagaac                       SREBP
V$HAND1E47_01              241 (-)  1.000  0.945  gtgtCCAGActcctga                   Hand1:E47
V$PAX6_Q2                  327 (+)  1.000  0.831  cggagcTGGAAcct                     Pax-6
V$LRH1_Q5                  341 (+)  1.000  0.995  caggCCTTGcac                       LRH1
V$YY1_Q6_02                431 (-)  0.983  0.981  aaaATGGAcgt                        YY1
V$RFX1_02                  444 (+)  1.000  0.956  caggcaccaagGCAACct                 RFX1
V$FAC1_01                  463 (+)  0.978  0.938  gaccAAAACactgc                     FAC1
V$HAND1E47_01              498 (+)  1.000  0.956  tcatgggTCTGGccat                   Hand1:E47
V$YY1_Q6_02                515 (-)  0.983  0.984  aagATGGAggt                        YY1
V$IPF1_Q4                  563 (-)  1.000  0.949  tatCATTAagcc                       IPF1
V$ISRE_01                  576 (+)  1.000  0.959  taGTTTCtttttctg                    ISGF-3
V$BCL6_Q3                  592 (+)  0.980  0.978  acttCGAGGa                         BCL6
V$KID3_01                  652 (+)  1.000  1.000  CCACG                              Kid3
V$KID3_01                  666 (-)  1.000  1.000  GGTGG                              Kid3
V$CETS1P54_03              702 (-)  1.000  0.984  cagtacTTCCGgccct                   c-Ets-1
                                                                                     p54
V$TEL2_Q6                  704 (+)  1.000  0.941  gtACTTCcgg                         Tel-2
V$MINI19_B                 744 (-)  0.998  0.907  tcctccaGGGTGgagccgacc              Muscle
                                                                                     initiator
                                                                                     sequences-19
V$KID3_01                  752 (-)  1.000  1.000  GGTGG                              Kid3
V$KID3_01                  793 (+)  1.000  1.000  CCACC                              Kid3
V$SP1_Q2_01                896 (-)  1.000  0.993  cggGGCGGgg                         Sp1
V$MYOGNF1_01               900 (-)  0.715  0.723  gcggggcggtcgACCGAagaggaggggcg      myogenin
                                                                                     /
                                                                                     NF-1
V$ETF_Q6                   926 (+)  1.000  1.000  gcGGCGG                            ETF
V$KROX_Q6                  931 (-)  1.000  0.963  gggccGGGGGcggg                     KROX
V$AP2_Q6_01                932 (-)  0.986  0.984  gGCCGGgggcggg                      AP-2
V$ZF5_B                    935 (+)  0.888  0.917  cgggggCGGGCtg                      ZF5
V$MAZ_Q6                   947 (+)  1.000  1.000  gGGGAGgg                           MAZ
V$CKROX_Q2                 947 (-)  1.000  1.000  gggGAGGGc                          CKROX
V$CETS1P54_03              967 (+)  1.000  0.958  caggcCGGAAggaggc                   c-Ets-1
                                                                                     p54
V$KID3_01                 1019 (-)  1.000  1.000  GGTGG                              Kid3
V$ETF_Q6                  1030 (+)  1.000  1.000  gcGGCGG                            ETF

Ppp2ca
matrix                    position  core   matrix sequence (always the               factor name
identifier                (strand)  match  match  (+)-strand is shown)

V$KID3_01                   15 (+)  1.000  1.000  CCACC                              Kid3
V$SZF11_01                  18 (+)  1.000  0.846  cCAGGGcagtagccc                    SZF1-1
V$PPARA_02                  44 (-)  0.812  0.898  catgaccccttTGTCCcct                PPARalpha:RXRalpha
V$VDR_Q3                    46 (-)  0.846  0.920  tgacccctttGTCCC                    VDR
V$CDXA_02                  162 (+)  1.000  1.000  aTTTATa                            CdxA
V$GRE_C                    211 (-)  1.000  0.902  cAGAACacacggtagc                   GR
V$CETS1P54_02              285 (-)  0.983  0.982  ttatTTCCAgtgg                      c-Ets-1(p54)
V$PPARA_01                 288 (+)  0.899  0.707  tttccagtgggCACAGgtct               PPARalpha:RXRalpha
V$COUP_DR1_Q6              295 (-)  1.000  0.888  tgggcacAGGTCt                      COUP
                                                                                     direct
                                                                                     repeat
                                                                                     1
V$PPAR_DR1_Q2              295 (-)  1.000  0.934  tgggcacAGGTCt                      PPAR
                                                                                     direct
                                                                                     repeat
                                                                                     1
V$TBX5_01                  326 (+)  1.000  0.975  agaGGTGTtgaa                       TBX5
V$PPARA_01                 330 (+)  0.899  0.700  gtgttgaaggcCACAGgaga               PPARalpha:RXRalpha
V$AREB6_02                 411 (-)  1.000  0.995  ggacAGGTGtgt                       AREB6
V$DBP_Q6                   419 (-)  0.985  0.987  gtGTGCT                            DBP
V$EGR1_01                  437 (+)  0.864  0.884  gtgcGCGGGcga                       Egr-1
V$KID3_01                  478 (+)  1.000  1.000  CCACG                              Kid3
V$RORA_Q4                  485 (-)  1.000  1.000  TGACCtaatta                        RORalpha
V$VMYB_02                  504 (+)  1.000  0.986  tgcAACGGc                          v-Myb
V$KID3_01                  517 (-)  1.000  1.000  GGTGG                              Kid3
V$SREBP_Q6                 524 (+)  0.991  0.981  aaggTCACTccaggc                    SREBP
V$SREBP_Q3                 524 (+)  0.915  0.932  aaggtCACTCca                       SREBP
V$RFX1_02                  582 (-)  0.982  0.951  tgGTTCCcagggctgctg                 RFX1
V$ZF5_B                    738 (+)  1.000  0.872  cgagacCGCGCag                      ZF5
V$ZF5_B                    746 (+)  0.919  0.883  cgcaggCGCCCtg                      ZF5
V$CP2_02                   773 (-)  1.000  0.972  ccaggattaaCCAGC                    CP2/LBP-1c/LSF
V$ETF_Q6                   822 (-)  1.000  1.000  CCGCCgc                            ETF
V$CACD_01                  845 (+)  0.983  0.988  ccaCGCCC                           CACD
V$KID3_01                  845 (+)  1.000  1.000  CCACG                              Kid3
V$NKX25_Q5                 862 (+)  1.000  0.946  agcCACTTcc                         Nkx2-5
V$KID3_01                  908 (+)  1.000  1.000  CCACG                              Kid3
V$MINI19_B                 928 (+)  0.998  0.940  tcccggcccCACTCcgtcgcc              Muscle
                                                                                     initiator
                                                                                     sequences-19
V$CKROX_Q2                 946 (+)  1.000  1.000  gCCCTCccc                          CKROX
V$MAZ_Q6                   947 (-)  1.000  1.000  ccCTCCCc                           MAZ
V$SP3_Q3                   947 (-)  1.000  0.930  cCCTCCccgcggct                     Sp3
V$PAX3_B                   965 (-)  1.000  0.878  gacgctggCGTGAcgtcacca              Pax-3
V$SREBP_Q6                 967 (-)  0.993  0.982  cgctggCGTGAcgtc                    SREBP
V$SREBP_Q3                 970 (-)  0.926  0.942  tgGCGTGacgtc                       SREBP
V$CREB_Q4_01               972 (+)  1.000  0.986  gcgTGACGtca                        CREB
V$CREB_Q4_01               975 (-)  1.000  0.990  tgaCGTCAcca                        CREB
V$CREB_02                  975 (-)  1.000  0.999  tgaCGTCAccac                       CREB
V$R_01                     979 (-)  1.000  0.967  gtCACCAcgccgggcggccgc              R
V$KID3_01                  983 (+)  1.000  1.000  CCACG                              Kid3
V$MYOGNF1_01               986 (-)  0.851  0.729  cgccgggcggccGCCATtacagaaagccg      myogenin
                                                                                     /
                                                                                     NF-1
V$AP4_01                  1043 (+)  0.915  0.899  aggcaCAGCGgccggcgg                 AP-4
V$CP2_02                  1070 (-)  1.000  0.919  gcggagcgagCCAGC                    CP2/LBP-1c/LSF
V$AP2_Q6_01               1078 (-)  0.980  0.983  aGCCAGcgggccg                      AP-2
V$AP2_Q6                  1078 (-)  1.000  0.944  agccaGCGGGcc                       AP-2
V$CP2_02                  1084 (-)  1.000  0.892  cgggccggcgCCAGC                    CP2/LBP-1c/LSF

prkaca
matrix                    position  core   matrix sequence (always the               factor name
identifier                (strand)  match  match  (+)-strand is shown)

V$TAXCREB_02                 8 (-)  0.600  0.743  gggagtatgCATCGt                    Tax/CREB
V$CEBPA_01                  35 (+)  1.000  0.993  gcATTGCataaaaa                     C/EBPalpha
V$VMYB_02                   80 (+)  1.000  0.934  gagAACGGc                          v-Myb
V$PPARA_02                 109 (+)  0.950  0.898  gcaGGTTAtgttggtcatg                PPARalpha:RXRalpha
V$BRCA_01                  114 (+)  1.000  0.994  ttaTGTTG                           BRCA1:USF2
V$CART1_01                 131 (-)  0.933  0.903  aggcaatggaGATTAgtt                 Cart-1
V$MINI19_B                 227 (-)  0.941  0.924  tgcacttGGCTGgcgtccgta              Muscle
                                                                                     initiator
                                                                                     sequences-19
V$HNF1_Q6                  246 (+)  0.952  0.915  tagTTACTacttttcagg                 HNF1
V$ZF5_B                    314 (-)  0.922  0.928  caGCACGccctca                      ZF5
V$PAX5_02                  365 (+)  1.000  0.763  cgcgagcaaaccaAAGCGgaccccgagc       Pax-5
V$DBP_Q6                   369 (+)  1.000  1.000  AGCAAac                            DBP
V$PAX3_B                   393 (+)  1.000  0.881  tagttgggTCACGgctgccca              Pax-3
V$LXR_Q3                   396 (+)  1.000  0.844  ttgGGTCAcggctgccca                 LXR
V$VMYB_02                  439 (+)  1.000  0.942  ccgAACGGc                          v-Myb
V$PPARG_01                 450 (-)  1.000  0.837  ccggcgaccctTGACCctcgg              PPARgamma:RXRalpha
V$COUP_DR1_Q6              454 (+)  0.917  0.909  cGACCCttgaccc                      COUP
                                                                                     direct
                                                                                     repeat
                                                                                     1
V$PPAR_DR1_Q2              454 (+)  0.851  0.870  cGACCCttgaccc                      PPAR
                                                                                     direct
                                                                                     repeat
                                                                                     1
V$ZF5_B                    474 (-)  0.888  0.897  caGCCCGcccctc                      ZF5
V$SZF11_01                 481 (-)  1.000  0.827  cccctccccCCCTGg                    SZF1-1
V$CKROX_Q2                 481 (+)  1.000  1.000  cCCCTCccc                          CKROX
V$MAZ_Q6                   482 (-)  1.000  1.000  ccCTCCCc                           MAZ
V$WT1_Q6                   482 (+)  1.000  1.000  cCCTCCccc                          WT1
V$KID3_01                  498 (-)  1.000  1.000  GGTGG                              Kid3
V$KID3_01                  524 (-)  1.000  1.000  CGTGG                              Kid3
V$TAXCREB_01               525 (-)  1.000  0.896  gtggCGTCAacctct                    Tax/CREB
V$CREB_02                  526 (-)  1.000  0.967  tggCGTCAacct                       CREB
V$PPARA_01                 532 (-)  0.899  0.707  caacCTCTGgcccgtggccg               PPARalpha:RXRalpha
V$KID3_01                  544 (-)  1.000  1.000  CGTGG                              Kid3
V$ZF5_B                    581 (-)  1.000  0.949  caGCGCGcacatt                      ZF5
V$KID3_01                  641 (+)  1.000  1.000  CCACC                              Kid3
V$KID3_01                  649 (+)  1.000  1.000  CCACC                              Kid3
V$ETF_Q6                   660 (-)  1.000  1.000  CCGCCgc                            ETF
V$HIC1_02                  679 (+)  1.000  0.987  gcccgcTGCCCgggc                    HIC1
V$NFY_Q6_01                805 (+)  1.000  0.997  tctcggCCAATca                      NF-Y
V$MYCMAX_03                809 (+)  1.000  0.989  ggccaatCACGTgcgttcgc               c-Myc:Max
V$MYCMAX_03                809 (-)  1.000  0.989  ggccaatcACGTGcgttcgc               c-Myc:Max
V$ARNT_01                  811 (-)  1.000  0.981  ccaatCACGTgcgttc                   Arnt
V$PAX5_02                  898 (-)  0.785  0.776  cctatggtggCGCGGgagggttccggag       Pax-5
V$KID3_01                  903 (-)  1.000  1.000  GGTGG                              Kid3
V$SPZ1_01                  909 (+)  1.000  0.968  gcgGGAGGgttccgg                    Spz1
V$WT1_Q6                   909 (-)  1.000  1.000  gcgGGAGGg                          WT1
V$MYOGNF1_01               915 (-)  1.000  0.733  gggttccggaggGCCAAtggacagcggcg      myogenin
                                                                                     /
                                                                                     NF-1
V$KID3_01                  980 (-)  1.000  1.000  GGTGG                              Kid3
V$KROX_Q6                  985 (-)  1.000  0.949  gctgcGGGGGcgtc                     KROX
V$EGR1_01                  986 (+)  0.885  0.932  ctgcGGGGGcgt                       Egr-1
V$PAX3_B                   989 (+)  1.000  0.898  cgggggcgTCACGgacagagg              Pax-3
V$PPAR_DR1_Q2             1000 (-)  0.876  0.868  cggacagAGGACt                      PPAR
                                                                                     direct
                                                                                     repeat
                                                                                     1
V$AP2_Q6                  1025 (+)  1.000  0.969  ccCCCGCgggcg                       AP-2
V$AP2_Q6                  1025 (-)  1.000  0.929  cccccGCGGGcg                       AP-2
V$PAX5_02                 1071 (-)  0.819  0.765  ggggtcgtggCGCCGcagccagcgcagc       Pax-5
V$KID3_01                 1076 (-)  1.000  1.000  CGTGG                              Kid3
V$CP2_02                  1079 (-)  1.000  0.895  ggcgccgcagCCAGC                    CP2/LBP-1c/LSF

prkacb
matrix                    position  core   matrix sequence (always the               factor name
identifier                (strand)  match  match  (+)-strand is shown)

V$STAT_Q6                    2 (+)  1.000  0.993  aaatgTTCTGgga                      STAT
V$VMYB_02                   39 (-)  1.000  0.929  tCCGTTcat                          v-Myb
V$E2F_03                    47 (-)  1.000  0.928  ttacgCGCCAac                       E2F
V$E2F_Q6_01                 48 (+)  1.000  0.939  tacgCGCCAact                       E2F
V$GABP_B                   101 (-)  1.000  0.933  tgccCTTCCaga                       GABP
V$HNF1_Q6                  112 (+)  1.000  0.911  aagTTAATctttctgttc                 HNF1
V$PLZF_02                  118 (+)  0.979  0.817  atctttctgttcTAAATttggaatgcttt      PLZF
V$DBP_Q6                   157 (+)  1.000  0.979  AGCAAaa                            DBP
V$FAC1_01                  191 (+)  0.934  0.931  aaccAGAACaaaaa                     FAC1
V$GRE_C                    194 (-)  1.000  0.855  cAGAACaaaaactacc                   GR
V$AR_Q2                    195 (-)  1.000  0.885  AGAACaaaaactacc                    AR
V$PPARA_01                 235 (+)  0.875  0.714  taacctcacggAAAAGctca               PPARalpha:RXRalpha
V$PAX5_02                  261 (+)  1.000  0.748  ctcagatgcatggAAGCGcaacaatcaa       Pax-5
V$CDPCR1_01                281 (-)  0.929  0.918  acaaTCAATt                         CDP CR1
V$CEBPGAMMA_Q6             303 (-)  1.000  0.908  attttGAAATttg                      C/EBPgamma
V$AR_Q2                    328 (-)  0.773  0.863  TGCACataacgtact                    AR
V$GRE_C                    328 (+)  0.952  0.847  tgcacataacGTACTt                   GR
V$RFX_Q6                   353 (-)  1.000  0.982  agGCAACac                          RFX
V$PAX2_01                  447 (+)  0.979  0.878  agctGTCAAgaatgttggt                Pax-2
V$TGIF_01                  447 (+)  1.000  0.999  agcTGTCAaga                        TGIF
V$FXR_Q3                   463 (-)  0.897  0.824  GGTGAttgacctgg                     FXR/RXR-alpha
V$BCL6_Q3                  491 (-)  1.000  0.992  aCCTAGaaga                         BCL6
V$LXR_Q3                   551 (-)  1.000  0.844  tggccaacgcTGACCtca                 LXR
V$CMAF_01                  564 (-)  1.000  0.963  cctcagggtCAGCAgggtc                c-Maf
V$DR3_Q4                   565 (-)  1.000  0.886  ctcagGGTCAgcagggtcggc              VDR,
                                                                                     CAR,
                                                                                     PXR
V$PPARA_02                 567 (+)  1.000  0.919  cagGGTCAgcagggtcggc                PPARalpha:RXRalpha
V$VDR_Q3                   569 (+)  1.000  0.944  GGGTCagcagggtcg                    VDR
V$AHRHIF_Q6                599 (-)  1.000  0.999  gcgCACGCa                          AhR,
                                                                                     Arnt,
                                                                                     HIF-1
V$KID3_01                  619 (+)  1.000  1.000  CCACG                              Kid3
V$KID3_01                  646 (+)  1.000  1.000  CCACG                              Kid3
V$AHRHIF_Q6                650 (+)  1.000  0.998  gGCGTGcgg                          AhR,
                                                                                     Arnt,
                                                                                     HIF-1
V$WT1_Q6                   706 (+)  0.998  0.994  cCCCCCgcc                          WT1
V$CETS1P54_03              724 (+)  0.988  0.966  ggcacCGGATgccagg                   c-Ets-1
                                                                                     p54
V$VMYB_02                  767 (+)  1.000  0.993  actAACGGt                          v-Myb
V$KID3_01                  778 (+)  1.000  1.000  CCACG                              Kid3
V$KID3_01                  827 (+)  1.000  1.000  CCACG                              Kid3
V$SZF11_01                 849 (-)  1.000  0.862  ccgctacaaCCCTGc                    SZF1-1
V$AP2_Q6                   877 (+)  1.000  0.932  cgCCCGCcgggg                       AP-2
V$AP2_Q6                   881 (-)  0.992  0.985  cgccgGGGGGct                       AP-2
V$WT1_Q6                   882 (-)  0.998  0.994  gccGGGGGg                          WT1
V$CETS1P54_03              899 (-)  1.000  0.983  cgtcacTTCCGgcgcg                   c-Ets-1
                                                                                     p54
V$NKX25_Q5                 899 (+)  1.000  0.952  cgtCACTTcc                         Nkx2-5
V$GABP_B                   900 (-)  1.000  0.952  gtcaCTTCCggc                       GABP
V$ZF5_B                    908 (-)  1.000  0.882  cgGCGCGcccgcc                      ZF5
V$ZF5_B                    960 (+)  1.000  0.864  tggggaCGCGCcg                      ZF5
V$ZF5_B                    976 (+)  1.000  0.882  cggggaCGCGCgt                      ZF5
V$KID3_01                  986 (-)  1.000  1.000  CGTGG                              Kid3
V$ZF5_B                    989 (+)  0.888  0.901  ggagggCGGGCtc                      ZF5
V$ZF5_B                    990 (-)  0.919  0.855  gaGGGCGggctcg                      ZF5
V$ZF5_B                   1017 (-)  1.000  0.843  ccGCGCGccgccg                      ZF5
V$ETF_Q6                  1024 (-)  1.000  1.000  CCGCCgc                            ETF
V$ETF_Q6                  1033 (-)  1.000  1.000  CCGCCgc                            ETF
V$ETF_Q6                  1036 (-)  1.000  1.000  CCGCCgc                            ETF
V$KID3_01                 1042 (+)  1.000  1.000  CCACC                              Kid3
V$ETF_Q6                  1045 (-)  1.000  1.000  CCGCCgc                            ETF
V$KID3_01                 1051 (+)  1.000  1.000  CCACC                              Kid3
V$ETF_Q6                  1054 (-)  1.000  1.000  CCGCCgc                            ETF
V$PAX3_B                  1058 (+)  0.815  0.845  cgccaccgCCACGgtcccggt              Pax-3
V$KID3_01                 1060 (+)  1.000  1.000  CCACC                              Kid3
V$KID3_01                 1066 (+)  1.000  1.000  CCACG                              Kid3

prkca
matrix                    position  core   matrix sequence (always the               factor name
identifier                (strand)  match  match  (+)-strand is shown)

V$CEBPA_01                  26 (-)  1.000  0.983  tatttcaGCAATta                     C/EBPalpha
V$OG2_01                    34 (-)  1.000  1.000  cAATTA                             OG-2
V$NF1_Q6_01                162 (-)  1.000  0.980  ctTTGGCatcttaccgg                  NF-1
V$PPARA_01                 219 (+)  1.000  0.815  gaactgcaggtCAAAGatcg               PPARalpha:RXRalpha
V$PPARG_01                 222 (+)  1.000  0.827  ctgcaGGTCAaagatcgaagg              PPARgamma:RXRalpha
V$PPAR_DR1_Q2              226 (-)  0.809  0.844  aggtcaaAGATCg                      PPAR
                                                                                     direct
                                                                                     repeat
                                                                                     1
V$GATA4_Q3                 233 (+)  0.907  0.947  AGATCgaaggga                       GATA-4
V$TCF11_01                 340 (-)  1.000  0.999  cgactagaATGAC                      TCF11
V$PPARA_01                 355 (+)  0.849  0.749  tttggtcaggtGAAAGgtta               PPARalpha:RXRalpha
V$PAX2_01                  355 (+)  0.970  0.863  tttgGTCAGgtgaaaggtt                Pax-2
V$PPARG_01                 358 (+)  0.822  0.835  ggtcaGGTGAaaggttaaacg              PPARgamma:RXRalpha
V$PPAR_DR1_Q2              362 (-)  0.824  0.850  aggtgaaAGGTTa                      PPAR
                                                                                     direct
                                                                                     repeat
                                                                                     1
V$DBP_Q6                   401 (+)  1.000  1.000  AGCAAac                            DBP
V$SPZ1_01                  401 (-)  0.998  0.984  agcaaacCCCCCacc                    Spz1
V$WT1_Q6                   410 (+)  0.992  0.993  cCCACCccc                          WT1
V$CACD_01                  411 (+)  0.960  0.973  ccaCCCCC                           CACD
V$KID3_01                  411 (+)  1.000  1.000  CCACC                              Kid3
V$KID3_01                  472 (-)  1.000  1.000  GGTGG                              Kid3
V$CACD_01                  480 (-)  0.960  0.973  GGGGGtgg                           CACD
V$WT1_Q6                   480 (-)  0.992  0.993  gggGGTGGg                          WT1
V$KID3_01                  483 (-)  1.000  1.000  GGTGG                              Kid3
V$CACD_01                  486 (-)  0.960  0.973  GGGGGtgg                           CACD
V$WT1_Q6                   486 (-)  0.992  0.993  gggGGTGGg                          WT1
V$KID3_01                  489 (-)  1.000  1.000  GGTGG                              Kid3
V$LXR_Q3                   507 (+)  0.859  0.855  ccgGGTTCcttcggggca                 LXR
V$STAT_Q6                  534 (-)  1.000  0.995  tccCAGAAagagg                      STAT
V$PAX3_B                   557 (-)  1.000  0.857  cagagaagCGTGAgtgggtgg              Pax-3
V$PAX8_01                  557 (+)  1.000  0.943  cagagaagCGTGAgt                    Pax-8
V$KID3_01                  573 (-)  1.000  1.000  GGTGG                              Kid3
V$KID3_01                  583 (-)  1.000  1.000  GGTGG                              Kid3
V$KID3_01                  608 (+)  1.000  1.000  CCACG                              Kid3
V$ETF_Q6                   680 (+)  1.000  1.000  gcGGCGG                            ETF
V$CP2_02                   722 (+)  1.000  0.898  GCTGGgcatctccag                    CP2/LBP-1c/LSF
V$ETF_Q6                   750 (-)  1.000  1.000  CCGCCgc                            ETF
V$LRF_Q2                   781 (+)  1.000  1.000  ggggCCCCC                          LRF
V$ZF5_B                    842 (-)  1.000  0.846  cgGCGCGcgtccc                      ZF5
V$ZF5_B                    844 (-)  1.000  0.873  gcGCGCGtccccg                      ZF5
V$ZF5_B                    856 (+)  1.000  0.852  gtcccgCGCGCtc                      ZF5
V$ZF5_B                    859 (-)  1.000  0.877  ccGCGCGctccta                      ZF5
V$ZF5_B                    879 (-)  1.000  0.884  ccGCGCGcgcgcg                      ZF5
V$ZF5_B                    880 (+)  1.000  0.892  cgcgcgCGCGCgt                      ZF5
V$ZF5_B                    881 (-)  1.000  0.864  gcGCGCGcgcgtg                      ZF5
V$ZF5_B                    884 (+)  0.922  0.877  cgcgcgCGTGCac                      ZF5
V$ZF5_B                    885 (-)  1.000  0.853  gcGCGCGtgcaca                      ZF5
V$PAX5_02                  930 (-)  0.973  0.775  tgggcggcgcCGCTCcgggccgcctctt       Pax-5
V$ETF_Q6                   959 (-)  1.000  1.000  CCGCCgc                            ETF
V$ZF5_B                    973 (-)  1.000  0.914  aaGCGCGagcgcc                      ZF5
V$KID3_01                 1007 (-)  1.000  1.000  CGTGG                              Kid3
V$CP2_02                  1008 (-)  1.000  0.908  gtggggccagCCAGC                    CP2/LBP-1c/LSF
V$CP2_02                  1034 (-)  0.957  0.941  ccggagagagCCAGA                    CP2/LBP-1c/LSF
V$PAX5_02                 1038 (+)  0.973  0.763  agagagccagagaGAGCGgctcggctcc       Pax-5

prkcb
matrix                    position  core   matrix sequence (always the               factor name
identifier                (strand)  match  match  (+)-strand is shown)

V$TTF1_Q6                   59 (+)  1.000  0.987  cctTCAAGtggc                       TTF-1
                                                                                     (Nkx2-1)
V$NKX25_Q5                  62 (-)  1.000  1.000  tcAAGTGgca                         Nkx2-5
V$CDXA_02                   94 (-)  1.000  1.000  tATTAAt                            CdxA
V$TBX5_01                  146 (+)  1.000  0.991  ccaGGTGTgagg                       TBX5
V$LMO2COM_01               159 (-)  1.000  1.000  cagcACCTGggg                       Lmo2
                                                                                     complex
V$TCF11_01                 232 (-)  1.000  0.998  gcacaagtATGAC                      TCF11
V$PPARA_01                 265 (+)  0.625  0.776  gaaatgtagggAAACGctca               PPARalpha:RXRalpha
V$IPF1_Q4                  306 (-)  1.000  0.935  catCATTAgccc                       IPF1
V$YY1_Q6_02                316 (+)  1.000  0.995  ccaGCCATttt                        YY1
V$YY1_Q6                   319 (+)  1.000  0.997  GCCATtttg                          YY1
V$NKX25_Q5                 374 (-)  1.000  0.966  gcAAGTGgag                         Nkx2-5
V$P53_02                   382 (-)  0.982  0.987  agACAAGtct                         p53
V$KID3_01                  396 (-)  1.000  1.000  GGTGG                              Kid3
V$PPAR_DR1_Q2              483 (-)  0.854  0.858  tggccacAGGCCt                      PPAR
                                                                                     direct
                                                                                     repeat
                                                                                     1
V$PBX_Q3                   560 (+)  0.942  0.956  GATGGatggagg                       Pbx
V$SPZ1_01                  564 (+)  1.000  0.969  gatGGAGGgtgctgg                    Spz1
V$CP2_02                   608 (+)  0.968  0.938  ACTGGctgcttccag                    CP2/LBP-1c/LSF
V$CP2_02                   609 (-)  1.000  0.894  ctggctgcttCCAGC                    CP2/LBP-1c/LSF
V$CP2_02                   677 (+)  1.000  0.946  GCTGGatcaaccgag                    CP2/LBP-1c/LSF
V$PPARA_01                 706 (+)  0.690  0.705  gcaccccagggCCTAGgaca               PPARalpha:RXRalpha
V$SZF11_01                 723 (+)  1.000  0.853  aCAGGGtgccagggg                    SZF1-1
V$AP2_Q6_01                729 (-)  0.980  0.978  tGCCAGgggcgcg                      AP-2
V$AP2_Q6_01                812 (-)  1.000  0.987  gGCCTGcgggttg                      AP-2
V$AP2_Q6                   812 (-)  1.000  0.950  ggcctGCGGGtt                       AP-2
V$KID3_01                  870 (-)  1.000  1.000  GGTGG                              Kid3
V$KID3_01                  879 (-)  1.000  1.000  GGTGG                              Kid3
V$AP4_01                   894 (+)  1.000  0.890  taaagCAGCTggcggctc                 AP-4
V$CP2_02                   910 (+)  0.957  0.886  TCTGGgcggggcctg                    CP2/LBP-1c/LSF
V$OCT_Q6                   930 (-)  1.000  0.990  cATGCAaatga                        Octamer
V$OCT1_Q5_01               930 (-)  1.000  0.992  catGCAAAtga                        Oct-1
V$LXR_Q3                   947 (+)  1.000  0.844  cggGGTTAcactggggct                 LXR
V$VDR_Q3                   965 (-)  0.956  0.897  ccgcctccctCCCCC                    VDR
V$MAZ_Q6                   971 (-)  1.000  1.000  ccCTCCCc                           MAZ
V$WT1_Q6                   971 (+)  1.000  1.000  cCCTCCccc                          WT1
V$AP4_01                   976 (+)  1.000  0.905  ccccgCAGCTggggccag                 AP-4
V$AP4_01                  1017 (-)  1.000  0.894  gcggcagcAGCTGggcga                 AP-4
V$ZF5_B                   1048 (+)  1.000  0.865  tacgcgCGCGCgg                      ZF5
V$ETF_Q6                  1061 (-)  1.000  1.000  CCGCCgc                            ETF
V$ZF5_B                   1087 (-)  1.000  0.914  caGCGCGgccctg                      ZF5

prkcc
matrix                    position  core   matrix sequence (always the               factor name
identifier                (strand)  match  match  (+)-strand is shown)

V$GRE_C                    296 (-)  0.952  0.849  cAGTACaccatgtggt                   GR
V$PAX8_01                  305 (+)  0.935  0.915  atgtggtgCATGAgg                    Pax-8
V$GATA4_Q3                 398 (+)  0.907  0.912  AGAAAagagtga                       GATA-4
V$MYOGNF1_01               440 (-)  0.929  0.723  gggaggcatagcACCAAgcccagaggctc      myogenin
                                                                                     /
                                                                                     NF-1
V$PAX5_02                  476 (+)  0.738  0.745  gataaagagcctgAAGCAtcacgaggaa       Pax-5
V$CDXA_02                  571 (+)  1.000  1.000  aTTAATa                            CdxA
V$MINI19_B                 633 (-)  0.998  0.946  tgcggctGAGTGggggaggaa              Muscle
                                                                                     initiator
                                                                                     sequences-19
V$CACD_01                  657 (-)  1.000  1.000  GGGTGtgg                           CACD
V$TCF11_01                 665 (-)  1.000  0.999  gggccaagATGAC                      TCF11
V$FXR_Q3                   669 (+)  0.819  0.859  caagatgacTGACT                     FXR/RXR-alpha
V$CACD_01                  695 (-)  0.960  0.973  GGGGGtgg                           CACD
V$KID3_01                  698 (-)  1.000  1.000  GGTGG                              Kid3
V$ZF5_B                    713 (-)  0.841  0.847  gaGGACGtcccct                      ZF5
V$AP2_Q6_01                736 (-)  1.000  0.983  aGCCTGcggaatg                      AP-2
V$WT1_Q6                   789 (-)  0.998  0.994  ggcGGGGGg                          WT1
V$WT1_Q6                   790 (-)  0.998  0.999  gcgGGGGGg                          WT1
V$WT1_Q6                   792 (-)  0.998  0.999  gggGGGGGg                          WT1
V$WT1_Q6                   793 (-)  0.998  0.999  gggGGGGGg                          WT1
V$WT1_Q6                   794 (-)  0.998  0.999  gggGGGGGg                          WT1
V$WT1_Q6                   795 (-)  0.998  0.999  gggGGGGGg                          WT1
V$LRF_Q2                   799 (-)  1.000  0.989  GGGGGcttt                          LRF
V$RFX1_02                  826 (+)  1.000  0.932  tggtcgtcatgGCAACgc                 RFX1
V$RFX_Q6                   835 (-)  1.000  0.981  tgGCAACgc                          RFX
V$TAXCREB_02               837 (+)  0.600  0.734  gCAACGcctaccccc                    Tax/CREB
V$SP3_Q3                   848 (-)  0.925  0.897  cCCCACccccgact                     Sp3
V$WT1_Q6                   849 (+)  0.992  0.993  cCCACCccc                          WT1
V$CACD_01                  850 (+)  0.960  0.973  ccaCCCCC                           CACD
V$KID3_01                  850 (+)  1.000  1.000  CCACC                              Kid3
V$SP3_Q3                   974 (-)  0.925  0.897  cCCCACccccgact                     Sp3
V$WT1_Q6                   975 (+)  0.992  0.993  cCCACCccc                          WT1
V$CACD_01                  976 (+)  0.960  0.973  ccaCCCCC                           CACD
V$KID3_01                  976 (+)  1.000  1.000  CCACC                              Kid3
V$LMO2COM_01               997 (+)  1.000  0.997  cagCAGGTgctg                       Lmo2
                                                                                     complex
V$AP2_Q6                  1018 (+)  1.000  0.935  ctCCCGCcgccg                       AP-2
V$ETF_Q6                  1021 (-)  1.000  1.000  CCGCCgc                            ETF
V$ETF_Q6                  1024 (-)  1.000  1.000  CCGCCgc                            ETF
V$PPARA_01                1062 (-)  0.899  0.701  tcagCTCTGaccccacccgc               PPARalpha:RXRalpha
V$WT1_Q6                  1073 (+)  0.992  0.993  cCCACCcgc                          WT1
V$KID3_01                 1074 (+)  1.000  1.000  CCACC                              Kid3

Prkg1
matrix                    position  core   matrix sequence (always the               factor name
identifier                (strand)  match  match  (+)-strand is shown)

V$OCT1_07                   41 (+)  1.000  0.977  gctatgaTAATT                       Oct-1
V$POU3F2_02                 42 (+)  0.869  0.900  CTATGataat                         POU3F2
V$VMYB_02                   52 (-)  1.000  0.995  tCCGTTagc                          v-Myb
V$HAND1E47_01              232 (-)  1.000  0.954  aaatCCAGActttaaa                   Hand1:E47
V$KID3_01                  321 (+)  1.000  1.000  CCACC                              Kid3
V$HMGIY_Q6                 344 (-)  1.000  1.000  aaTTTCC                            HMG IY
V$NKX25_Q5                 347 (+)  1.000  0.963  ttcCACTTaa                         Nkx2-5
V$KID3_01                  474 (+)  1.000  1.000  CCACG                              Kid3
V$PAX2_01                  481 (+)  0.991  0.873  cataGTCATgcatagcaga                Pax-2
V$KID3_01                  509 (-)  1.000  1.000  GGTGG                              Kid3
V$VDR_Q3                   640 (-)  0.953  0.921  tctccctcccTCCCC                    VDR
V$MAZ_Q6                   647 (-)  1.000  1.000  ccCTCCCc                           MAZ
V$WT1_Q6                   647 (+)  1.000  1.000  cCCTCCccc                          WT1
V$VDR_Q3                   650 (-)  0.956  0.919  tcccccccccCCCCC                    VDR
V$WT1_Q6                   651 (+)  0.998  0.999  cCCCCCccc                          WT1
V$WT1_Q6                   652 (+)  0.998  0.999  cCCCCCccc                          WT1
V$WT1_Q6                   653 (+)  0.998  0.999  cCCCCCccc                          WT1
V$WT1_Q6                   654 (+)  0.998  0.999  cCCCCCccc                          WT1
V$WT1_Q6                   655 (+)  0.998  0.999  cCCCCCccc                          WT1
V$WT1_Q6                   656 (+)  0.998  0.999  cCCCCCccc                          WT1
V$WT1_Q6                   657 (+)  0.998  0.999  cCCCCCccc                          WT1
V$WT1_Q6                   658 (+)  0.998  0.999  cCCCCCccc                          WT1
V$WT1_Q6                   659 (+)  0.998  0.999  cCCCCCccc                          WT1
V$WT1_Q6                   660 (+)  0.998  0.999  cCCCCCccc                          WT1
V$WT1_Q6                   661 (+)  0.998  0.999  cCCCCCccc                          WT1
V$SP3_Q3                   663 (-)  0.981  0.920  cCCCCCcgcaggat                     Sp3
V$WT1_Q6                   663 (+)  0.998  0.999  cCCCCCcgc                          WT1
V$CP2_02                   667 (-)  0.968  0.943  cccgcaggatCCAGT                    CP2/LBP-1c/LSF
V$TAXCREB_01               689 (-)  1.000  0.888  actgCGTCAtccttg                    Tax/CREB
V$CREB_02                  690 (-)  1.000  0.966  ctgCGTCAtcct                       CREB
V$TCF11_01                 694 (+)  1.000  0.998  GTCATccttgaga                      TCF11
V$OCT1_07                  710 (+)  1.000  0.914  cacatggTAATT                       Oct-1
V$OG2_01                   717 (+)  1.000  1.000  TAATTg                             OG-2
V$MEF2_03                  721 (-)  1.000  0.903  tgttgcTATTTcaaggatcaag             MEF-2
V$BCL6_Q3                  728 (+)  0.980  0.985  atttCAAGGa                         BCL6
V$NKX25_Q5                 738 (-)  1.000  0.968  tcAAGTGtca                         Nkx2-5
V$CACD_01                  762 (+)  0.948  0.965  ccaCTCCC                           CACD
V$SREBP_Q6                 801 (-)  0.991  0.969  tgatggAGTGAacac                    SREBP
V$KID3_01                  857 (-)  1.000  1.000  GGTGG                              Kid3
V$PAX5_02                  859 (-)  0.973  0.764  tggggtggcgCGCTCgcgtactctcacc       Pax-5
V$ZF5_B                    861 (+)  1.000  0.908  gggtggCGCGCtc                      ZF5
V$KID3_01                  862 (-)  1.000  1.000  GGTGG                              Kid3
V$ZF5_B                    864 (-)  1.000  0.876  tgGCGCGctcgcg                      ZF5
V$PAX5_02                  886 (+)  0.738  0.753  caagcgactgggaAAGGGggacgaggga       Pax-5
V$VDR_Q3                   901 (+)  0.956  0.907  GGGGGacgagggagg                    VDR
V$WT1_Q6                   911 (-)  0.998  0.994  ggaGGGGGg                          WT1
V$VDR_Q3                   918 (+)  1.000  0.899  GGGTCtcaggggagg                    VDR
V$OG2_01                   944 (+)  1.000  1.000  TAATTg                             OG-2
V$PPARA_01                 969 (-)  0.814  0.770  tcacCTATTccccagagacg               PPARalpha:RXRalpha
V$MYOGNF1_01               984 (+)  0.787  0.739  agacgctagggaTTAGCactctgcctctc      myogenin
                                                                                     /
                                                                                     NF-1
V$PAX5_02                 1069 (+)  0.973  0.790  ggagcgatcgcagGAGCGgggctgcact       Pax-5

Prkg2
matrix                    position  core   matrix sequence (always the               factor name
[truncated: 19,856 more chars]
