# Supplementary material for: Integrative Gene Regulatory Network Analysis Reveals Light-Induced Regional Gene Expression Phase Shift Programs in the Mouse Suprachiasmatic Nucleus
Source: PLoS One. 2012 May 25;7(5):e37833. doi: 10.1371/journal.pone.0037833 (PMC3360606; doi:10.1371/journal.pone.0037833)
Supplement: File S2 — Promoter Sequences. Promoters defined as the regions between 1000 bp upstream of transcription start site to 100 bp of the transcript. The transcription start sites were determined using RefSeq sequences. The sequences are in FASTA format. (TXT) [file pone.0037833.s015.txt]

>avp
ACCAAGGACTATTTCTGAGCTCTATCCTACACCCTAGCTTCTACCCTAGAAGGCCTGGAA
CTCACAGAAACTCTCCTGCCTCTGCTTCCCAATGGCTGGGACTAAAGGCACGCGCCACGA
CTGGCCTTCTTTTTATGTTTTTAATATTGAGACAGTGTCTCACCAAGTTACTCAGTCTGG
CCTTGAACTTTTGACCTTTCTACTTTAGCTTCCCAAGTGGCTCTGACCACAGGCCCATGA
AGCCAGATCCTCTGTGCAAGCTTTGCACCTTACTGAGCCTGGAGTTGACATTGCCACCAT
AGCTTTCCCATTTGTGTCCTTAGTAGAAACAATGGGCACTATTCCCAAGCTCTCCCCACC
CCCGGCTCTACAGGGTTATGCATGGGATAGAAACATCCTGGGTGCCCCCGAAGGCAGCCA
TGCCTGGCACAGGGCAGACCTTTCACTGTGTTCAGCCTTGACTCCATGACTGTGGCCGTT
AGCCCATGAGACTGCAAGTGGGAATTTCTTTCTAAAGCCCACCTGATATGGGTGCTTCCT
CTCATCCTATACCACAACTAACAAACCTGCCCACCCCTTCTGGTGCTGACCCTGCTCCAA
ACGTGCCAGCCCTTGCTGGATGGGGCCTGTGGACCCCTTTAGTCTGCTGAGAGCAGCTGG
AATATTCAACTATGATTTCCAGGTGACCCTCCAGTCGGCTCACCTCACTGATCGCACAGC
ACCAATCACTGTGGCAGTGGCTCCTGTCACACGGTGGCCGGTGACAGCCTGATGGCTGGC
TCCCCTCCTCCACCACCCTCTGCACTGACAGGCCCACGTGTGTCCCCAGATGCCTGAATC
ACTGCTGACAGCTTGGGACCTGTCGGCTGAGGGCTCCTGGGGAGCCACTGGGGAGGGGGT
TAGCAGCCACGTTGTCGCCTCCTAGGGAACACCTGCAGACATAAATAGGCAGCCCAGCCC
GCCAAGGCAGCAGAGCCTGAGCTGCACACAGTGCCCACCTATGCTCGCCAGGATGCTCAA
CACTACGCTCTCCGCTTGTTTCCTGAGCCTGCTGGCCTTCTCCTCCGCCTGCTACTTCCA
GAACTGCCCAAGAGGCGGCAA

>grp
AGTATTACTGTACTTCTCTGGCTACTAAAAACAATCTTAAAATCAGCATTTTTTTTCTTC
CTCCCTGGAGCCAGATACATGCCCAAAAATACATTTCAAGTCCAAGAAAACTGCCATGCA
ATGTGTTATGTGTGTGAGATCACTCAAGAAAGGCACAAATGTAGTATCCTGCCAGGAACT
CAGACCGGAGATTTTTGTATCAACATCATGTTCACAGGGAACAATCAAGCCTCAAACAGT
GAGGCAGTTCCCCAGCCCTTGGTGGGAAACAAGCCTCACCTATTATAGGCACAGCCACAG
CATCGGCCTGGCAGCCAACCCGTAGGCAACAACATCCTACAGGCTTCTATTTATTGTCAC
ATCGGGTATGGTGCGTGTCCCCTTAACATTATTGTATGGGGAGGGTCTTCAGAAGTGAGA
ACAGAAGGGGCAGAGAGAAAGTGAACAGTTCTTTAGACGCCTTGCATGTGTGAAGTAGCT
AAGGGACACTGAATTAATTGCTGGAGAGGGAAATTCGCAGGAGAGTGGGTTTCCCGCCCC
CCCCCCCCCGTTTCTTGGAAGCGGTAAGTCTGCCAGAGGGGCCAGTGTTTAATCCAAGTA
GCTTTAGCTCTGTACACAGAGCGCATCCTCCTGCGTTATCCTGCATCTGGCAGAGCAAGT
GAGGCTACTGCTGTTGCTGCTGCTGCTGCTGCTGGGGATTGCCAGGGGCAAAGCAAAGCG
CGGGGGGCGGGGGGGTGGTGGTGTTCATGATATCTCGTTGGAGAGGACGTCTAAGATGGT
AGAAATTAGTCCGATGGGACTAGGAGAAAAAGGGAGATGGGTCAAGGCATACTCAGCCTT
TCATCACTGTAGATGGATGGTTTCCCAGCCAGGCATCTGGGAGCGCGGCTCGCTATAGAG
AGACGTCAGTGCGCTCAGGTCCCGGGTGTAAGAACCCCCGGCCCCTCCCGCGCAGGCTTC
CTTTATATAAAGTCCAGGGCCGCGTGGAGTCTGCAGCAGTGGCTCTCGAAGCGGCAGTGG
CAGAGCTCCTGAGAACCGTCCTCCTGTCGCTGCTCCGTCGGGACAACGCACTCTCAGCCT
AGTCGAGAGCTCTGAGGGTTT

>vip
GACATTGCCTTTGTTTTCCATGACACTCTTAGGATAGCTGCATTTTGACATTAAGTCCCA
ATTAAATGTATGTCAGGCTACTTTGAGGTTAAAATCAACAAAAAAAAATTAAGCATTCAT
CACAGTACTCTACAAAGGTCTTTTCCCTGATCCTTTGAAATCACATTTATGTAAAGCGAC
TGAGTTGGAGATTCTGAAGTAGGGTGAGTTTTGAGGGCAAACAAAGTGATTCAACATTAT
GCAAAGACATAAAATGAGGAGAATGCCTTTGAAGAGAAAGAGAGATTCAGTCCCTGGAGT
ATACAGTCTGATCATTATTTATTTTTGGAATATTTGATATAGTGGGCAAAGAGAAGGAGT
GGGAATTATGATATTTTAAACAAAGTGTAGAAGAGTGCTAGTGCCATGGCTTACACAACA
GCGTGTATACTATAGCATCTTAGACACATAATGGAACCCCTCTCCCCGAGGATTAGACTC
AACATAAAAGAAGTGTAATAATAGAAAGATGCAAAATCATTTATGACTGCTTTTTAAATT
AGAGTAGGTTTCTAGAAAACTTTAATTCAGATATGCATAAGCAGCATAAAGTTTTTTAAA
AGGCATTAAAGCAATTGACACTTTGTAGAAACGAGGAATTATACTCTAAGCACAACACAA
GTTTTCTGCATTTGTTCCTGAAGAAAGTCCTTATTTTCTAAGGTACTCCTAGGCCCTGTC
TATAACATTATAATCATCTTCTAGTTCATCACAGCTAAGTAAAGATTAAAGCATTGCACA
TCCAGCTAAGTACTTTTCTTTTTTTAAAAAAGAGTTCATTTCCTCTCTCTTGAACTTGTT
TGCTATAAATGTATATAAATCAGGCATGATGACAATTTAATAAGAACTTCAAGACCTGTT
CATCCCATGGGATCACTACTGTGACGTCTTTCGGGGAGCCTTCTGATTGCTCAGCCCGAA
GCACAAGCCCTATAAAATGAGAGACTTTGAGATGCTGGTCAGCTTGGACAGCAGAGCACT
AGCCAGCTACAGCCAACCGTTCCCCAGGAACCGGGAACAGACTGGTGGAGCCTTCCCTAG
AGCAGAACTTCAGCACCCTAG

>bhlhe40
AGGCACCCTGAAAGGCGGGAGGAGATGGGTGCGCGCCAGTCGGGTGCCAGGCCACCCGCA
GGCTGCGCCTGGGACCTGAGCTCCCGGGAGAGTCCGGGGTGGGGGTGGGGGGAGGGGGTC
GGCACGGCTCACACGGTCCACGGTCAGGTGCGCGCGGCGTGCTCGGCGGCGGCCTCGGCT
GCCCTAGCTCCTGGCCACCAGCCCGCTTCCCATGGGGTGACATCCGCCCCGCCCTCGGTC
CCTCCCCAAGGCGGGCAATTCCTGGACACTGAGGCTGAGCGCTGGGGGGGGGGGGGGGGG
GGGGGCTGGGAAGCCAGGACGGAAAGAAACCCCAGCCTCTGGAGAAGGCTAAGGGGGGCC
GACGACTCCCTCAGCTGCGCACCGGTTCCTAGGAGCGGGCCAGGCGGGGGAGGAGGAAGA
AGGCTGGGCTGGAGCGACCAAGGGGATATTCCTCTCCCGGCTTGAGTCAGACGCGGGCGG
AATCCGTCCTCCCCCGTTCCCTCCCAGGAGACGGGAACTTACTTCATTTCCCTGGGGCAG
GTTCGCCCACGTTACCAACTCTTCCCCCCCCCCCTCCAGCTCCCCGGTTCCTTCCAGCTT
CCGTGCCCCCCACCCAGCTGGGCAGGACTCTGGCTGCGCTGCCACCCCCTCTTTCGGGGA
AAGGAGGCCGCAGCCGCAGACACCTGGGGGCCCGAGGTTTGGAGGGGGGGGGGGCACTTC
GCAGCCGCCAGAGCGTTGTCCAACACGTGAGGCTCATGTGATGAAGCCGGGGGAGGGCGG
GCAGGTCGCTCCTTCCCTCCCCGGCAGCGGCCAGACGTGCTTGGAGTCACAGGGTAGAAC
ACGTAGCTTCTACCCACCCACTCGCTCCCATTTAACCCAGCCCGCAGCCTCTCCTTACTC
CTCGGCTCGTCCCCTCCAGCAACTCCCCCCCCCCCGCCCCGCCCGCTCCGCCCTGAGCAA
CCCCCCCTTCCCTCCCGCCTCTCCGCCCGCCCCACTTCTCATTCACTTGGCTCGCACGGC
GCAGACAGCGCAGCGAGCACACACCGCCAGTCTGTGTGCAGAGCGGGAGCCAGAAGCCGT
GGGGACACCCGGCCATGCACG

>arntl
AGCTTGATGATCTACAGGAGTTCCAGGATAGCTAGGGCTACAACAGAACAACTAACCACC
CAAACAAACAACTTTGCAACTTTTCTTTCTTTCCCGCTCCTTTGATACTTTTGCAAAGTA
CATTTGCTAGGGCCATGTCCATAACATGTAATAGAATCTTGCTCAGGTCTCACCCTGTGG
CCCCGGCTAGCTCAGTACTCGCGATTATGCCCCTGCCTCAGCTTCTTGAGGGTTGGAATT
ACAGACTACGCCACCACCCCCGGGAGACTTCTCTTCCGATCGGGAATGACAGCTCCACTG
GACGCTTGGAGGTCAAGAGAAAAAAAAAAAAAAAAAAAAAAAGAACGCGCGATCCGGTTA
GTCGTCGGAAGGAAAAGTCTTCTAAATGCGCTAGCTATTAGCGCTGTGGTTCCGACTAGG
ACAAGCCAGGGGTTTCAGGAAGGTTCTGTCACTCTGTGTTCCTAAAATGTGGTTTCCTAG
ATGGAGCTGGAGAGGGATGGGCGAAGAGATGCGGCGTTTTCTCAGTGTTCTGCGAGCCAG
GAAGGGGACGGAGGAGGAGGGAGAGCTGAGAGGCAGTCACTAGCCAGGGACGCGGCTGAG
GAGCAGGGGACAACGGCGAGCTCGCAGAGTCCGCAACGCAGTGGCCTCAGCGAGCTTTAG
ACCTGAGGGGGAAAACCGAGGGCTGGGGCAAGAAATCCACAGAGCGTGCCAATTGGTCCA
CTCCTCGGGGCGTGTGCTTCTGTGCGCCAAATGATTGGTGAAGGGAAAGTAGCAGGTAAA
CCAGCCCTGCCGTCTTGCCATTGGTCAGAGGCTTTCCTATCGGTCACTCGATTGGCTAGC
CTAACGCAGAGCAGAACGCGAATTGGTTTGGGTTGTCCGCCAAGACAACTCCGTTCGCTC
TCTCTGATTGGCTAACGGGAAGAGGCAGGTATCCGGGCTGCGCGGCTCCTCCATTGGTGG
GCGGGGAAGGGGGGTTGGGCACAGCGATTGGTGGGCGGGGGGCCGGGCCTGGGCCGGCGG
GGAGCGGATTGGTCGGAAAGTAGGTTAGTGGTGCGACATTTAGGGAAGGCAGAAAGTAGG
TCAGGGACGGAGGTGCCTGTT

>clock
TACCTTGTAGACAGGATTTTTGGAGCTAAAGAGTATAGGTTTATTTATTGCCTTCTGTTT
GCTGTACGAGTTGATTTTTAAAAGAAATTGCTATGAATTAGCTTCTTTCCCAGTAATTCG
GGTGCAGTAGCTAAGAAACCAGTGTAAACTAGGGTCCTGGTTCATCCGTAGCGCCATGCT
CATCTTTTGCAGTGCCTCCTGCCTTTTCATAAAAGGAGCAAACACATCCCGACCTTTTGC
TTCCCTGGCTACAGCCGAGGTCACTTGGGTCGTCCAGGTCCATCTCGGGGAGCAGCCAGC
CTAGCGTGTCTCTAGGAGCCGGGAAACCGAGTCCCAGGCATCCCACGAACCTCCAGGAGA
GGAAACCGAGCACTGGGCTGGAGAAGTCTAACTTGGCGTAGGCCAAGCTCTCTGCTTTCC
CGGGGACAGAGGCACCATTCCAGGCGGCGGCTCCCACTGGTTGGGAGCGCCGCATCCCGG
GGAACCGCGAGCCGCCCAGGGCGCTGCGGGCGGCCGCACCCTCCGCTAGGCCCCGCCTCC
CGGCCTGCGAAGGGAAGGGGGCCTCGGGGCATCCCGGCTTCCCTCGGCGGCCGTGGAACG
AGCTCACGCCGGCCTGCAAGAGTGGGATTTCCTCGGGTGCCCGGGATCCCCAGGCGCGGC
TTCGGGGCTGCCTAACGGGGAAAGTCGCATGCGCGCCCGGCGCGCTGAGGGAAGGCGGCC
GCGAGGGGAGGGGCGAGTGCAGAGCCTGGCCGGCCGCGGAGCCCCGCGCCCACGACGCAT
GCGCCGGGAGGCAGCGCAATCACGGACTCGGCTGGCGGCTACCGGCTGGAGAGAGGAAAC
CCCGGACGGCGAGAGCGCGAAGGAAATCTGGCCGCCGCCGCGCACGCGCTCCCGGTGAGT
GCGCCCCACCGGGTGGGCCTCGGCCCGGCGCGCGGCGGGCGGCTGGCCTGGGTGGCGCAT
GCGTGCTCCCGGGTTCCGTGGAGGAGGGGAAGGCCGGGAGGGGGAGGAGCGCGGCGGTAG
CGGTGAATTTTGAGGGGTGGGTCGGGGGCGCGCACTCGCCGCCCCTGGTGCTGCCGGCTC
CCGGAGCCGTGGCGTGTCCCG

>cry1
CTTCCTCAGCCTGCTTCCATATACAACCCGCCTAGGGCTACCAGCCTAATGGTGGCGCCA
CACACACTGGTCGGGTCCTTCCACATCACTCATTAATCAAGAAAGTGCCCAGACTTCCCT
ACAGGCAACCTGATGGAAGTCTTTACTACAATTAAGGTTCCTCTTCCCATTTAACTTCAG
TTGAAGAAAAAAAAAAAAAAAAAAAAAAAAAGCAAAGCAAAAAGCCCAAAAACCTAATCA
AAATACCTTCTAAACTACACTTCATGTAATAGATTAGAGTTGATAAATTGACGATGTATC
TACAGTATTATGAAATGCTGAATATCTGAGATCGGACCTGTCTTCTCCAGAGCTTGGGCA
AAGGTGCCCGCCCCAAACAGTAAAAAAGGCTAACGGCGTGATTTCTGCTCCTTTCAGAGC
AGGGGACTCCGATTAACACCTGATTGAAGCTGGGTGAGAGGCAGGACTGTGCCTCGGTTG
CCTCTCACCCAGCCCAGCAATAACTCTCAGGGCACACGGAACTGGCTTCAGACCTTCCAC
ACAACCCATAGGAAGAGCCCTGGGCGCGCTCCCGCGTCCTAGCCTCTTCTCTTCCACCGC
GAGAGCGCAGCGCACGCGCGCCGTGCCCGGCAGAGCGCGCGCCCGCGAGCTCCCCGCAGC
CCCGTGCTCATCCGGGTCCCCGCGAGCCTCGGCCAATGGAGGCGGCTCCCGGCCCCGGGA
GCAGAACTATGCCTCCTCCCCCTTCTCGCGGCCTGTGGCCCCCGCGAGCGGCCTGGGGCT
CAGGAGACCCGCAGAGGCTGCGAGTCCGGATCCCACGCGAGAACTCAGGTCGTGAGCGCC
CAGCGATCGCAACCGGTCCCGAAGCACCGGGCGCGGCGGCGCACGCGGGGGTCTGAGCCA
GTGTAGTAAACACACTTCAGAAACGTGAGGTGCCGGTGGTCACGTGGGGTGCATGCCGCC
CAATGAGAAGCCGGGGGCGGGGCGGAGGCCGCTGACGCGGCGGAGTCACCCGGGCAGCCT
CGGGACCGGTGACCGGCAGGCGAGCGTCCCGCGGCCTGGAGCTCTAGCCCGCGCTCTCCG
AGCTCGCTGCCCACTCCGGGA

>cry2
ATAGGATCAACACAAGGACAAATCGGAACAGTTCTCTGCTGGATAGCTCCAGCCCTCCAT
CCCAACTAGCCCATCTTAGCCCAAGTGCAACGGTTGCTGCACTTGTTCAATCAGCAAACT
CTGCCAGAATCTCCAAAGAATCAAAGGATTCCCAAAGGAGACAGGAGAATATTGCCCTGC
ACATCTCTGATTCCCACATAGAATCCAGTTCAGAGTTTTGTGCAAAATAACTGCACTGTG
TCTGCTAAACAGAACGTAAAAGAAATGAATTCATTTGAGGGCATAATTACTGCCTCAACC
CACGTCCTCTGAAACCTTTGTCCTTTCTCCCAAACCCACTCCTGCCGCATAAAAGGGCGT
CTCCTTTATCCTTATGCCTTTCTGTATGCAAATACCAAGATTCTCTGCGAGGAAGTGGAT
TTTGAAATCGGAAGATTCTGAGTGGAATCTTACTGGATTCATGGTATTGCGCAAGTCATT
CAAACTGGGGCGCCCTAAGCTTACTTCATCTGCAGAGTAAGACTAACAAGCATCTGTTTT
ATTCGTGTTTATGAAATGAACGTTACCAGGATGAGATGAAAATAGAAAATAGGACAGTTT
GTGTAAGGCAATCACCGCTCAGCCTCACATATGAACAGGACAATGAACTGTTAGAAAGGG
CCCGGTAACAGGTCTGTCAGCCACCGGCCGGAGTCACCGCAACCCCTGTCTTTCCCGGGG
ACGCGAAATGCGTAGGAGATCCGAGGTCCCTCCAGACTCAGCCCACGCGGGGCGGACGCA
GCGCGGTCCTGCGTCACCGGCGGGTGGCTACCAAGCGGGACCACACATGGTGGGAACGTG
AGGGGGCGGAGCCTGCGCCGACGCTGCTGACCAATGGAACAGAGGGAGGGTCCCACCGGG
TCTCACCCAATCACAGAGGCGATCCAGACTCCTTGGGGCGGAGTCATGCCAGGGAGAGGC
TGCATCATAGGTCGCTGGGCGGGCGCTGGGCGGGACCAACGGGGCGGTCGGGCGGAGCGG
CAGACCGAGACCCAGTCCAGGCGGCGATGGCGGCGGCTGCTGTGGTGGCAGCGACGGTCC
CCGCGCAATCGATGGGCGCGG

>csnk1d
GTGCAGGCAGGCACTGCAGGACCACCAAAAGGAAGGGTGGTGGAGCTGGGAGACTAGAAG
ACATGTCAGCTCCACGTGCTTCTGCAGGGCTGCTGAGTTGTCATGCAGCGTGATACCCTG
TGCAGATGCTACGGGTGCTAGCTGACCAAATAGAAGCATTACACTCATCTGTGACTCTCG
TGTTTCTGGCTGGGTGAGAGTGGGCCTAGAAAAGCATCTATTTGGAAGGTTGTCCCCTCC
TGGTTAGGGGGCACCTCCTGTGTGGTAGCTCCTCCAGAGTCCCTCCTCAGTGGTCAGAAT
GGACAGCCAAGTCTTGGAAGCTGGCCGTCAGCCTGAACTTCAGAATTCATGTTTGTGTTT
GCCAGGGGAACATGCAGATCCAATGCAGACCAGATAAAAATGTTGACTCTCTCTCCAGGC
AGACAGCCCTGGAGAGCGATCAGAGTCTGAGACATACCCTCTACACCCTCAGTGAACTCA
ACACTGACCTTCCTGCCCACAGTGGGTCCCAGGAAGACCTCTTTTCTTCCACCCTTGTGT
GCAAGAAGCTGGCAGGCAGCAGCAGGCACGTTTTGCACCATTCAAAGCCCACAACTGGTG
ATTCCTACAAAAGCTAACTGTCTACCTGTGATCTCAGAGCTAGGCCTGGACCGCCCTCTC
TGCCCTTTTCCCCTATCTGTAAAGGGCCTTTCCCGGGGTCTACAAAAGGAACTGCTATTC
GGCTTCTCTCTGCCTGTTTAGGGGCAGGGTCGCTATAGCCCAGGCTGGTCTCGAACTCCC
AAGGGCTGGAACTACAGGCATTTCTTACCACACATGGCTTAGCTTCCTCGGACTTCTATT
GGAGACAAATGGGAAGACCAAAGAGACCAGCTGGAGTCATCCTGCGGGAACGGTGGACAC
TGGGACAGAGAAACAGGCCTGGTTGCGACTGCGCAATCCATCAAGTAGCCAAGCCCCGCC
CCCGAGCACGGTGGCCCCGCCCCCTTGGGTTGCTAGGGGAAGTGACGTCACAGCGCGATG
GCGGCGGCTCCTTTAGGCAGCTGAAGGGGGATTTAGGCCCGGAAGATCCGAGTCCATCCG
CGGCGGGGAGAGGGCGAGCGG

>csnk1e
CATCCCCAGGTCCACCAGATGAACATGGCCATCTTGCTGGGCTGTGTGGGCCTGGGCAGA
CCTTTTGCCCTCTCTGGGCCACAGTATCCTGCCCTCCTGCCCTGTGATAGGACCTGGTCT
ATAGGTCTCCCAGCAATCTCCTCAGCCTCGGGGAGAAGATGCGGTTATTATGAAGTGACT
CTTTCTGAGATGTGCTTCCGGGGTGATCAGAGGTACTATGTCCACAGTAACAGTTGTGTG
TGTGTGTAGAGAGAGAATGTAGGTGTGTCATAAGTTGGAGCTTTGCATGACCCACTGTAA
ATATCATTTTAATAGCCTTGTGCTGGGACCTTCCATGGTGGAGCTGGAAGCTGGTGGGAA
GCCTTCATTAACTCTCCCATGACCTGGGAAGGCTATGGTCCTTCTTCCTCGTTTGCAGTT
AAGGACATTCAGGCATTGTCTGGGGGATGACTTTGTTGAATGAGCACCTCTGGGTCCCTG
ACTCACGTGTGAGTTCTTGGTGAGGGGCAGGGGGCTCAATGGGTGAAACTACGTTGGAAT
CTGAGGGACTGTCACAGTGGATCTGAACGGCAGAGGACAGAGCAAAGAAAAGTGTCTGCC
TGGAGTTTTCTCTGACCACACATCCTTGGTCCTTGTCCACGCCCCTCAGTCCCTATGCTT
TATTCCCAAAGCCCCTGGCCAGTGTTCTCTACAGCCTTCAGGCTACTGAGCCCTAAATCT
CTTTTGCAGTGCCAGGAGTCTCAGCTGATTCTCTCGGGGGTCCCCGCAGCTTTGGCTGGA
GATAGGGCAAGGCCTGAGTATAGGAAATCTTAGTTTTGTGTGCCCCTCACCCAGGGTGGC
AGCGTCAGAACACGCTCTCCGGGGGCTGCGGGCCCTTTAAATCCTCCGGGGCGGCGGCGG
CGGGCGGGGGATGACATCAGCGGGCGGGCCCGGGGCTCAATGGGAACCGCGGGGACGCGC
GCGCGGGTAGGGAGCGCGCGAGCCGGCGGCGGGGGCGGGCGGCGGGAGGCGGCGGAGCGC
GGAGCCTGAGCCCGGCCGGGCCGAGCGCAGCGCAGCGGGCCGGGGAGAGGCTGGCGCGCC
CGCGGCCCGGCGAATCCTCTG

>gsk3b
GCCAGTGTCCACTCTAACTTACTCTAGTCGTAGTAGCCACGCCACACAGCTCTCGGATGG
ACCAAGGCAATGGTCTCCTTTGTAGAACAATGGACGCTGGACTACATGTGAAACCTACTT
AGGCAGCAGTGTGCTGATCATCCAATAACACTAAAAACTGCTGCGAGCAATTCTGACTTG
AGCTTCCTCCTAGGATTCGAGGTACTGTCCTGACCACATTTCCCCTCACCTGTTTTCGGG
GCTGCTTTTGCGCTGGACAGTCGCGCCCATGGACCGCGCTCATCTAGCATGAGCTCATCT
CTCGGGGGCGTTTCCAGAAGGCCTGGTCTGGCCTTGTGCGCCTGCTGCAAAGGGCTCCCC
CCCCCCCCCCCACGAGATCAGCGGCCCCCCGCGATGGGCGGGCGCGGCTGCCCAGAGGCT
CTCCTTCTCTGGAAGCTTTGTTCCCATTTAAGCGCTAGAGGGTTCGGCCCCGGCCACGGC
GCCCTACGTCTTTCAGAGAATAGACGTTCTCATAGGCTCAGCACGCGCGGTGGGGAGCCT
CGGGCGCACTTGGTAAGCCGCGCCCCGCGGAGCTCCCGGGAATGGGGACGGCCTCACGCC
CCACTAGAGCGCTCGGGGCCCGACCCTCCGACCGCAGCATTGTCGGACCGGGCTGCACAG
CCAGCACGAGCGTCGGCTCGGAAAGCAGATGCAGGCCGACCACTCATCCCGTCCGCCCGC
TTAGGGACCACCCGAGGCCAATCCCACTGCAGCTAGGTCTTGCGATTGCACAGCAGTGAG
CGCCTATTGGCCGCCGCCACGGGCTCCTGCACCCTCCTTCTCCCTTTCGAAGCTCCCCTC
CCCCCGCGCTCCAGCTCGACGCTGCAGACCAATGAGATGGCACTTTATAGGTGCCCTCCC
TCCGCTTTCTTCTTCTCCCCGCCTCAAAGAGGGAGGGGAGGCTCTGACTGGCCCGATGTC
CTCGGAAGCCCCCTTCCCTTCACCAATCACCGAGAAAGGTACACGCCCAGCGGAGTTGTC
CAGCCAATGAGGAAACGGGCGCGGCGCCCAGCCGTGCAGTTCCTCCCGCGACTCGGGAGT
TTCGCCGTCCTTAACTCTTGA

>npas2
TGAGATGATTCCCATTTACCCGGGGCACGGATTCTTTGCTACCCCCCTAGTGACAACTTT
AGCAGGACCCTGGCCGGCAGCTCCTCAAATGTCAAGCTCGCCTCCCCTCTTCCAGGTTCC
GCACTAAGCACAGTCTCCCCCTTCCACCGCGCCCAGTCCGGACCAGACTGGCCGGACCCC
CACGTCGATACCCCCACACCCCCCTCCCCAAGCAGCCCCGCAGGACTCGCAGAGGCCCTG
GGGGCGCACCGGTGTCTGCCCCGCCGAGAGTCGCCGGGGGGTCGCAGGGTCCGCGTCCCT
GCGGCACGCGCTGAGTGCGCGGCTCACACTGGGTTTGGACCGTAGGGGGGTGGGGGGAGC
GGGTAGCCGCCGGAGCCTGGAGGCTTAAGAGGAAGAGGAGGAGGAGGAGGAGGAAGGGGA
GCGGGAGGAGGAGGAGAAAGAGAAGAGGGAGGAGGAGGAGGCGGCAGCGGGGCGGGGAGG
TGGCGGCGGTCCCCAGCTCTACGCGCCCAAGAGTTTGCGGCGCGAGCGGCGGGCTTTTCC
GCAGGACCCGAGGGACCCGCGCAGCGGCCGCGGAGCCCCGAGACCCCGGCGGCAGCGGCG
AGAGCAGCGCCTCCCGCCGCCGCCCGGGAGAAGCTCCCCGAGCCCGCCTGCCGCCCCGGC
TCCCCGCGGCGGCGGGAGGCGCGTCTCCCCGGCCCAGTCGGTGCCCGGCCTGGCGGGGCC
GCCCCGGCCCGCTCGGAGGTAAGAGGCCACCGCGCTTGGGGACGCACGATCTCGGGTGGG
AATACGTGCGCGTGGCTCGCGGCTCTGGTCACCTGCTCGCTAGCGCTGGGGACGCGCGGG
GCAGGGAGGGACGCTCGGGCGCGACACCGCGCGAGGCTGCGCAGCGCAGGCACCCGGGGG
TTGGGGCGCGGGGAGGTGAGTCCTGCGCACTCCGGGTCCTGCCGCCCTGGGCTTCGGGTC
CTGCCAACCGCTGCAGCCAGACAGACGGTGGGCTCCCGGAGCTGCTCGCCAAGAGAGAGG
ACTAGGCACCCCAAACATCGGGATTCGGGGGTCCTCCGAGGGTGCTAGAGGGGTACTGCG
TGCCCGGACAGAAGCTTTCAA

>nr1d1
TAGGAGCTTGCTTTGCAGCTCAAGTCAGCTTCAAATTCACGACAGTCCTCCTACCTCAGC
CTCTCAAGGACGGTGATTGCAGGCACGAGCCACTACACCCTGCCAATTCGGGGAGTTGAG
GGGTGGGAGTTAAATGATCCTCATGTTCTCCCTAAACTGTGGGCTTCTTCTGCTATCATG
AAGCCCTGCAGAGAGCAGACCCCCCTCTCTCTATGAGGACCTCAGAGCACTTTCCCTTTG
TTCTCCTTTTTATTTCCCAGACAAAGGGAAATGACTCACCCCAAAGTCACTTGAGTGGGC
AGTGTGGTGTCATATAAGCAAACAGGGAGTCCCTAGGGATATCCCCGTGCTATGCCAGTC
CTACCCGTGGGGGCTGGGGTTAGGGTGAAGAAGAGAAAGGGGTTTTATTTACACTGCTTG
TCGCCCACCTTGTCACCATAGCAAAAGATGCTTAAGTTCTTGATTTAAGGGAAATCTCTC
CTCCCAGCTTGTCTTTCTCCCCCTAGTCACCACTAACCTCAGGGTGAGGTCAGTTCTCCA
ATCACGTGAAGCTCTCACGTTTGCTAGGTTTGCAGAAAGGGCCTTTTAGCTTTGATCTTC
CACGGAGCAGTAAAGCTTGCCAGGCCCTCCCCAGGAATTCACATGCCCTTGCCATACAAG
GCTTTCCAAACACGCCACCCTGACTCTTCAGAAAACCCCACCCCAGTCCACTTTCAGCTC
CTCCCCGCTGCCAGCAAGCACTTTTGCAAAGCAGAAAAGGAATAGGCACACTCCACCTAC
ATTGTCAGTAGACTACAAATCCCAACAATCCTGGCGGTGCGCAGGCGCACAGATCTCAAC
GTGCCGGCTGCTGGAAAAGTGTGTCACTGGGGCACGAGGCGCTCCCTGGAATCACATGGT
ACCTGCTCCAGTGCCGCGTGCGGCCCGGGAACCCTGGGCTGCTGGCGCCTGCGCAGAGCC
CTCTGTCCCAGGGAAAGGCTCGGGCAAAAGGCGGTTGAGATTGGCAGAGTGAAATATTAC
TGCTGAGGAAACGTAGCAGGGCACACGTCTCTCTTTGCGTCCTGGTGCCTCATTTCTCCA
TCACCTACTTACTTCCTGGTT

>nr1d2
ACATGTAAACTTGTCTATCTTACGACATGCTCCAACATTCTATACCTAAATATTCCTGGG
CAAACTGGGATGCATTTTGCAACGGTCATACCCAAAGCCTAAAATTTCATATAAACTGTC
CTATCGGTGCCAATATCTGTTAGCTCATTTAAAATATATACCTTAAAGCACATCTTCCTG
GATTCACCTCAAGCACGTATCTAATTTGTTTCCATTTTCAGTTTGCTAGAAAATTTACAT
GCAAGGTGAAATGCACCAGTCTGTAGTATACTTTTGCTGAGTTCTAAAAATGCATGTACA
CATCCTAAATGAGAGAGAGGTCAAGGGACATTCCTAACCCGCTGATGGATATGGGAATCC
AGAGCTGAGATTTTCGCTGGAAATGTGAATGTGAGGATCACCACAACACAGGTTTATTTA
GGTGATGAGCCTGGATAAAACACCTAAGGTGATAGGAAAATGAAGGGTTGACTCCGGAAG
CTAGATGTTGAGAGCGTTGGGCAGGAGACGCCAGTCAAGCTCAGAGTCCTGGAAAGCTTG
GCGGCAGTAACCATGTGGGACCATGGAGGTGACCAGATTGGCTTGTGCTAGGGAGGAGGG
AGCAAACAACCTCTAGCAGCGGGAGATCTGCAGGCAAGGGATAAGCGGCTGCGAGACAGG
CTGGGAAGGAGGGAGGGGGGTGAGGTGAAGTGGGCGGGGTCGGTGCTGGGAGGAAGGCCG
GGCCCGGCATGGCAGAGGGGCGAGGCTTGAACAGGAGCAACGGGAGGGGACGGGGCCGAC
GGGCCAAGTCCAGGGAGAGACGTATCCAAACAGAGGGGGCGGAGCCGGGAGAAGGGAAAG
TCCAGAGCCAGAGTGTAAGGAATGGAGGGAAAAGGAGAGGGCGTGTCTGGGGAGGGGCTG
GTGGGTCCACGGATTGGAAGAAGAGGTCAGGACCGCTCGTTGGGGGCGGAGCCTGTATAG
AGGAAGTGGGCGGAGCCAAGGGTAGGAGCGGGAGAGTCGAGGAGAGGAGGAGCGGGCGGC
CTGAGGAGGAGGAGCGGGCGGAGTCACCGCACCGCCGGCGGCGGCGGAGGAGGGGGGTGT
GCGCGGATCACATGGTCGAGG

>per1
TCCTTAATAGAAACAGAGCCATCCTGTTTACCGAGCATCTACTGTCAGTCCTGACGCTGA
GACGTACTTACCTTACTGCTGAGAATACAGTAAATGAGACAGATGGGCTTGCTGCTGGGT
TCATGAACCTTGGCTTTTGTATTCTAAGCAGCAGGAATAAAAAGCCCAATAAAAAGCCCT
TGCCACCCAGCCACCCATCCTTTTTCTGCCTACTGCTGCAACTGCCCTCTCTGCTGCCCC
TTTTGTAGTACTGGCTTCCTGGTCCCCACTTTTGGGGCAGCCCTAAATGTGGGTGGCTGC
ATCCTCTGCAGAGGCAGCACTAGTCACCAAGTAGGCTTCCTGGAGACCTTTTCTCTGATT
GGCTAGTGAAGCACCTGCTTTTGTTTCCTTTCACAGTAGCCATTGGCTTTCCCTGTCCTT
TCCGTTTGTCCGTATCCTTCCATCACCCACTCACCCCTTAACGACACGTGGGCCCTCAAT
TGCCCTTCTCTCAGGATCTGAAGGGTCAGAGGAAAGGGTTGGATTCTTTATAACAAGGCT
GGGGAGAGGCCAGGGAATGTCAGTCTAGGTTTTTCTCTCTCCCACTTCCCTTGGGTAGCA
GACATTTCATTCACCCGGCACCAGGACAGGTGTCTTGTTCTGCCAAGCTGGTCAGTTTAG
GAAGTAGGTTTCTCTTGAGCACTTCCTGTGGCCCAGGTATCCTCCCTGAAAAGGGGTAGT
TTCCCTCCCTCACTTCCCTTTCATTATTGACGGTGTGAGACATCCTGATCGCATTGGCTG
ACTGAGCGGTGTCTGAGGCCCTTCAGCCCAGCACCAGCACCCAAGTCCACGTGCAGGGAT
GTGTGTGACACAGCCCTGACCTCAGTGGGGGCCAGTAGCCAATCAGATGCCAGGAAGAGA
TCCTTAGCCAACCGGGGGCGGGGCCTGCGGCTCTTCGGGCAGAAGGCCAATGAGGGGCAG
GGCCTGGCATTATGCAACCCGCCTCCCAGCCTCGCGGAGCTTCTGGGTTGCGGGCCGAAA
CGGCAAGCGGATGGAGGGCGCTCGAACGGCCAGGTAGGGATCCCTGCTGCAATCCTAGGG
TTAGTCTTTGTCCCGGAGCTT

>per2
TTTGGACAGGAGCCTGAACGCTTTAGTAGGCTTCCAGACAGTGCTCTTGAAAGAACCAAA
TAGCTTCAACCAAGGTTCCACAGGGGCAGGGCTGTCCTATCACTGGAGGAGTACCCTCCC
CTGACTAGCTAGTGTCTGTAGCTTCCACTTCAGAAAAGCCCTGCTGTTCCAGATGCACAC
CCCGCTTCCATAGTTCCTGTAAGGTTAATAAACTACACCACCGCATTTGGTTAAGCTTCC
CTGTAGAACGTCAGTCTTCTCTCCCTATGTGATTGAGGGCAGGAAGAAATCACTTCTTTC
CTTTGTATCTCTGCACGGCAATTATGACCTTATTTCCTGAATCAACACTAACTAGCAACA
CGCAGTTTCAGAAACAAGAAAGGCTAAGTGGGAGTTTTGTGCTTTGGCCCATCTGGAATG
ACGGTCAGCCTGGGGGGCCTGTCCTAGGGTCACCCAGCCTGTCCTGGGAAGGTGCTCAGC
AGCAGATCCAGAGGGGCCGTCCTATTTGCCCTCAAGCGTCTCGCCATGAATGAATGAGAG
GGGAAATGAATGAACTGGGCTGGATGAGCGAAAGGTGTCAGCAGAGAGCATTCTCGGTCC
TTCGGATTACCGAGGCTGGTCACGTCGTCGCAGGTGATAGGCCGGTGGCCCTGGTCTCTG
CCGGCTGTGAGTTGCGCAGCGGCCAAGCACCATTCCCCCGCGCCGCAGTGGTACGCGCCA
CTCCGGGGCTGCACGAGCGGGCCACCGCCGTGCCAGGTGAATGGAAGTCCCGCAGGCCGG
AAGTGGACGAGCCTACTCGCCCGGGCGCGGGGGGGCGCAAGAGCGCGCAGCATCTTCATT
GAGGAACCCGGGCGGCGAACATGGAGTTCCATGTGCGTCTTATGTAAAGAGAGCGACGGG
CGTCTCCACCAATTGATGAGCGTAGCTCTCAGGTTCCGCCCCGCCAGTATGCAAATGAGG
TGGCACTCCGACCAATGGCGCGCGCAGGGGCGGGCTCAGCGCGCGCGGTCACGTTTTCCA
CTATGTGACAGCGGAGGGCGACGCGGCGGCAGCGGCGCTACTGGGACTAGCGGCTCCGGG
CGGCTGCGGCGCAGGCCGAGC

>per3
TTTTAAAGATCTTATTATTTATGTGGTGTATGTCTGGATAGCGTATGCTCACTGTGCAGG
TGTCTTGATGGATGAGGGCATTGGATCTCCTATAACTGGAATTACAGGCACTTTGTGAGA
CACTGATAGAAGATGCCTGGGAACCATCCAAAGGAAGAGCAGTAGGTGCTTAACTCTCAA
GTGCTGTGCCATCTCTCCACCCACTACCGAGTGTGTTCTTGATGTACCCAGGCAGCAGAA
GGCTGGAGCTCTGCCCTGTACCTTTCGTTTCTGAAGGGTAGAGACAGTTATGTAAAAGGA
GCATCCTGGCTGTTTCCTCGAAAACAGAGCGTCGCTTACAATACTATCTAACTCCTGTTG
CCAAATGAACCTGTAACTCGAGGGCAGCCAAGGACCTTACCTTGTACCATTAAACTTGTA
TTTCTGAAAATACGGTTGGATTCTACCTGGGTTCACTCACCTATATTGGCGGGTGGGAGA
AAGCAGCAAGTTTTGGAAAGATGAAAACAATGGGAACCCCAAAGCACTGCATTCCTGGGA
TACCGGGGAGCCCCAGAGGCCTGCGGACTCACAAGCGCCACCGGGTCCACTTACCTGTTG
GCTGCGCGGACCCCGCCCTCCCGTGACTGACAGCCCCAAGGCCACGCCTCCGGGAAGCCC
GGCAGTAGACTTGCGCGGCCCGGCCCTGTTGTCTTCCAGGCCACTCCACTTGGCCAGGAT
TGGCCGAGAGCCGCCCTCGCCCGACCCGCGCGTTATGTAAGGTACTCGGGGGCCTTTGCA
CCCGCCCACCCGCCCGCGGTTATGTAACCCCCGCCGTGCACGACCTGCACCCCGCCCTCT
GACCAATGGGAGCTCGTGTTGCCGGTAACAGCGACCAATCGCGCGGCGAAGGGGCGGGAC
CGGATCCCTGGCGCGCAGGGGGCGGGGCCGGCGGCCACTGGGCACGCGGACGGCCTCGAG
ACTGGACTGCCCGCGGGTGGGCGAGGCTCTGCGGGGCGGCGGCGAGTTGCTCGGCTGGCG
GGACGCCTGCGAGCCCGCACGGCCGGGCGCTGCTGCCCCTGCCTTCTGCCCGGTCACGCC
GGACGTTGCTCTCTGAGGTGT

>rora
CTGCTGTAGATGAGCCTGTGCATTTAATAGCAAAAATACCAGTGGGAATAGGAAACTAGC
AGACACACTGGAGTTCAGATGCAGCTAGGCCCCTTTCATGGGTTCAGAAGTCCTTCACCA
AACTGACCAAAGTTTTCTTCACAAAATAGTGGCCTGCCAAACAGTTTCTGGATCCTTCAT
GGAGGAAAAAAAAAAAAAAAAAAAAACACGGCAAAAGAGCTTGAAAGAGACCTCTTCCCA
TAACACTAGTTACTGGCTAGACATATGCATCCTACAATCACAAAATTTATTTTAGACTCA
GTCATATCTAAGACTGGAAACCCCAGACTGTCCCATCCCAAAGTAAAAAGCGCCAAGTTT
GTCGTCTGGTCCTCCCACCTTCCTCCTTCCAGAGGGTTGTCAGTCAGCTTCTAATTCCCT
TTTAGTTTTCCCCAGCCTCGGACCGAGCTTGCAGAGAGCTGCAGTTACCAGCGAGTGCCC
CAACGCGGATAACCGGATTTGTCTCCTCCTCCCAAGCTGGCTGCGGATAGGAGACACCGA
GTTACTGCCCCCGAGGGAATCTCAAAAGTAGACAGAGCCACACGTCGCCGACCGATCCTT
TCTGTAGCTGGGTTAAAGAGGAGAGGGAGGATCGGGGCGCAGGAGGCACCCCATCTTTCT
CCTCCCTCCCTCTTCTCCACCTCCCAAATTTGGCAGCCTTGTGTAGCTCCCGGTCTGGGG
TCTGGAGGGTGGAGAGTGTGGGTGCGGGGGCCGGCTGGAGACGCTCTCGCTAGCGCTGCC
TGTGGCCAAACCCGCCTCACGTCCCCTCTCGGCCGCACACGCGTCCACCGCCACTCGCGC
GCTCGCTCGCGCTCTCGCCTGGCTAGGTCCCTCCTGCTCTCGCCCGTCTCCTTTTCCTTT
TTTTTTTTTTTTTTTTTTGGTACCATAGAGTCGCTCTGAAAACAGAAGATAGAGGGAGTC
TCGGAGCTCGCCATCTCCGCCGATCTCTACATTGGGAAAAAAAACATGGAGTCAGCTCCG
GCAGCCCCCGACCCCGCCGCCAGCGAACCGGGCAGCAGCGGCTCGGAGGCGGCCGCGGGC
TCCAGGGAGACCCCGCTGACC

>rorb
TTTTGTTTTGTTTTCTCTTTCAGAATACAGGTAAATTGTCAATAGATGACAAATTTCTTG
TAAAGAATGCAGTCTCATGACCTTCGTTTTAGTACCAAACTCTCCTAAGCAGGTGTCTCT
GGGGAGCTACTAGCCAAGAGTCTTGCTCTTTAAACCTTCACCAACTGAACAGAACCACAC
AGTCTTGCCTTCTAGTCTAGGCTCTCTGCCAAGTGTCCCGTCACTAAAGTGACAAATAAA
AAGGCAAATGAGCCTGTCCTTAAGTCCTGCAACCAGGGTCAAAGGGTTTCCAAATGCTAA
AGAAACCCTTGTCCTTGGCAAAGGAACCTGGGACTACTGAGAAAGGAAGAAGAGAGAAAG
GGAAGGGAGAGAGAGGAGGGGAGGAAGGGAGGACCTGAGGCTCAGCATTAGTTAGTTAAA
GTTAGAGTGAGGGGTGGGGAGCATTTGAACAGTCTTTAAAAGAAGCTGCACAGAACTAGA
GGGGTGTGGTTTTGTAGTCTACCGCTACAGCAGAAGCGTCTGACAAGGTAAACACTCTGC
CAGAGGAGCCTGCATTATGGAACAGGGACGCTTCAAAGCGCTGTCGTAGTGTACAAAACT
CTTTTGGGACTCTTGCAGTAAGAGGGAATGAGAGTGCAGCCCAGCGGTTCGCCTAGACTC
TTCCCTCCAAAGACCTGACTGACCAGTGTCCCTTTCTAATTACTGGAGTCAGAAGTGAAC
GTCACTCTCACATCTGCCTCACTCTCCAGGGCGCGCTAAGCTTGGCCCAGATCAGACCTC
AGATAGGACCTTCTCTAATTCCCAGTCTGGGTCCGCACATCCTGGGACGCCAGAGTCCCT
AGCCCCGCCCCCTGTCCCCAAGAGCGTCCCCTCCCCCGCCTCCCCAGACTCTCCACGCGC
TGCGGGACGCTGATTGGCCATGGTGCTGACAGGAGGCGGGGCCAGGAAGTCCGGCCAAAC
CCGCCCTCGCGTATAAGCCTCTTCTGCGCTCGCTCTCTCCACCTCTCTCCTCTTTCTCTC
TCGCTCCCTTCGTCTCTGCAACTGAACAGTGAAAATTCACATTGTGGATCCGCTAACAGG
CACAGATGTCATGTGAAAACG

>arih1
AATTGGGGCCTTTGTGCATGCTGGACAGGTGTATGCCACCACAAGGTATATACACTTTTA
TTTTTAGAGTCTCGGGTGCCTCCGCTATAATCTGGGTACTAGGACTCTGTGGTAATGAGC
ACTAATCTATGGAAGGCCCTTAGTGATTGAGGAATTGATGGCCTTAATTGAGGAACAGGA
CTGTCACATTGTTCCGGACCCTCAAGAAGTGCTTGTCAAGATGAGTTCAGGAACTGAGTC
TTTACTATGACGTCACATCAGGGGGACCCAAGAACCGCTGTAGAGCCACGAGTGGACAGC
AACACTCCAACTACCTGTCACCCAACTTGGAGGTTCCGCGTACTACTACCTTCCAGGCAG
TAACTCGGGCAACCGGAATTTTAGCAGCACAGCTACCGGCTTCCCGGAACTAGCCAGGGC
GTGTCAGATGTGCCTGTGAGGCCCGGAAGCGAGAAAGGTCCTCGGAGAAAACCTCCGCTT
GGGCGCTCCCCAGACTCCTCCCCACGACCGGAAGGCCCCAGCCTCCTCACGTCAAGGAGC
CACAGCTTCCCAGTGTCTCCGGGCCACCGCCGCGCCGCCGCGCTCCCGTCCTGCTCAGGC
TCGGCCGTGGGGTCTCCCCAAATACTACGCAGGGGCCAAGGGGCGTGGCGCGGTGACGTG
CAGCGGACCGACGCGATGACGTAGCGCGGCGCGGTGACGCACGCCCCTTTGTTGGCTCAG
TAGCGGTAGCAGCGGCCGCGGAGGTGGCGCAGGGGACTGTTTTCCGTCCGAGCCCGGAGC
GGAGCGGCGTCTGACTGAGGCCGGCAGCAAGCGGCCCCCGCGCTCCCTCCCGCCCTGCTC
CGCGCCCTCCCCGCCGCCGCCACCGCCCGCCTCCAACCGCCGCACGCGGGGAGCAGCCGC
GGCCCACGGGGCCGGAACCAGGCCTGCGTCCGGACGGCAGCCGGAGCCGGAGCGAGAGCC
GGGGCCTCGGCGTCCCCGCCCTCTCCGCGCCGCGGCCAGCGTCTGCCGGGCCCGCGCGCG
TCGCGCCATGGACTCGGACGAGGGCTACAACTACGAGTTCGACGAGGACGAGGAGTGCAG
CGAGGAGGACAGCGGCGCCGA

>btg2
CAGGGAGAGAAGCCTGGCTTAGAACTCAGGGAAAACAGGATTTTACACAAGCCATGGCGC
TAAATTCAGGCCCCATCCTGTGCAGGGCTCAGAGATGTGGGTGACAAGTTGCCCCACTCA
GTAGTCTGCCTAGCTTCCTGGCACCAGTCCCTGAGCCCCTGCGTGTAGACAAGCCAGACC
TGAAGCCTTTCCTCTGGGGAGCTAGTGTTTACAAAAGCCTCAGTGCACAAAAAGGAAGGA
AAACAATCAGGGAAGAGGGAGGGGCAGGGAACTGATGGAAAACTTTGTACAATTCACACC
AGATTACTTAAACACACACACACACACACACACACACACACACACACACACACACACACA
CACACACACAGACACTGCCATTTAAAGGAAAGTGAGTGCTGGAAAAATAACCCTACGGAC
AGAAAATACTCTCCTCGACACTCCTCCCACCAAACAGTGAGAGCTGATTACTTTTAGGCA
ATTACAGAAGAGGAAGAGCAGAATTTGTTGGGGGAGGTGGAATTATTATGGAAGCAAAAA
GAATACAATCCCCATTGCTGAAAACACGAGGAACCCGTTTTGATCAGCTGGGGGGATGAG
TGGCAGAGATGTTCAGGTAGGGGGGTGAACGGCTCTGTCAGTGTCTGTCAGGAGACATGG
GAGAAATAACATCGGCGAGGGCATCCTGGAGGAGGCAGCAGGCAACCTGGGTTTTGGCGC
TGTGCAGAGACGACGTCCGGGCATGCCCGGTGTAGCGCGCTTCCTCTGCCCAGGTCCAAG
GCCCTCTCCCGCCTGCCTCCCACAGCACGGGAGTCCGGTGCTTGTTCCCAATAATGACGT
CAGTGAGCGATGACCTCAGCGCCTGGGAGGCGCGGGCGAGCTGGCGGGCGGGGCGGAGAG
GGGCGGGCGCAGGCGGAGGGGAGAGGCGAGACACCGGAGGGGCACGCCCCCATCCGCCAG
CGTCGGCCAATGGGCGCCACCGACGGCTCCCCGCCTCCCCGAGTGGTATGAAAGGCGCAG
CCCGGGGAAAGTCCGGGCAGAGCCCGAGAGGTGGCCAGACCGTCATCATCGTTCTAATAC
AGCTACTTCCTCAGCCACCGG

>ccnl1
TGAGTCAGGAGATTTTTCTTTCTCCCTAAAGGCCATCTCAGAGGATTAAGCTGGAATAAA
AAGATCATGGGAGGCCAGAGGCAGAAGGATCAATTGTTTCACGGTCGACCTCAGCTTTTG
GGACTTTTAGTATGGATGGAAAAAGACCACAGCTCTCAGCCAGGCGGTGGTGGCGCACGC
CTTTAATCCCAGCACTCGGGAGACAAAGACAGGCGGATTTCTGAGTTCAGGGCCAGCCTG
GTCTACAAAGTGAGTTTCAGGACAGCCAGAACTATACAGAGAAACTGTCTCGAAAAAAAC
AAAAAAACCACAGCTCTCATCTTAAAGGGAATAAATGATGGGTTATCCTGGAGCCATTTT
GATTGACCATGGTCCCGGAACACAGATTTAGGTTATTCCAAACTCCATGTAAGATGAGAG
CTGTGTTTTTCTCTTCATTGACACAGGGATAGTTACTTTCTCTCCACTCTGACAAAAACC
ATCTCTTTAAGACGAGACTCCCCAGCGCAATGAAATCGCCCGTGTACTGTCCTCGCCATA
AACCTATTTTTGGAACTAGGGATTTTCCAGATTACTGTAAACCCGGCGAAGTGAGGTCAG
GGCTAGGCATGCCTTTCTAGGCTACACCCCGACACCCACGCGCGCTCGGAGCTTTCCGGA
AACCCCAGGCGCTCAAACTGGGAAGCTGCCCGGTTCAGAGTCACTTTGTTACACTCCGGT
GTCGCCGACCGCCGGACTGTCACCAACGCGCAGACCGTGCAGGGGTATCGGGGCCGACTC
ACCAGGCCAGAGTCCGGGTTATCCGGTGACTAAAGCCATTACCACCCCTGAGCCGCCAGC
ACCCTGCCCCGCCCTGCCCATCCGGACCCCTCCGCCCGGTGTCACCGACCGAAGCGCGGA
GGAACTCGTTGGCGCGCGCGGGGAGTGGAGTGGGGTGGGGTAGGGCGTGTCGGCGTGGTG
ACGTCAGGGCGGAAGCGCACGCTGCGTGCGGCGGCCTGGAAGCCGGCGGTCACGGGAAGA
TCCGTCGCGCCGAGGACGCTGGTTAGTCTCGCTTTGGGTTCCGGCTGCGTCGGGCGTGCG
TGGAGCTCGCTGGAACTATGG

>cebpb
GTCAATGGGTCGGGGGTCAGCCCCTGACAGGTTGGCAGCTCCTGCTTGAGTGGCCCACCT
AGGAGTGGCAGAAGGGTGGGCCCCAAGAGTTGCCCTGGGCGTCCTCAAAAGGGTCTCACC
GGAGAGAGGCTGGTGATCCCAGCCCATTCAAGTGCACGGGGTGGAGGGGTTGCCTCCCCA
GCTTGCAGGGTGACCGCTGGGTCCTTATGGCTGGAGTGGGGTCTACCATGCTCCCACCGC
AATCACCTGAGAAGCCTCTGGGCAGGGCTGTGCAGGTCTTAGGAAGGCATCGTACTTCTC
GGGGGTCCGTTTGTCTCTGATGACACCACTACTAACAATACCAACACTGTCCACGGAGGG
AACTCAGAAGCAAAGTGACTCACCCAGACACAGTGTGGCAGAACCCCCAGCCCTGCCACC
TTCATGGAGAGGCGCAGGGAGTGGCGTAGGCAGGTGCGGTAGGCGGGCCATACATAGGGT
GGAGGGCTGGGATCCAGGACAGCGAGCATCCCCGGGGTGGGCGTGCACCTGGAGAGTTCT
GCTTCCCAGGAGTTGGGGGGGGGGTCCCAGAGGTGTGGGCAGCACCTGGGTGGGAGGACA
TGCACCCCGTGGAAGGCTGCTTCCAGGGAATTGGGGCCCGGGGACAGCGGGCAGGATCCG
AGGGTTGGGGTCGTGTAGCTGGAGGAACGATCTGTTTCCCAAGAGTTGGGGGTCCGGGAC
AGCGGACCGGAGCCGGGACGAGCCACCGCGTCCTCCAGCAGGGGGCGGGCGGCGGCCGCG
CTCCTCCGTGTTCCCGAGGGGCGGGAAGGGGGCGGGCTGGCGTCACCCGCGTCCGTGGCC
ATCGCGGGGCTGGCGGGACGCCCGGGTCACCGCTCAGCCTCCCGCGCGAGGACCCCCGCC
GCGCCCCACTCCCCGCCGCGCCCTCTCGCGCTCCCGTGGCCGGGCAATGACGCGCACCGA
CCGGGTGGCGGGGCGGCGGGAGGGGCCCCAGCGTGACGCAGCCCGTTGCCAGGCGCCGCC
TTATAAACCTCCCGCTCGGCCGCCGCCGCGCCGAGTCCGAGCCGCGCACGGGACCGGGAC
GCAGCGGAGCCCGCGGGCCCC

>csrnp1
ACCCAGTCTCTAAAACCCCTCTGCTGGTGAAGGAGGAAGAGCGGTGGTGTCAAGATTGTT
GGGTCATCAAGAACGGTAAATCTGCAGGCAAAGGAAGCAAGGGCTGAATCTGGTGGTAGG
GAAATGTGGGGCCTGGAGGGACAGCCCTGAAATCTATGTCACCTCCATAGACGACGGATG
CGCAGTTCGCTGGTGTGTGGTGTTCTGTTGTTGTTGGTTTGGTTTTTTTGTTTGTTTTTG
TTTTTTTGAGATACGTAGCCCTGGCTTTCTTGGAAGTCACTATGTAGACCTTGAACTCAC
AGAGATCCCCCTGCCTCTGCCTCTTGAGTGTTGGGATTAAAAGTGTGCAACACCATGCCA
GGTCATGTTTTGTTTTCGAGTTTCTCTGTGTAGCCCTGGCCGTCCTGGAACTTGCTCTGT
AGACCAGGCTGCCCGGAACTCAGGTTCCCCAGCCTCTGCCTCCTGAATGCTGGAGTTAAA
GGCCTGCACCACCACGGATCTGCCATGTTTTGTTCTCAAAATGGGGTTTAAACTTAGAGC
TTTTCACATGCTGAGAAAGTGCCCTACCATTGAGCTACATGCTTCTTCAGCTAGCCCTGT
AGACTATTTCCTGAGCAGACTCAGCCACCCGGCAGCTTCTGTGTACCAAAGCTGTGTGTT
GAGGATCTCAGACCCCAGATTACCACAGATAAAGGGCAGGCTGACTCCCCCACCCCCACT
CTGCTTGTCCTCTGTACACATGTACATCCAGGACTGAAGACTGAAGAAAGGGCCCGTCAT
CCTCCCCACCCTCGGTGCCATTTAGGCAGGACAGAAGGTCACCTCCCTACTACACCCGGG
GGAGGGGAGAATGGAATCCTGAGGGTTGGACTAGCCACTGACAGCATTCATCTAGGACAG
TCAGAAGAACCCAGAATGCAGCGGGAGCGGGGCTGGGAGGGGGAGGGTCGAGCTTCCACG
AAGGCTTCCAGGAGGAGGAGGCAGTCCTTGCTGAGCCATCCTAGACGTTGTTGGGATTCC
CTCAGGTGAGCAGAGTGAGGGTGAAACGTTCCAGGCGGTGCAGTCAGAACGGGAGAGAAA
AGCGCTCTAGGTACTGGGTCG

>dusp1
TTCAAGGCTCTTGGCCCTGAGTCCTTGGTGTGCTCAGCTTCTGTTCAGTGGAGATGAAAG
GCACGAGGGCAGATGCCTTTAATCCTTAGTAAGTCAGGGACAGGAGGATCTCTATGAGTT
CAAGACTAGCCAGAGCTACACAGCAAGATCCTCTCTGAAACAAACAAAACAAAACAAAAG
AAAGTTGTGTTGGGGGACAGAGGAGCAGCGGCTAGCAGCATCCTCTTGATGCCACGCGAC
GACAATGTTCTGGGCCGTCCCTAGGCGGCGCTGTGGAGCTCTACCCAAGTCTCCCCCACC
CCACCCCCCCAACCCCAATGTTAAACCTGGGCTCCAAAGATCTTGCAACCCTCCTCCCTT
TGCTCCAAGTAAGTCCTCTAGGGACCACCGCGGTAAAGATAACACTCCGGGGTGGGGGGT
GGGAACTAACTGGAAGCATTCCCTTGTTCAGCGTAAAACTTTTAAAGTGACATTCAAGAA
GGACGTCTCAACTCTCGCCATTTGTCCTCGGTATAGCCAGAGGGCTATAGACCGAATTAG
TCATCTCTCACTACCCACTCCCCTTTCCCGCTCAGCTCGCCACGCCCACCACTCCAGCAG
CCAGAGCCGGGCCAGCTGAGAACGTGATACCAGGAGTGGCCCCGCTCGTTCGGCGGAGAC
CCGCGGAGGGGAGCAGGGCAGGTGTCCTCAGGCCGCGCGTCCTGGCCACCCGGGCTGGCA
GCGCGCCGTCCTGCCTGCGAGCCCAGAGGACAGGAGGGTGGGGGCCGGGCTGCGAGCCAG
CGCTCAGAGCCGAGAGGCTCCTAGGCCGATGACGTCTTTGCTTTTGGCTTTGGCGGCGCC
AAGCTCGGTAGGGCGGGTGACGTCACCGCCCGGTCACGTGTCTGCCATTCAAACAAACAA
ACCGTTCTCCCCCACCCCCACCCCACCCCCCGCTTCTGTGCCGCGCCCGGGACCGCCCCC
GAGAGGCTACATAAAACCGCGCTCCGTCGGACGAGCGCGCAGTGAAGGACTGGCGGGAGG
AAAGCGCGGTGAAGCCAGATTAGGAGCAGCGAGCACTTGGGGACTTAGGGCCACAGGACA
CCGCACAAGATCGACCGACTT

>dusp4
TCCCTTTCATCTTTCTAAATCTGCGTTGGCCCAGGTTCCGCGGGAAGCTATAAACCAGAT
GTAATAGCTCGGGATGGAAATCGATCACGCTAATGTATAAACTAAGTCCGGGGAATCGCA
TGGAAAAAAACAAAGACAAAACACAACCGGCCGGGCACGAAGAACGAGATTAAGTCCGGC
GAGGAGAGGTCCCCAAGCCCTACGGGGTGGCAGCCGCACAGTGTCAGGTTTCTCGGAGCT
GCAGGAGCGAGACCTCGAAGACTGGGGAGGCCGGGGGGGTGGGGGGGAGCGCAGGGGTGA
AGACCTCCACACGGAGAGCCCAGGCCTCAGTAAGGCCCCGCGTCGCCACCCGCAACGATC
TCTACCAGGATCGCCGCGCTCCGGGGCTGAGGAAGGACAGGGCACCGCGCCGCGGCTCCA
TTCACAAAGTCCCCGAGCCGCCGGCTCGCGGGCGGGTCGGAGGCTGCCTCCTTTTCTTCC
TCTAGGTCTCCGTTTTATGAATGGGCCTGGCAGCCAGCACCGAGCGCCCTGTTTACTCCT
CTCTTTGTGACGTCGAGTCCCCGTGACTGGGTGCGAGGGGGCCGGCGCTCCATTCACGAG
CCGGGGTGGGGGCGGGGCGGGAAGCTTGCGTTGGGGGCGGGGCCTGGCGAGGTAGTAATG
ACTCTTCCCTCCCCCGGGAGAGCCGGCGAGCATTAATAAATCTCTAAGCCAGAGGAGGAA
ACTCTGGCTGGGGCAGTGCGTGCAGCTCCGGCGGTGCAGCGGTGGGGGAAACGGCGGAGC
CCACGGCAGAAGCAGCCCTAGCTAGCAAAACACACCAGAGGCGACAAACCGAGAGGAGCC
CTCTCTCGTAAACACACTCCCCTGCTCGATCGCTTGCCCCGGGTGCCGCGCGCCCGCCAG
CTTTGGCGCCAGAGAAGGCTGGGACTGCTATGTAACGTTGAGGCTGCGGGAGGTGGAAGC
AGGGGTGTTAGAGGGAGAAGAGCCTGGGGCCAAGTTTGCGGGTCACTTCTGCAGGCGCCC
TCTTAGCCCTCGCCTGGTTCCTTCTTGTTAGCCTAGCTGGCTCCGGTGCCCTTGGCCTTC
TCCAGCTAGCTCCCCAGCTTA

>egr1
TGACCTAGAACAATCAGGGTTCCGCAATCCAGGTCCCCAAAGGTGGGATCCTCAACCGCA
GGACGGAGGGAATAGCCTTTCGATTCTGGGTGGTGCATTGGAAGCCCCAGGCTCTAAAAC
CCCCAACCTACTGACTGGTGGCCGAGTATGCACCCGACTGCTAGCTAGGCAGTGTCCCAA
GAACCAGTAGCCAAATGTCTTGGCCTCAGTTTTCCCGGTGACACCTGGAAAGTGACCCTG
CCATTAGTAGAGGCTCAGGTCAGGGCCCCGCCTCTCCTGGGCGGCCTCTGCCCTAGCCCG
CCCTGCCGCTCCTCCTCTCCGCAGGCTCGCTCCCACGGTCCCCGAGGTGGGCGGGTGAGC
CCAGGATGACGGCTGTAGAACCCCGGCCTGACTCGCCCTCGCCCCCGCGCCGGGCCTGGG
CTTCCCTAGCCCAGCTCGCACCCGGGGGCCGTCGGAGCCGCCGCGCGCCCAGCTCTACGC
GCCTGGCGCCCTCCCCACGCGGGCGTCCCCGACTCCCGCGCGCGCTCAGGCTCCCAGTTG
GGAACCAAGGAGGGGGAGGATGGGGGGGGGGGGTGTGCGCCGACCCGGAAACGCCATATA
AGGAGCAGGAAGGATCCCCCGCCGGAACAGACCTTATTTGGGCAGCGCCTTATATGGAGT
GGCCCAATATGGCCCTGCCGCTTCCGGCTCTGGGAGGAGGGGCGAGCGGGGGTTGGGGCG
GGGGCAAGCTGGGAACTCCAGGCGCCTGGCCCGGGAGGCCACTGCTGCTGTTCCAATACT
AGGCTTTCCAGGAGCCTGAGCGCTCGCGATGCCGGAGCGGGTCGCAGGGTGGAGGTGCCC
ACCACTCTTGGATGGGAGGGCTTCACGTCACTCCGGGTCCTCCCGGCCGGTCCTTCCATA
TTAGGGCTTCCTGCTTCCCATATATGGCCATGTACGTCACGGCGGAGGCGGGCCCGTGCT
GTTCCAGACCCTTGAAATAGAGGCCGATTCGGGGAGTCGCGAGAGATCCCAGCGCGCAGA
ACTTGGGGAGCCGCCGCCGCGATTCGCCGCCGCCGCCAGCTTCCGCCGCCGCAAGATCGG
CCCCTGCCCCAGCCTCCGCGG

>egr2
GTGTGTGTGTGTGTGTGTGTGTGTGTGTGTGTATGCGCATCGGGCAGGGTGAGTGTCCAA
GCCTCCATCTGGTCGCCCCCACGCAGCGGACCGCCCAGACACGCCGGGAAGGGCGCCCGC
TCTGAGCAGCAGCTGGAGGGGAGGGGGCGGGGAGAGCGCGGGCAGAGGGAGGGGGCGCCT
CCGGCCGAGGATCTTTCTCCCCGAAGCTCCCGCAGCCCTTCTGCTCCATTCTCTACCCTA
ACCCCTACCCTCAAGTTACCTAAAAATACTTAAACAAACAAACAGCCCAGACCTGTTCCG
TTTTCACTCCTGTATAAATAGCACAGACTTTCCAAAAAAGCAAGACCGCATTTACTCTTA
TCACCAGACACTACTTTCCACCGTGTAATTCAGAAAAAGGCAGTCAGCTTCCGTGAGTGC
GGGTAATTTTTTTCTCTCTCTCTTTTTTTCTCTGTCTCTCTCTCTCTTTTTTTCTTTTGC
TTGCGGTTTTGAGCTGCCAAGAAAGTGAAGGAGGGGTTTGACTGTAGTGTCTCGGCAGCG
CTCGGTTTTCTTTCCGAAGTTTAATTTTCCGGAATGGCTCCCAAACAAGGGCCGGGGAGG
CGGAGCCGCCACTACCGGATCTTCTCCTTTTTTGGAAAGTCTCGGAGAACCGGAATTCCT
CCCCGCCCCAAGAGACAGAGCTACCAGCGCGGCCGCCGTGGGTGAACTCACGGCGGCCGC
GCTAGGGTCGGTGCTCGCGCCTTCTTCCCGCTGAACTCTGCAGTCCGGAGTCCCCGCTGC
AGGCAGGGGCCGAGAGCCCCAGACCCGGGTGGTTGTCCACCGGCTGCAAATCGTTCCTGG
CGAGCTCAGCGGAGCCCGCGCAGCCAAGCCCGTATGCAAATTGGCCATGTGACGGCAAAA
GCTGCCAGGCCCAGCCCTGTTCCTCAGTCCATATATGGGCAGCGACGTCACGGGTATTGA
AGACCTGCCCATAAATACTCCGAGCCTAACACTTTCCGTCTGAGAGAGCAGCGATTGATT
AATAGCTGGGCGAGGGGACACACTGACTGTTATAATAACACTACACCAGCAACTCCTGGC
TCCCCAACAGCCGGATCACAG

>fos
TAATTCTGAGCTCCCCCCCTGCCCCGACTCGCCCTCTGGTCTCAGCTCAAAACTAAACAT
ACGACCCCTTCAGGCATACTTGTAGGGTGGTTTTGCACAATGTTTATCCGTCAGTGTCAA
CGGGGACTGTCGCCTTGATAGCTCTAAGTGGCTAAGGGTCGGGGAGTAGGTGCTGCCGTC
CTTTAAAACACGAATTTATGAATGAACCCAGTACTGTAGTTAAATCAGGTTATTGTACAC
TTATTTACAATCCTTCACTTGCTGCTTCCAACCTCAGTCCTAAAGTTTCTCCAGGCAAGG
AGCTGGAGAGAGGGGCTGAGAAGCTGACCCCCCCTTTTTCTTCTCTGCACTGATTTGGGA
TGGGGGGCTGATGTGGGCAAGCTTTCCTTTAGGAACAGAGGCTTCGAGCCTTTAAGGCTG
CGTACTTGCTTCTCCTAATACCAGAGACTCAAAAAAAAAAAAAAAGTTCCAGATTGCTGG
ACAATGACCCGGGTCTCATCCCTTGACCCTGGGAACCGGGTCCACATTGAATCAGGTGCG
AATGTTCGCTCGCCTTCTCTGCCTTTCCCGCCTCCCCTCCCCCGGCCGCGGCCCCGGTTC
CCCCCCTGCGCTGCACCCTCAGAGTTGGCTGCAGCCGGCGAGCTGTTCCCGTCAATCCCT
CCCTCCTTTACACAGGATGTCCATATTAGGACATCTGCGTCAGCAGGTTTCCACGGCCGG
TCCCTGTTGTTCTGGGGGGGGGACCATCTCCGAAATCCTACACGCGGAAGGTCTAGGAGA
CCCCCTAAGATCCCAAATGTGAACACTCATAGGTGAAAGATGTATGCCAAGACGGGGGTT
GAAAGCCTGGGGCGTAGAGTTGACGACAGAGCGCCCGCAGAGGGCCTTGGGGCGCGCTTC
CCCCCCCTTCCAGTTCCGCCCAGTGACGTAGGAAGTCCATCCATTCACAGCGCTTCTATA
AAGGCGCCAGCTGAGGCGCCTACTACTCCAACCGCGACTGCAGCGAGCAACTGAGAAGAC
TGGATAGAGCCGGCGGTTCCGCGAACGAGCAGTGACCGCGCTCCCACCCAGCTCTGCTCT
GCAGCTCCCACCAGTGTCTAC

>gadd45b
GAGCGGCTGCCTTTCAGTCACCTCTCCCCGGGTCAGTACCCTTCGGGTTTTGCCACTTGG
CTTCCCCCTCAGGGGTTAAGTGTGGCGAATCGATCTGAGGATAGACGGTGAGGCAGCCGG
CAGGGGGCAGGGTCACTCCGCAGAGCGTCTGGAGGGCTCTTCACCTGCGCCTCCCGTGCA
CACGTGAAATTCTCGGGGTGCCGGGAGGAGGGAGAAAGGGTTCCGGATCTCTCCCCCTGC
GATCCCTTAGTGCTCTGCAGCCAGGACCCCTGGGGCACCGCCAAGCCACCTACCACGACC
ACTAGGAAGCTTCCTGTGTGCCTCTCCTCCCGCGACCCTGGCCTTAGAGGGCTGAGCGTT
CTCAAAGCACCTTCGTGCTGGCGATGCTAGGGTGCCTTGGTAGTTCTCACTTTGGGGAGA
GGATCCCACCGTCCTCAAACTTACCAAACGTTTACTGTATACCCTAGACGTTATTTAAAC
ACTCTCCAACTCTACAAGGCCGGCAGAACACTTAGTAAGCCTCCTGGCGCATGCACATCC
CTTCTTTCAGAGCTTGGGAAAGGCTAGGGACTCTCCGGGGACAGCGAGGGGATTCCAGAC
AGCCCTCCCCGAAAGTTCAGGCCAGCCTCTCGCGCTGGAAACCCCGCGCGCGGCCTGCGT
AGCGCGGCTGCCGGGAAATCAGGAGAGAAACTTCTGTGGTTTTTTTTTTTTTTTTTTTTT
TTTTTTTTTTCTCTCTAGAGCTCTCTCTCTAGAGCTCTCTGGCTTTTCTAGCTGTCGCCG
CTGCTGGCGTTCACGCTCCTCCCAGCCCTGACCCCCACGTGGGGCCGCCGGAGCTCCGAG
CTCCGCCCTTTCCATCTCCAGCCAATCTCAGCGCGGGATACTCGGCCCTTTGTGCATCTA
CCAATGGGTGGAAAGCGCATGCCTCCAGTGGCCACGCCTCCACCCGGGAAGTCATATAAA
CCGCTCGCAGCGCCCGCGCGCTCACTCCGCAGCAACCCTGGGTCTGCGTTCATCTCTGTC
TTCTTGGATTAATTTCGAGGGGGATTTTGCAATCTTCTTTTTACCCCTACTTTTTTCTTG
GGAAGGGAAGTCCCACCGCCT

>jun
GGCGCAGACTGAGTGTGCGCGGGACCGTGTGTATGTGCTAGCGCAGGCGATCGCCGAGGT
TTCCTGAGTTTCGAACCTTTATATGTTGCTTTCGACACCCCATGGGCGCTGGGCTAGCAT
CTTTCACACCTAGAGGAGGGGTCCCTCGGAGGCAAAGCGAACACCCCTCCCCCGGCACGT
CCAGAGAATAAAGTGTTGTGCCGGGGACCCTGATGAGTCGGTTCCGAACACCGCAAATCT
CTGGTTTCCAGGTACAGCACACTGCGGCGCAGATCCTTCTCCGAAACTAAACTTCCAAGC
ATACTCATCTTGGAGGGCTACTCTCAAACCCGCTCAACTTCAACGCACTTACGTGCTCCC
ACACCCAGGGCGCACACAACCCTTTTAACCCGCATCGCTCTGTCCCCCGGAAGTGCGGGG
GTGCGGAGCCAGCTTCAGTCACTCAGATCATTCAGCCCTTTCTCGGGCGTGCGTGCGTGT
GTGTGTGTGTGTGTGTGCCCGCGCGCGGGCGCGCGCCTGTGTGCAACCTTCACTCCCACC
CAAGCTCTCCGCCCCCGGCCACTAGCGCGCCTCCCCTGCTTTCTGGATCCCCGCGTCTCG
GTCCCAGTCCCCAGCCCTGAACTTGAGCCCGCCTCCGACAGACTCCGCAAGGGTCCTGCC
GACCGGCAGCCTCCGTCACTAGACAGCCAAACCAAGACGTCAGCCCACAATGCACCGGGC
GGGCCGGGAAAGACGCGCCGGGGAGGGAACCCGGGAACACAAGCCGAAGCTGAGCGCGGG
AGGGGGGGGGGGGAGGAGGAGAAAGAAGGGCCCAACTGTAGGAGCGCAGCGGAGCATTAC
CTCATCCCGTGAGCCTTCGCGGGCCCAGAGAAGAATCTTCTAGGGTGAGGTCTCCATGGC
GACGGGTGGGCCCGCCCCCCTGAGAACGACGCAAGCCAATGGGAAAGCCTCGGGGTGACA
TCATGGGCTATTTTTAGGGATTGACTGGTAGCAGATAAGTGTTGAGCTCAGGCTGGATAA
GGACTCAGAGTTGCACTGAGTGTGGCAGAGACAGCCTGGCAGGAGAGCGCTCAGGCAGAC
AGACAGACAGACGGACGGACT

>junb
GAGTGGGGTTGGGCGACCGCACCCCAGCTATCCCGCCCCATCGGCCCTCCAAAAGCTGAC
AGGATATCGGGCGAGCCCCGGGTGACTAAGGGAGGGCTTTGGGCTGAGGTACTGGGCATG
TCAGTGCCCTAGGGACCACCTACGAGGTACAGCCTCATTCGTACAAGTCCTGGTCTCTGG
GATCCTCCGAGTCATCTTCTCAGGAAGATCTCAGATACCCTCCTGTCATTGCCTTCATAG
CTCGGAAGGAAGCTATGTCGTGACCATTTTAATTCTCTGCCAGAGTTCTGCAAATATCCA
CAATGACCCCAACCTTTGCTAGATATGTTCCCATCTTTCTACTCCGATTACCTCAGCGTC
CCCAGGACCTTTGTTCTGAATATCTAAATTGACCTCCCCAAAATTCCTTCCCTTTTCCAC
TTATGGGGAAACCCTCAGACTCATCTATGGACTCTAGAGCCCCTACTCATTTCTTGTACA
ATAGGTACCTGAGCCCTGTTGTGTCTTGGCCCTTTCCTCCCAACTGACAATTCCAGTTCT
TTAAGCACTTTGTACCCGGGACCTCTGGTTAATTCCTAGGCCAAATGTTAACAATTGCCC
CTGTTTTGTATCTTCTCTGTTTTCTGGGGTCTTCTACTGTATTGTCAGTTCACAAGCCAC
AGCTACCCTGGGTCCCACGAGACTTTTCCGGGGATATCCTAAGGTATCCAATCTCCACTT
GCAGTGTATCTCATAAGCACCTGGCTGTACTCCCGCAGTTCTAGCCCCTATGTGCCTCGG
CCCCTCAACATCCCTTTGCTTGTGTGTCTCTGTCTCCACAGCCCCTCCCCCTGCAGCCGC
GCAGAGCCACCCGGCTCGTGGCCGCTGTTTACAAGGACACGCGCTTCCTGACAGTGACGC
GAGCCGCCTCCTCCCCTTCCCCACGCTCTAGGAGGGGGCCGCGGGGGCCTGGCTCCCGCG
TCGGCCAATCGGAGTGCACTTCCGCAGCTGACAAATTCAGTATAAAAGCTTGGGGCTGGG
GCCGAGCACTGGGGACTTTGAGGGTGGCCAGGCCAGCGTAGGATCCTGCTGGGAGCGGGG
AACTGAGGGAAGCGACGCCGA

>kdm6b
CCTAGCCAATCCAGTTTTCTCAGCTCGCTGCTGACCACTGTTCCTTAAGGGCCTTGCTTA
GGTCAGAAATAACACTTCCCTGGGGGCAGTGTCATCAGCAGGCACAAAAGCTTGCAGTGC
ATTGCATCATGGAGGCCAGAGGCCTAAGTCTCTGGGGCAGGGGGAAAGATGGGGGCTGGA
AGGCCAGGAAATGGAGAGGCCAGGTAGAGAGCCCGTGTGTCTGGGTCCTGGAGAAAACAC
TGGTCCCCAAGGAGTGAGTCTGAGGTGAGGGTTGACTGAGGCCTAACTCCTGCTATCAAC
ACCTGAGTCTTGGCCCTAGACTTGTAGTAATATACCTAGCTCTTTGTATCTAAGGATTAG
GAGGGAAGAGAGTGGGCCCCTGTCACCTCCTTGGGCCACATGGAGGAAGGAGGTGATGGG
GAAACAGGATATGGTTTTGGAGGTGACATGGAGGGAGCCTGCTGCAGAGGCTACTTCCTA
GCTCAGGCCCAGTCACAGCTCTTGCGGAGGAAGAAGGCTCCTCCCTGTTGGGCCCGTTCA
TCTTGTCTGACCACCTGTGCCGCTTGCCAGAACCTGCCTACACCAGCCTAAGGGAACTGG
AAGGGTCAGAGTCCAAAAGGTGGTGTTGACTATCTGGTGTCTTGTTAGGGTTGGAGGTAG
CAGAACTGAAGGCCTAGGGTCCACATGCCCTGGGGGCAGGAACTAAGGTTGCTTGACAGT
AGATGTCCCCTGTAGCTGGGCCTGAGCCAGAATATCAGTCTAGTCAGAAAAGGGCGACGT
GGGTTGGTACTGAGGTGCCACCCTATGCTTCCTTACTACCTGAACCAGGCTGCTTCCTAA
AGGAAAGGTTGGAAGATGGCTTTTTTCCAGGTTGCCATGGAAACCGAATCTCCCATCTCA
TCTGACCTCTAGAGCCTGGTTTCTCAATGAGGGGGACCAGGAAGGAAGGGAACTCCTCTA
TCTTGGGAGATCCCATCTCTAACTGAAATTGTTTTCTTTTAGGTTCCCCCAGGCACCATG
TCAGCCTCATAGCAGGACCCACCCCACGACTTCTGCTGTAGCCCATAGGACCCACCCCAC
TTCTGCTGTAACCCACTGCTG

>klf4
ACCTCCCAGTGAAGTCCCTTTGAGTGGGTTGGCTAGCTCAGAACCTAAGTTGATGGGAGC
GAGTTGTCCTATGACCTTTACCTCGCCGCTTCACCTCTTTATGACTCACTTCTCATCTTC
AAAATGAAGAGTGCGAGTGCGTAGCTTGTAAAGAGCTTTGAGATCCCTGGTGAAAGGTAT
CTCCGCGCCTCGGTCCCTCTCCGCGTTCCCACTCCCCCACCCCCAATGTAAATCTGGAAC
GCCTTCCTTGTTCCTTCCATTATCAAGATGACTACGTGCCCAATCCCGGCCGCTCTCTTT
CATAGCAGGCGCGGAACCCCTTCTCCTAGCTTCTGAGATTCCTAGCGCCCCCCCCCAATC
ACCCGGCCCTCACCCCCACCCTACGGGAGGCCCCACTGGCACCCGCGCCAGGCCAGGCCC
TGCGCCGACACGGCCCGGCGTCTGCGTGCGTATGCGAGAGAGGGCGGGCTGGATGAGTCA
CGCGGATAATCGCGCTCTCGAGTGCGCAGACGACAGGACAAGCGCGTACGCGAGCAGGGG
TAGGGGCGCGCCGCCTCTTCCCCCCCACACACACACACCCCCAACCTCCTGTCCCCCGCC
AGGGTTCCCGTGGCAGGACTTTCGAGCCCAGGGAACCGACCGTGGCCGCCCAGAGGACCC
CGAGTAGCGCGGCCACGGGAGCCACGCCGTACTCCCAGCGCCGGAGCCGCCGTCGCCGCC
ACCGCCGCCGGCGTCAGCACGGCTCCAGCCCGCCAGCTGCCTGGCTGGCGTCACGGCCTG
GCCCCGCCCCGCCCGCGCCCCTCCCTCGCCCCCGCCCCCACGTGCGCGGAGTTTGTTTAT
TTAGCTACCATGGCAACGCGCAGTGGGGGCTGCGGGAAGGCGGGGAGAAGAAAGGCAGGG
GGCGGGGCCTGGCGGCGGAGCCCCGCGCGCCGCCACAGGGAGGAGGCGGGGAGCAAGCGA
GCGAGAAGTTATAAGTAAGAAGCGCGCGGCGGCCGCCGGCAGTTCCCCGGCCAAGAGAGC
GAGCGCGGCTCCGGGCGCGCGGGGAGCAGAGGCGGTGGCGGGCGGCGGCGGCACCCGGAG
CCGCCGAGTGCCCCTCCCCGC

>nnat
CAAATAGGGGCAAATACTATTTGGCCTCTGTGCCAAGGAGGCTTGCTGGAGAGGTACTTT
CTCCAGCCACTGGGACCGTGGGAACCTTCTACTTGCAGATGGCAATTTGGTCTTGCTACC
ATTATCGCAATTCACTAAAGATCTATAAGACAACGCTAACAGAGGACACAAGCTTTACTT
TGAAACTAGAAGACAGTAGCCACAACCCTACGTGGATGTAGCAAAATCCTATTTTGTGTT
CCAGCTGCATAGCGAACTCATACAAAGAACCACCCTGGCTCAGGCAGACCTACTAAGGAT
TAAGAGAAGGGAGCACAAAAAACAGAGGTCCGTATCTGTCCCGCAGAAAATTTGGTCTAC
TTCTCCATAAAGCTCGCTCCTTTGGCACACACAAAGCACGCCAATCCTTCCTACATCCCT
CCCAGAGTAGATACAATTGCTTTAGCTACGAAGAGCAAGAGTGCCGGTCCAGCTCGGGAT
CGCAGCCACTACCGCCTGCCGGACAGAGCGGGAACCAACAGTCAGAAAAGATCAAAGATT
CTCACAAAACAGCTGGCATGGGTTTAAAATTCACGGACTAGTAGGAATGCAGAAAAAAGG
TATACATTTTGCTTTCAGAGAGACTTCTGTAACTTCGGCTTTCCATCCGTATGGAAGGTA
TATTTTGGCGCGGCACTGGTTACGCGGCATGTAGAATTTGTAGGCTTGGGTGTGTCGAAC
CAAGAGGCTTGCACCCCTACCCTCATTCTACACTGTAGAGCCACGACTTCCCTCCATTTT
ACACCGAATTTCAAAAGCGGGCAGAGCAGAATCTTCTGGAACGGTGTTAGAGCGGGCTCA
GGAGGTGGGGGTCGGTGTGGAAAGAACAGACGGGATTTTTTTTTCTCTCTTGGCGAATGA
GGAGCGCCCCCCATCACCCCTCCTTCTCAACATCCCCCAAGCGCGCATGCGCACTTAGGT
GGCAAGAGGGTACTTAAGGCACGGCCACCGGGGCTGCGGCATTGCGCCCAGCAGCGGACT
CCGAGACCAGTAGACCTCGGCGAACCCTTGCTCTCGACCACCCACCCACTTTCGGAACCA
TGGCCGCAGTGGCAGCAGCCT

>nr4a1
GAGTGTGAAAAGGAGATGGAGTTCGATGGCCCTGGGTTCAAGACCCCATTGTGCTACTAC
CTAGCTTAGTGACCTTGAACAAGTACCATTATGTCTCTGAATCTATTTATAAAATGGGGA
AGAGTTGGCAAGAGTTTGGAAAGATTTCTCAGGCTCCACCCGGTTCTGAAATTCGGCAAT
TTCTCAACTAGGGTGCATCCATCCTGCGAGGGGTTAAGAGGCCATCGCTGAGAAACCAGC
ATCGGTGTGGAGCCGAGCCCGTTGACCCAGCCTGGCAAAGCTATGCCCTTTGGGAAGGAA
CCTTGAAGGCCAGAGTGCCTGTCCTCAGTCCTGGGGCTAGAGACCCTGCACATTGCCAAG
GCTGAGGCACGGGCCCAGCCCACCTCCTATCTTCTGGGTGTGTCCCAGAATGGCTTGCCT
CAGCCCTGAACTGCCCTGGCTGCTCAGAATGGCAGAGAGTGATACCCTAGGTGTCCAGGA
CAGACTGGGAAAGGGACAAAAGCGGAGCAGGGCCTGGGGTAGGGGTGGGCAGGAGGGAGA
GGGAGCTGTTGGCACCAGGAGCAGCTGGAGGGGAGGAGATCCTGTTCTGGGGAAGCCCTG
CGGGCACGGATTTACAACACCCCCTCCTCCTGGTCGGTTATTTCGGACCCCGGGACCCGA
TCCCGGGTCCGGCTTGGTGAGCCTAGTGGGTCTGGAAGCTACTATATTTAGCCGGCGCAG
CGGGCGAGAGGAAAACTATTTATAGATCAAACAATCCGCGCTCCCTGCGTCAATGGAACC
CCGCGTGCGTCACGCGCGCAGACATTCCAGGCCCCCCCTCTTCGCCCCGCCCCCTCGGGC
TCCCCGTCCCCGCGCCTCCTCCTGGCCGCCTCCCGCCGGAACCGCGCCGCCCCCCGCGCC
CTTGTATGGCCAAAGCTCGCCGGGCCGTGTGCGTCAGTGGCGCCCCCGCCCCTCTCCATG
CGTCACGGAGCGCTTAAGATGTGGGTCGGGCTCGCCAGGGGAGCCCCAGTGCAGGAGGCT
GCGAAAGTTGGGGGAGTGTGCTAGAAGGACTGCGGAGCGGAGCGCACGCGGGACCAGGCT
GCGACTGGGTCGCTGGTCCCG

>nr4a2
TGGCTACTCAGAATCAAAACCGCAGAAGAGAGACACCCAAAAGTTATCAAGTAACTTCCA
CGACAGCGCCCATGGCAGGTGAGCGCATTTGCACACACATGTGAACATGCAATCAATATT
AATGCAAAATGAATACAGTCTCAATCGACTGATAATTGATAATTCCAGCAGAGTAGCTGA
TCTTCATTCATCTACGGGAACCTTGATGAATAAGACACGCGTCAGGGAGTGTTGTGACAG
AAACGCCTGAAGATGGAGATGGCAATGGAAGTCTGCAGAAATATTTACCTGCAGAGAAAG
CCCCTTTAGATGGCAGCCTTGACTGGACTTCCAACGGCCAAAGGACCAGACTTGGAAGAT
CACAACAGGTTGCGCCATCCTGAAGGCCACAAAGATGTAAAGAAAGGACAGTGGGGCTGA
GATGGTGAGTCCTGGAACCCAGGCCTCGCTGCTTCTTCTGGACCCTCGGGGGGCACAGTG
GCTTAAAAGTAGCTCGGGCAGACATTTAAGACGCCAAGTTCTTCTTTATTTGGGGGTTTT
CACTGACAATTTCCTATCCCCAAAGTACACTGGACTTTGTAGTGGAGAGGGAGTTGGGGT
GGAGAAGCGTCGAAACGTTTAAAATCAACTTGGTTGGAACTTGCAGAGGAGTTGAGCCAG
GGGTGTCCCGGTTGGCGCTCTGCGGCTAGAGGGTGGGGCAGCCCCTCCATCGGGCGGGGA
GCGCGGAGGGCTGGGCCTGCGGCCTGGCGGCAGGGCGCGGTGGGTCATTGTTTCCGCGGC
CGCTCCTCCCGCCAGGCCGGCGTCACTGGCAGGGCGCCCGGGCGGGCGGCGGGTTATTTA
TAGCGCCGGCTGCACGCGTCACGGAGCCCGGCCGGGCTGACGGGGCCGCTGACGCGCTTG
GCCGCGGGGCCGAGGGCGCGGGGTGCGCGCGGGCGGCGACAATGAACCGGAGCGCGCGCC
TCCGGGGCCTCCGCGGGCCGCTCGGCAGCCCCCCGCCCTCGGCCCCGCGCCCCCCGCGGG
GGTGGCGGGCCTCAGCCACGGCCTCCGCCCCGGGGCTCAGCTCGGCGGTCCGCTCTCCCT
GCCGCGCGCCCGGACTGCAGG

>pim3
AGGAAACCAGGTGGGCCCCAAATAGTGTCAAGGCAGTAGGCGCCTCAGAAAGGTTCCAGA
GAGAGAAAGTGTGGATTGCGGTGTTAGTGGAGGAACATGGATAAGCCAGTGGGAAGCCAG
GCTCCAGATCCCCCAAGTAGTAGCAGTTCAGGAACGACAGTTGAATCGTTTAGACATCAA
ACTGAAGTCCAGGGAGCAATGGCTCTCAACTCATTCTCACCCAGCTATGACAGATGACAA
CTCCAAGTCCTGGGTTGCTCTTGGGTCAGTGACTTAGCCAGGGGTCAACAACAGTTGAGT
CTAATTTCACTGGTGTCTTAAGGTATAGGTAAAAAGGACACAGGGAGACTGCTGTAGGCT
GTGTCTACTTGAGCTGCTCAGGACGGAACTATGGGCATAATAGTCATCAACAAAGGACCT
TTGGTAGTTGTGAGCAGCTAAAGGGACACTTTGTCAGATGGCCTTAGAGCAGAGGGACAA
GTTCCCAGGAGGGAGGATCTAGGGTTTAGGAGGCTCTCATAAGTACCCAGCTAGGAGCAT
GAGATCTGAGCCTAGCTGATGGGCGAACACTCAAGGTGTGCTCCAGGGAGCTGAGGCTGG
GTTGAGAGGTCTGAGGGCAATGCTTTCTCTGTCGCCCAGCCACGTGCGCATCGTGGCGCG
CGAGCAGCGGGTGACGCACACAGAGCTAGTGTCAGCGTAGGCCTCAGGGCCGCACGACTG
TCCTCCCGGACTTCCGCTTCTCAGAGGGGGCCGACTCCTCGCACACCCCCAGCCACAAAC
GCCCACGAAGAACGAGGGAACAACACGCGTAACTCGCGGAGCCGGAGAGTGACCTTCCTC
AGCGCGGCCTGGGGGGCGAGGCTCGGAAGGCCCCGCCCTACGCTGCCATTGGCTGAGTCC
CCGTGTCCTTTCAAAACCTCGATTTTCATTGGCTTATGCGGCCCCGCCCGCGCTGCCGGA
GACATAAGGGGGCCGCCGCCCGCGCGCGAGCTGCGCGTGCGCAGGGCGGGTGAGAGCGCC
GTGAAAGCCGCGGAACGCCGTGCACCTCCGCGACTCTACTACGGCAAGCTAGTCCGGACG
GGTCGTCGTCCCCGCGCGCCA

>plk2
TACGGAACCATACGCGCTGGAACAAGGAAGAAGGAAAGTCTCTGAGATGGTACAACTGAA
CAGTAAAATCTGTAAAAACTGAACAGCCGCCTTTATTCTCCACTATACCCCACTGTGGGA
CCTTAGATTGACTCTGTGTACCAGGGCGGTGACATTGCTTAGTGACATTAGATCCACGCA
ATCTGAATCACCTAGTTGGAACAAAAAGTTATAGATGACTTCAATTGTAGAATTATAATT
GGCAACAGAACACTTTTAGCGTTACTGTGGAAGCCAGCCCATATTGTTGCTAAGGAACCT
CGGCCCACTTAGACCGTTAATCGTTTTTCTGAAAAAATCCACAGGATGGCGATCTTGCTT
AGACTTGTTGCGTACCAAACCTTCTCCAGTCGTCAAGCCCTCGCTCCACTCCAAGGTTAA
GAGCCTGGCCTCTGACAGGGGTCACTTATCAGGCGATGGGAAGAGGCTGCAGGGAGCTCA
GATACTCCCACGCCACAGCAGGTCACCCGGATCTGCGACCCGGATTGTGCCTGGTTCCCT
AGCTGCTCTGGCTCTGCCTGGTGCCCGGTTCCGCAAGGCCGGCCACTGAGCCTCCCGCCT
GCGGTGGCGGCGGAGGTCCCCAAGCGCTCCGGGTCTCCGGGTGCCACCCCGCGGGGCTCG
CTGGATGACAGGGTGTGGGGCTGCACACAGTCAGGAGGGCGGTGCCAACCCTGCGGCTCC
CCCGGGCTGCTACCCCGCATCCCCGCTCCTCCAGGACCCAGACAGGGCGTCCGCCCTTGG
GTTTCTGTTTCCCACGTCCAAAGTCAGGGCACGCGACGAACTGGGGGCACTTGGCGTACC
GCCGCCTTCAGGCCAGGTCGAAGCCCACGACATCCAGGCGGCCACCCCGCACCTATCCAC
AGCGCGGACTCCGGGGCCGGTGGGTGGAGCGCTCGCCGTGACGTCACGAGGCCCCGCCCC
AGCCAGCCGGCGCGTATTTAAAGCTTCGCTGCTCGCTCTTGCTCGCACAAGCGAAGCAGG
ACGTCAGACTAGAGAGTAGGGAGAGAGACTGGTGCTCGAGGGACAGGGCTAGCCCGGACG
CTTGTCCGCGCCTCGGAGGTG

>rrad
AGCAGAGGCCCTGCGACCAGTTCCTGAAAGCTACCCCTCCCCCATACCCTACATTTATGC
CCCTCCTCGGTGAGATGTTTACAAGCAAAAGGCCCAGTGTGGGGCTCAGGAGCAGGAAGA
ACTTGAAGACTATAAAGGGGTTGGCTCTTTCTGGAGTCCCCCACTGTTAGGCCGGATCTC
CCCAACTCTGGGCAACCTCATGCCCAAAAACAAAGTGGCTAGGGCCAGGGTTAGATATTT
TTAGCAGTTACTGGCAGCTGTTCCGCATGCTTAGAGTTAGAGTTGGGATTTGAGTTTGTG
TGTTCCTTTTTCTGGCCCTGTAGTTTCTCTCCAGCAGACAAGCACCCAGCAGGCTCTATC
ACCCCCTGAACCTCCTAAGGGACCCCAAGAATTCATGGATGACACCAACCTTCAACCTGA
AGGGCAGTCCCGTTGGGAGACTCTTTAGGTCCCAGGACAAAGACAGGAATAGAAAGGACT
TAGTGTTGAAGCTAGAAATACCAGTTTAGGACCCTCTAAATTCTGGTTAGGTCCATACCT
GGAGGAACGGGCTTCATAGGTTCTGAGCGTGTCCATAATACGTCTACTGACTTGGGTAAT
AGGCCAGGAGTGAGCAGAAGGGAAAATTCATCTTTAAAGATGGAGTGGTAGTTCACTCCA
CTTTACCCACTACTGGCAGCCTCTGTATCAATGCACACACACACACACACACACACACAC
ACACACACACACACTGGTGCACCCTCCTCAACGCACACTCCCCATCCCTCCCCTCCAACA
CCCCTCTAAACTACCCCCCATCCCGCGCGAGCCTCCTTCCAGCTACCTGCCCCGCCCCTG
GCGGGTTTGCGGTCCTAGAAGGGAGGTGGGGGATTCCCGAGGGCGAGTGGATGCGTCAGC
CTTTGCAGCAGCCCGGGAGGACAGGGGCGGGGGCGGGGGCGGGGGCGGGGGCGGGGGCGG
GAGCGGGGGTAGGGGTAAGGGCGGAAGTCTGACTGGTAGAGGTTTAAATAGGAGGCCCTA
GAACAGCGACCCAGCGCCAGCTGAGGGGCTGAGAAAGCAGCAGAGGAGAAAAAGACTGCA
GTCGTGACAGCGACAAGGGTC

>slc39a6
TTTTTTTTCATGTAGAACTTTGTATCTGCAAAGTTTAGGAAAATGGGATTTAAAATCAAA
TTTTAACAATGCAGCACTGTGAGAAACAGACAGGCATCTATACTACATTTTAGTTTACAG
CGTTTCAACAGACACAAGGACCATGCAACTAAGGGCACCATCCTAAAGTAACCAGGGGAG
AGGGCCCTAACTCCTGTAGCGTGCATTAATTACTCACTTGAGAAGCTAAATAGGAAAACT
ATCAAATAATAATCAGCTGGCTGACGTTCAAAAAATGGGTAAGGCCTGCTTTATAAACAA
AGGTTAAGACTCCCATCCTTTATTTTCTCCACAGTTCCTTAAAAGCTGCATTCACGTACC
TAAAATGTCTTTACATTTCTTTGCAATTCAATTTAAGTTCGCTAACTATGCTGCAGGGGA
AAAAAGAATTCAGCTGCTTTAACCCACGTCTACATTTCAGTTCTTGTAAGGGTATTGAGA
AGGATGTCATCCTTGGGATTTCAGCCCGGGAATCACAAGCCACGGGTACCCTAGGTTGAC
GCTGCAAGACGCAGGAGAGAGCAGAGCCCAGGTCGCTTGGGCGGCTCCTACACCCCTGGA
GTGTGCTGGACCGCGCACTCGGCCTGCAAGCGGGGCCCGCAGCGCACGCACACTAGAGGC
TCTGAGTCCAACTAATCCCTCGTACCTGAGGGTCATAGAGCACAACGGAGCAGGATGTGC
CGAAAGCCAGGAGTCCTCCGGGCCCGGTATTCCAACTCAAAGCTCCTCGAACCCGGTTCG
GGCAGCAAAACACATGAGACACCTCCAGCACAGAAGAAACCATGATGCTAGGTGGTCAAT
GGCCGAGCTCCTCCCGCGCACTTCCGCCCCAGAGCGGAACTACTCTACCCAGCCGCGGAT
ACTCCGGCATTCGCCAGCCGGTCCGGATTTCGAAGGGGCCGGGGCGGAGCTAAGAAGCCC
AGCTCCGCAGGCCACGCCTCCCGGCCACGCCCCCGTCTGCTGGCGTGGTTCTCTTCGGTA
GCCTTCGCTCGCCTCGCGCATCACTCTGACCGCTGCTCCGCGCGTGAGCCAGGCCTGACC
GCTGTAGGCAGGGCACTCTCG

>ssfa2
ACTATTCTCACTTTGCTTGCAGAGTTCAATAAAATGTTGGAAGCTTTCTATATTGTCTGT
AGATGGTTTAGGACATTCACTGTTTGATATGTAACACTTTGTCTCAATCTGGATAGAATT
TTAATCTTTTTTTCCTCATAGGAAATACAAGTATGATAAAGGGGACGGAGGAAGCTGGGA
TTTAAGAATTGTTTCAGAAGCTTGGCATGACCTGCTTCTTGTTACATCTTCTAAGTCCCA
AATCCAAGCAGTTAGCTTTCTTTATACTCCCAGGTCGCTTTCTTCACTTCCTTTTTTTTT
TTTTTTTGTCTGCAGCTTCAATGTGACATACCCACTTTTTTCTCACTGGATTTTCATACC
TCACATAACCAGGACACACAGGTTTCTCAAAATGTGCGAGCAACACCAAGGTAAGCTTTG
ACAAGCTGACAGTACAATCTCACGTCTCTTTCATCCTTGCCCAATCCTGTAGGCATCCTA
CACTGATTAAGTCTCAGCAGCCCAGTCACTTGTTTGCACGCGGGGGCGTTTTATGAGACT
TGGCCTTGGCACTTTACCTCTATTTCTGGACGAGAGAGGAGTTGAGAGAAGGAAAAGCTG
TAAAGCAAACAAACAAACAAATCTGGCTCTTTCCTGAGGCCACCGCGAAGGGGCGGTTCG
GCTCCTAGCCCGTCAGGACGTGCCCCGCCCCAACTCTCGTCCTCACCTCCCGGCAAGACC
GCCACCGGAAGAGGGCGTGGCCTCCGTCGTGGGCGTGGCGCACAGCTGCGAGAGGCTGGA
CTGTGCATTAGCGGGGGCGTGGCTAGAAAGGGGGCAGGGCGGGGTCTTAGAGTAGGCGGG
ACCGGGCCGGGCGGGCGCTCGGCGCCTACCCGGCTTGCCGGAGCCACTCGCGCTCCTGCG
CCCCGCCAGGCCGGGTTCACGTGAAGCGCCGGCCCTCCGCCCCTCCCTCCCTTCCTTCCC
TCCCCCCCTCCCTGTCCCCTCCTCCTGCGGCGCCCGCTCTGGCTCCCCCGGGCCCCCTGC
CCGGCTGGGCGCTGACAGCAGCGGCGGGGGTCCCCGCAGCCGCCGCTGTGTCCCGCGCAG
GCTCGGGCTGGGCCCGCGGAG

>stk40
AGCTGGTATCATTACTAGTTATTCAGCATTATCTGCAGCTGAATGGCCACCAAGCCAATC
AAAGACATTAAGAAAGGATTCAGGCTGGGACTTCATTATGAAGACCAGCCTTCGGTGTCC
TAGCAGGGCTTAGTCGTGTCCACGTGTGTCTACACGTGGATCCAGAATGACCCAGGGGAG
GGAAGAGTGTCATCAAGTACACTTGTTAACTCTGAGACAAAGGAGTGGGACTATGGCCGC
TGGTACTGCTGCCACCGAGCCCTTCTGGCCGCTTCTACACGGCAGTGGACGGAAGCCAGG
ATTTTCGAGGGCCCCCAGTGAGTCACCAGACTGATGCAATCCCTTTAAAGGGCTCATCTG
CTGGTGCAAGAAGCTGATTCATGGAGGGCGTGGCTGCTGAAGGAGGAGAAAGGACGGAAA
CTGGCAGGAGGGAGTGAGGTAGACAGCCGGCTGAAGTCGTTCATTGGAACTCTTCACTGC
AATCTCCCTGGACAAGACTCTAGGGATGTCCAAGATGAACTTGGCCATCTTTGGGGTTTC
TGAAGGGCCTAAAGTGAAATGAATTGTGACAGTAGCGACAGCCAATTCTTGACTTCTCTT
GTACCCAACTTCAGCACTTTCCCACACAAATTTCCAGAAGCCGAGAAATGGGGAGCAAAG
AAAGACTACTTTTCTAAAGAATGCAGTGCAGTTGGCGGGTTTTGCAACCACTTAGAGACG
TCCCCAACCCCAGCAAGGAGAGCATAAGTCGGTGAGGTTCTGCAGAGCCAAGGCGGACCG
GCGCCTCTGTCCCAGTCCCACTGTAGATGTAGATTAGCGGTAAGTACCGCCCCCTGACTG
TCCAATCACTTTACAGATTTCGACCCAGACTCCACCCAGAACCAATTGGCGATCTTATCT
GGGCTTCCTGCCTGAAGGCTTCCGCCCATCCTGAAGATGGCGCACCAACCCCAAACTCAG
GCGAGGGGGCGGGAGGCGGGGCCGAGAGCCTATGCGTCACTTCCGTTGTCAGGTGGCGGC
GCCGCAGCCATGGAGGGAGGCGGCGGCGGCAGCTCTGGCGGCTGCGCTGGGAGGCGGCGG
TGAGCGGCTCCCACGCCCCCG

>tiparp
GCTTAGCCTGTTTTTCCAGGATCCCCTTTTTTTTTTTTTTGAATAAGTACGATCTTTTAA
TTTTTTTTCTTAAATTCGGATTATACAAATTTAATGTTTATTTCCAACTAAAAAAACAAC
AACAACAAAAAGCTATTGAATACATGAAGTTACAATCCAGATGCCAGTTTCATGTATATT
TTTGAGGTTAACTCTCGGTTCCCTAAGTCTCTATGAGTGCAGGGCGTGGGGTCTGGGTGA
TGAAGGTCGTAGTTCTAAACCTAGTACACGCTCGGCGCGGAAGAGGCGCTCTGACTTGTT
AAATGAATTAGTCACTACGTGATCCGTGGGCTGCAAAACACGCGCATAGGCATCTCTATT
GTCAAAACCCTAACATTGGCTTCCCCTAGCGGAGGCTGTCCGGGAACAGGCGGCGGGGCG
GGCTCAGCCTTCCCGCCCGTACGGCGCGGGGCCGGCGACCCCGTCTGGAGGCAGCGGCGG
AGGCGGCCACTCGCTTCCCCCTCGGGATCTGGAGGCGTCTTGAAAGGAGGCAGATAAACA
AAGGCAACCGCACCGAAACCGGCCGTTCCGTCTCACAGCCTCTCTCACATCGCGTGCCCG
GGTGTCCGCGGAACACGGTGACCCTGCATCTGTCCGCAGGCAGGTGGAGTCCGCCCCACG
CGGCGCGCGCCTCCTCTCCTCGCAGGCTCACGGGGGGTGGGAGGTAGCCTCCCCGGCCTC
GCGAACCGTCAGAGCCTCGGGGACCCTCGGCCGCTCGCGAGCGGACACTCCCCTCCCTCC
TCCTCCTCCTCCCCGGAGCGCCGAGCCGCCGCGCGCCCCTCCGTCCGGAGCACGCGCACG
GGAGGCGGGGCCCCAGCTTCCCGGCACTCACTGATCGCCCGGCCCCCTCACCCCACCCCA
CCCCCTCTCGGCCCCGAAGCTCCTCCCTCCCCGAAGACGAGCCGGCCCGGGGGAGGAGAC
CGGAAGCCACTTAAAGCAGAGCTGGAGCTGACAGGCGAGCGAGCTGGAGCCTCGAGAGCA
GTTGCGGCTTTCAGCGCTCAGGTCCGCGGAATGGCCCGCGCGCCGCTCGCCGCGTCGGCC
GCCCACGACCCCTAGACACCG

>utrn
CATGAAACAATTTCAGATGCAGAGAAGAGCTGAAATGTTTCCATTCGACATCTCCTTTCT
CACGGCCTAAGTTCTTTAATGAGAGCACTGCTCTAATGTACTGTAGTCCTTGGTGCTTCC
TGAGTTACTCTGGTCTACTGACAAGCCATGGTGTGAACGGGCTTATGTCACCTCTCTGAT
TGTCCTTCTCCTCAGACAGGTATCCAAGCCTCTCTAGGAATCTCTGGCCCCAGCTTTCTT
CCTCGGCTGTGTGACGTGCTTCCCAAAAGCAGGACTTAGCCCCCTGCCTCCCAGTTCTCA
GCGGCGCTAATATTTCACATACCAAGCTCTTCTCTTTTCTACTTGCCCTGTAGCTAGTGA
ACTTCTTCCTCTCCTTGAAGGATAGACCCAAATGTCATTGCTTAGGAAGGCCTTCTCAGT
GGCCCTGGGCAGGTGTGACTCGTCCACTTTATGACTTTATGACTTTATCTTTCTCTTCCG
GACTGCTGTCAGTCATCAGGGTTGTAATGAGGTCATTGATTATAGAGTGAATTTCATTTT
ATCCGTGAAGCTCGGTGTCCATAAGCCTCACTCACGTGGAAGAGGCTGTGCTAAATAAAG
CCTCATGTGGATGTGCTCAGGAAGCCACTCCGTAACTGTGTCTTAGACTATATGTGGCTG
GAGATGGCTTAGCAGTTAAGTACTTGACACCCCACCTCAGTATCCGTGCAGATGCCCGGC
ACATTTGGCAGCCTGTTTGTAATCCCAGCACGTGGGATGTGAGTTCAGGGGAACCCTGGG
GTTCAAACAGAGACCCTGCTTTAACATAAAAGGTAGAGAGCAGCAGTTGAGGCAGACACC
CAAGTGTCAGCCTCTGACCTCCACGTGCACATGCACACATGTACATGCACACCCACCCCT
TTCACATGTGCACACACAGACCTGTGCCAGAAGCAAAGGAAAAAACAAATAAGGAATATG
TTTCTGTATTTCTACTCAATACTTTCTCTTTTCCTGTTAGGTATTCATGCTAGCCTGGAC
CATTTTTCAGATTTAGCCTTCAGAAGAGGATCTGGGAAAGCCTTTGGATTATACTGAAAC
TCATTCAAGATGGCCAAGTAT

>avpr1a
CTCTCCCCAGAGTTAAGACAGTTGCTGGAGTCTGTAGAAGTGTTTGTCTCTACAGCTGGA
TGCAGAAGGCCAGAGCAAATAATTAATTACCGGGGCGGGGGGGGGGGGAGGGCGAGGGGC
GAGGGAAGTAGTTCTTCTTTTCCTTCGGAGTGCCTCGTTCCCTCTCCCTAGCTACAGAGA
GAGAGAGAGAGAGAGACAGAGAGAGAGACAGACAGAGAGAGAGAGAGAGAGACAGAGAGA
GACAGAGAGAGAGAGAGAGAGAGAAGAGACGCACAGAGGGAGAAGGAAACAAGACAGAGA
TACAGAGACACAGAGTGATACAAGAGACACAGACAGACAGACAGACCGGCAGGCAGGCAG
GCAGGCAGAGATGGAGATAGACTGGTAGACCAGACACTGGTCCTCAGCTCTCTCTGTCTG
CCCTAAGAAATGTCAGCAGAATTTAGTCATTTAATTGGACAAGGTTTCCACCAGCCAGTG
CAGCCCAGTTCTTGCCCCCTGCTGCTTTGGGAATTGGACTTTCTAGAGTCACCAAGGTAG
ATTACGCACACCCAGCAAGAGGAGTGAAGGGTACAAGTGAGTGGGCCTTTCCTGTTCGCG
AATGAAGGCAGTGTGACAGAGTCACCAGAAAAGGAGGTCACACGATTTTTACCCTCAAAG
TGCAAGGGTAAACCGGGCAGGGAATAAAATCAGCCCTAGTGGCTAGGCTAGGGATACGCG
CCGGGCAGGGAAACACAGGGCCTGGGGGCTTGGAAGGGTGGACCCCAAATCCAGGCGCAC
TGAGTTCGCAGCAGCAGCAGACGCGGATCTCTACGTACGCTTTTACTACACCTGTTGACG
CGCTGCATGACTTTAAATTGGCTTATAAAGGAGGCTGGAGAAATTCCGAGGAGCCCAGAG
AAGTTTGGGGCAGATCCGGAAAGCGCCCGGCTCTGCAGAGGAATCTAGGATTCTCAGCTC
CACCCCTGCAGCACCAAAGAGAAAAGGACAAATCACCAACGACTTGGAGGGGTTGGGTGT
AGGGGACAGTCTCCAGCCACTAAGATGAGAAGGAGCGCATCCTGAGGCAGCCTAAGACTG
CTTTGGGAGCAGGGAGAGTCC

>avpr2
ACATAGTGTGTGTGCACCCTATGTCTTTTCTACCCCAAGGGGCTGAGAGGGCTGAAGCCC
ACCAGACTCTCTGGGCAGAAAGAGACCTTGACTGTTGGCAAGATGCCTGGTCCTGGTCCA
TAGTAGTGTTGTTTTAGTTGCTAGCCTTGCAGGTCAAGAGGAGAAAACGGACAGGGAGAA
AAGGAGCTTGGCCTTGGATGGGTGAGCAGGGTACAGCCTGGGACTGGACCAAGCTAACTT
GAACAGACAGGGAGCCATAAAAGGAAAAGGAGCTGGTGAGTTACAGGTGGCAGGAGTCAG
GAGTGTGTGGGAGAGAGGGACCTAAACATCTGGGTTCTTAAGCTATTTCCAGCCTCAGTT
TCCCCCTTAGGAGATGAGGTGCTGCACTAGTTTCCCACAGCACTGCTATACCATATGTTC
TAGAAAGGTGGGCCTGTGGAATAGGAGGAGGCAGGATGGAAGTTGCTGCTGAGTTAAGCT
TGGGACTGGACTTGAGGGGATGGTCCTGTGAAATAACCAAGGAAGCTTGAGGGCAGGAAA
GGAATTTGGAGGCTAGGAACTTACTTCCTGGTAGATGGAGGAAGGAGGCCAGGGGAGGTG
TAAGGCTAGGGGTGGTGCGTGAGGGAAAGGAGGGGGGAAGTCTCCTGTGCAGGTCATTCC
CTGAGGCTGGTTGGGGCGGGGCCGACAATGGAGAACAGATCTGAGCGCTGGGCCACCTTC
ACGCTGCTGCCCAGGTGCCCAGAAGCCTAGGAGCTGAAGCAGGTAAGGGGCTACAAAAGA
GCTCTGAGACACACTTGGTCTGTCTTGTCCTGTCTTTATCCCTTCAGTGGTGGTCTATCC
AAGATGCTGTCTGGACAGGAGGACCTTAGTGTTTACCTCTGATCCCTAATCACCAGTCTG
ATTATTGTGAGCTGCCTGGATGGAACTGGGCTTTGTGTGTTTGTTCTGACTGTTCTTTAT
ATTCCCTGCCCAGGCCTAAATGCAGGCTGGAGCTCCATCCTGTGAACACACCTACGGAAA
GGCATCTGCCTCCTGGCACCTCTATCTGGTGCAGTGACCCTGGGCAGTGGGACTGGCCCC
TTGAGTGGAGACTAAGTTGGC

>brs3
AACACACACACACCTCCACGCACGCACGCGCGCACACACACACACACACACACACACGCA
CACACATACACACACATGCCCCTCTATATACATTTTCTGTAAAAATGGGCCTTTCTGGTG
CCAAAGTGATGGCCTTAATTTTTATTTTTTAAATTCTTTTAGTTGATGCAAACATCATCT
ACACGCTCCTTATCTCGGGGATAATTTACATTATTTCTTTCCACTTCAGAAAGAATAATT
TTCATTCTTACAAAACTAACTATTTTGGTCAAGACCTCAAGAGGCATTATTCCATGTTAT
TTCAGTTGTAGAATAAGGCAGGTACATTTGAATATTTTTTTAGAGAAAGAACTCCTTTAA
AAGCTTTTTTTAGAAAAGATTTCTATTTAAACAGACAGTCAAATGGAACACCTGATTTTA
TTGAGACACTAAGAGACAAAATGGCCGGTGGTCTGCTTGGAGATTTCATCACCTGTAGGT
TGCTCCAGGGACATGAAGGTTGGGAATTACCATGTGTCAGAGTTAGATGGTAAACCCAGG
TTACTGGATTATTGCTTTTGGAAAGTGACATGATCTCTGTCAATGTGTGACTGATTTGTT
GCTTCAGTGTCTCTCTGATATTAAATTTTGAGGAGTGGGCTCAAGTTTGTGCTTTGGGGC
CATCTATCCTTATTTGTCATATAAAAGAGAGTGCATTCGAGCACTATGTGATGGGAGATG
GTGAGGCTTTTTTTTTTTTTTTTTAATTCACTAAGGTCCATCTAAACCATGCTGGGTAGA
AATGAAGATACAAGAGATTCTAAGAAATAATTAGATGGCTTAACAAGCCTAATTATCCAA
AGGACTACCCACCCTCCAAAGGGGAAAGCAGGTACAGGGCATTTTTTTTAGCCCCTTTTC
TCATCTCATGTCATGAGAATGCCAATGAGACTCGTCCACCCTCCACCTCCCACTTCCTGG
TGCCAGATCTGTAAGCGCTTAGCCAAGCATGCTGGGAGACACAGAACCACTAAAGGGAAG
GAGTAGCCGGATGTCTTGGGTTTTCTTCCCATTCCGTTCTGTTCTGTTCTCCTGACACCA
CCTCATTACTAGACGTAGGCA

>cul5
CAACTTGGTCTACATACAGAATTCCTGGCCATCCAAGAATACATAGAAAGTCTTCTTTAA
ACATAGCTACCTGGAATGCTTGGGGCAAAAGGAGTTTTCAGGCATAATATATGAAATAAA
ATCCTTCAGAGTGGAGCCTGAAAGTCTGCTTTTCTAAGTAGCACCCCAGGTTATATTAAT
ATAAAGAATGCACTAGCAACGTTTGAGAAACTTTTGTTTTCTTGGGTTTTTTGACCTAGC
TGTTCTGAAACTTGCTCTGTAGACCAGGCTGTCCCCAATCTTACGGAGATCCTCTTGCCT
CTGCTTTGAGTACTGAGACTAAAATTGTTGGACAGTGAGAGATGAGTTTCAAAGAAACAA
ATTTGATACCAGGTGGTGGTTTCCCACACCTTTAATCCCAACACTTGGGAGGCAGAGGCA
CCTACCTCCACTCTCCGAGTTCAAGACCAGCCTGGTCTACAGATGGCGTTTCAGTACAGC
CAGGGCTACATAGAGAAACTGTCAAAAACCAATCCAACCAACCAACCAAGCAACTAAAAC
CCCCAAAGGGTAGTATTAGGAACTTGCATAATGCATTAAATAACAGCTAACCTGAGAGAT
CCCTGTATAAATTACATTCTCTTCCCTTGATCAGAGATTCGTGATCAGAAGCGATGCAAT
TTGGAGAAAATACTATAGGGTGCTCTAGGATATGTCTTAAGGAACCCAAGATTAACAATC
ACTTCTTGAACAAGCAGGGTTTTTTTTTTTGTTTATAGGAATAACAGTACGTTTGTGCAT
CATTTATTAATTGACTGGGCGCCTTCTCTCAGTCAGCATTTCCTGAGGACAGCAGTAAGA
AGCCTTCCAGGCTAATCTAATCCTGAGCTCTGAATAGCCATTCCGATCTGGGGCGAGCGC
GTGAGGGCTGCGCCGGCTCCAGCCAGCAGAGGGCGCGCTCGCACCCTCCGCGCGGGCCTC
GGGACCCAGTGGCTTGCTGTCGCCTGGGTTGCTCCCGAGCACGCCCCCGCCCGCCGCGTC
ACGTGACGCCGCCACGGACCCTGAGGTGCGGGCCCTAAGCCGAGATAAAGTCGTTGCCGG
CGGCCCAAGCGGGTGCAAGCC

>gabbr2
CATCAGATATGTCAGGTAGCAAGCAGTTAGTGAAGGTTAAATTCCCACCCTTGTTACAAG
GTCGTGCTTTTGGTCCACAATGCTTGGATGGGCTGTTTTATAATGTAATGTAATGTATCC
TTGTACTAGTCAGGCTTTGGGATGTTGTAGGTTAGTGCTCACAAGTGCCATGATTCACAG
GGAGGCACAGAGGGGTTACTCAGGTTCATCTTGTCCAGGACTACTTTGCCTGGGGTTATC
CAGTGTGTTTATACCACCTGGGAGACAGAATGAGCCAAGTCCAGGCTGTGCTTCTTGGGA
CTGAAGACAGGGTTCCCACCCAGGGGAGAATTTTAAGGCGGGGCCCTCTGGGACTGGGGA
CACCGGGAGGTCAAACGCCTGGAGGAGGCGGTAGTACTCATAGGTCTCCTATCCCAGCCC
TGACCTGGGCTTGGCAAAGGACTCCAGACTGGATCAAGGGTCCCAGGTTCCCTGGTAGCT
GGCACAGGAGAGCGCAGGCTGCTGGTGCCCCTAGGACACCTTTGTAGAACGTTCGTTTCC
TCGACTCGCCCGCCCAGACCTGGGAGAAGCAGTACCCAACCACCTTGCAGGTGCTACAGG
AAGCGCAAGGCGAGGCGCCCGCGTCCCCCGCGCATAGCAGCTTCGATTCCCCCGAACGTG
GGGCTCTGGAGCTCAGTCCCCGGCGGCGGGGTCAGCCGGCCGCAGCAGCCGGCGCGGCGC
AGCGCCCGGGGCGCGAGTGTGCGTGTGCCGGGAGCACGGCCCTCCCCGCGGCAGCCGCAG
CGCCGGCGCCTCCCCCTCCCCCGGCGCGCACGGCCCGTCCCTGTCCCCGGAGGCGGCCCG
AGCCGCCGCTCAGCAGCCTTGCCTTCGCCTCCCGAGCCTCCTGCCGCCCTCCCTCCCCTG
GCCGGGCTCCAGGGTCCGACGTCCCGCGGCTCCGAGCAGGAAAGAGCTGCGATCGCGCAC
GGAGGCGGGAGGAGGCGGCCGGGTGCGGGGCGGCCGCGCTGGAGAGAGGCGCGCGGAGAC
TCGGCCCCCTCGGCGCTCGCTCGCTCGCTCGCTCGTTGGCTCCCCGCCTCCCGCACTCCG
CTGGCTCCCACCCCTTCCCGG

>gabra1
GGCCACGTCATTGCAACTGCATAGCTTAAGGTTTCATCTTATAAACTGATTTCCTTGCAG
CATACGCCAAGAACAACTTGTAGAATGCTAAACACAGGAGTGTTTGGTGCTGGCTAATTA
GTCCCCCCCCCCCCCCCCTTTAATGTTTTGGACAACACTCAGCCTCTATTTTAAATTTCT
CCTCGGCCAGAAGTCCACTAGAAGAAAATGGTCAGCGGGTTTACCCAAATTCAGACTTCA
TCTACCAGAAATATGAATGGCATAAGGATGCCTCATATTTTTCAGCACCTCCTCCCCATG
TGGTTTTAAAGTGCTGAAAAGCAGCTCTTGGAGGTGCTGGCCATTGTCTACTAGCACCCT
GAGGAAGACAGCACCCATGACCTGAGCTAGAAGCCATTCACAAAAACCCAGCAAGGAACC
ACAGTCATTGCTCAGTCCCTGAAAATCCCTCAGGAACATGTCGAACACACACACACACAC
ACACACACACACACAAACACACACACAAACACACACACACATCCTGCATGTATAGTTATC
TGTGGGTGAAGAACTCTCAGGGAAGGTAAGAAAAGAGGACAGAGAAGAAAAAACAAAGTA
GAAGCTTTCCCCCCACTGACTTCTAAAAATTCCCCCCCCCCCATTTTTCTGAACCGAAAA
CGATGGAGTTCAAGGCAAAGGCATGTTTCCGGAAATGGAGATGTGCCTCTCAAACCCAGA
AATGATTTATGCGAAGTTAAATATTCCGTGTTCGAAAACCTTGCAAAATTCAGAGTTAAG
GGAGTCTGTGCTTTTTCAGGACAACGCACGCAAAGGTTAAAAACCCGTTTGCGAAGCCTG
TCTGGCTGTCCTCTATGCTGTAGATGAAAGGCGGGATGCAAAGCACTCGGAATCTGACAA
AGTATGAAGGACTCTAAGCCCAGGGGCCGTTCCCTAGCAAACAGGGTTCTTCCTACTGTC
CCTCACTCGTCCTGGTTCTGCAACAAGCAGGGATTTAGCCATATGTGTGGGAGTGTGCGA
GGGAGAGCAAGTCGAGGACAGAGCGCTCTCCACACGTGTAAGCCTACATCTCCCTGCTTC
CTAGCTTGCGTTCATTCATAT

>gria1
GCCATCATTCTGTGCACACATCTCTCTTGGGTATCTCCGAGCCAGCTGCAGTCCAGCAGG
GTCCACAGAGGCCCAGCTTCTCCTGGACACAAACAATCTGAGTTATAAGTGAAGGCAGCC
TGCATCCTCCGACTGGAATCAGCGCAAAATGACTCATGTAATTGCCCTGTGTGCGTACCC
TGAATCTTCTTGTTCACCCACCCACACAACTCTGCTGTTATAGATTCCTGCACCCTGCAA
GAAAAAAAAAGGGGAGGGGGGAGGACAAGTTCAAATACCTATGGTTGCAAAAAGGCCACC
GTGCCTCTCCTAAAGATGGAAGGGGCTGCTAGCATCCAGGTCCAAGCACAGGCCAGTCAC
ACCGAAGCTACTGTTGTATGCCTTTCTCACAGTCTTTCCTTTAAATTTCTGGAGAGGGAT
TTCTAGGGTCTCCCCCTTGGGAATTAGTTGTAGGAATAATTGGGCCAGTGGAGTGTAGAA
GATATATCCAGCGCAACCCGTGCGTGCACTACTAGAGAAAGTGACCTAGATCAAGCAGCT
GGTGAATCCAGGGCTATTGTGGGGACCCCCTGCCACCTACTGACTTGCAATTGAACCCGC
ATTCCCAAAAGCATCTTATCCCCTGGCAGGGGGAGGGAGAGAGAGAGAGAGAGAGAGAGA
GAGAGAGAGAGAGAGAGAGAGAGAGAGGCAGAGGAAGGTGGGGGAGGTGAAGGGGACAGT
GGGTTGCCCCCTTTGGAGAAAGCACCCTCCACCCTCCCTCCTTCTTCCCCTCCATCCTCT
GCACCCACAGGGGGAAAAGTGAGGTGAGGATGGAGAGGCAGGGGTGATGGGTTGGGGAGA
CCAATGCAGGAACTCCGAGCTGGCTCCTGGGTATCAGCATAGTGAGCTGGCAGTCTGTGA
GAGTGTGAGGGGGAGAGGAGAGGAGAGGAGGAGAGAGAGAGAGAGAGAGAGAGAGAGAGA
GAGAGAGAGAGAGAGAGAGAGAGAGAGAGAGAGAGAGAGAGAGAGAGAGAGAACGGGAGG
GTGAGAGAGGCTGGCTGCTAGAGAAGAGGAGGAGAGCAGAGGGAGAGGGGGAGCGAGCTA
GCGCTCCAAGCATGAGGACGG

>gria2
AAGCCCCTTCTCACAAACTTTAATTTTTAATGTATTCGTTACAATCCAGATACCCAAGCA
GGCTCGGTGTAATGAGGTAACCTACTTCCTTGAGGCAGTGATTATTTTTGAAACTTAAGG
CCATAATGTAATGGGGTATCTGGTTTGTAACTAAGAGTGATACATCCATTCTAGACTACT
ACCCCCCCCCCCCCCCCCGCAGAAACCTACGGTTCTTTCAATCTCTATACAAAACGGACA
TCTAAGAGCCAAGTCTACATGACTCTACAGCAGGGGGGAGTCTGCACTGTAGTACAAGAG
CAATCCACAGGCAATGTGGCTTGAACAATCGAACCACTATCCAAAGGGGCATACTCTAAA
GATGGATTCCTACACGAAGTCTTTCAAAGGTTTGATCGAGTTACCCGGGTCTTGGCATCC
TTTTATAGTTAAGGATAGAATTTTGGGTTTCCCTGAGATTATGCTTGCATTATAGGAAGC
TAAAGTTCACGATTTTGGGAGTTGTCCCTTCAGGGAGTATTTTGTTTGCTTTTTATCTGG
GTCAGCTGAGGCAGAAGGCAGTGTGTGGATACTGCTAAGTGGATTTTGAGACAATCAAAT
CATATTCGTTGTGCTCAATGTAAAACAGGGCCCTACGGAAGAAAGCTTCGCCGCCAACAG
CAATTAGCAGTTCGGCTTCCTAGGCATAGCAACCGGAAATCAGTTTTGCAGCATTTGGAT
CTGGCTGGAACATCTCTGCAGCTACAGTAAACCCTGCAACCTCAGCCCATAGCAGGGACC
AAAGCGCTGTCCGCGGTGCTAAAATCGAATGCGCAAGACTGGAGGTCTCTAAGAGGCACC
AGGCTGCCCGGCTCTGAGCCGCGCTTTCTCGGCACCGCGCAGAAGCTGCCAGGGCTGTGC
GGGGTGCGGGGCGCTGTGCGGGGGAGGGGTGGGTGCGCGAGCTCGCCGCCTGCCTCGAGT
CGCGCACGCGCGCCCGGGACTGCCTGCCCCTCTCTGTGACTTTCCTGTGTGTGTGCGTGT
GTGTGTGTGTATGTGTGTGTATGTGTGTGCGCGCGCGTGTGAGAGAGGAGAGAGGGAGAA
GAGAGCTCGAGAGAGGGTGAT

>gria4
CAATCTCCCCCACTCCCAGTTCTCCTCAGTTGTCTATAGTTTTTGAGTAGGGTTGAGTTC
TCCTAGGCTTCCCTCCTGGACTTTAAACTATATCATTGAAGACCTAGGTTACTGTCATTT
CTCCTTAGGACATATTATTTTGTATTGGGATATTAGAAAGCTATCTTCCATATTGTCTAC
AGGTACTGCAATCACCTCCTTTGGAGGTGTCCCAGCCTCTTCCCATAAAACGACAGCGAG
TGAAATGACAGCTTTAAAGGTGACTCTGTGAACAAAGTGACAATATTCCTAAAATCCTAG
CTTAATTCCTTTCTACTTTCTTATACAAACTCAAACTAACTTGCTGACTTCATCTGCAAA
AGCCATGCCTTCTTGGAGGTGACTGTAAGTAGAATGAGTTTTCCAAACCCCAAGCAAAGG
AGATGTGTATGGAGAACACATACACAACAACACACACAATACACTCACCACGACACACAC
ACACACACACACACACACACACACACACAAAATGCAGGAAAGCATCCTTTTGGGTAAATC
ACTGAATAGAAATGAACTGCAGCCTTTAAGTAGTTTTCTTAATTTATACTTCTCAATGTT
AATTCCTAATTCTGCCTAGTGCCCTTTAAAGAACATACTAGAGGTCTCTGAGTGTGTCTT
GCTAACCACCACCACCCCTCTGGTCTCCTCTTCCTCCCTTGCCCACCCCCTCACACACAC
CTCCCTTTTCTATCCTGTAAACTTCTCTGACTTTCACTACCCTTACCTCCTACCTCCTCC
AATTCTTCCCTTCTAGACCCCAGCCTCATCACCTCGGGGCTGCCTTGTCCCCCTCCTCGC
TCCTCTCCTTCTCTGAGTACCTTTACCGCATCCATCCGCATCAAGGGCTTTGCAGATTCC
CCTGGTTGTTTGCTGGTGAGAAATCTTTGCTGCAGTTGCAGCAAGGAAGTCTCCCCTCGC
GTGCGCGCGCTCGCTCGCTCGCGCGGGCGCGCAACCCAATAGCAGAAGCGGACTAGGCTG
GGCAAGGCTGAGAGGAAAGGGCTGGGAGCCGGGAGGCAGCTTGTCCTCCCGCGAGCCTGC
AAGGATGCTGCAGGGGACTGA

>grin1
GGGAAATGACTGCTGGGAGCAAGATGCAGTTCACACTGGTGAACAGCCAAAGAGAGGAAG
CAGGGAATACAAAATAATCTAATTCAGACAGTGCTGCCTGATGTCTAACCTTGCTTTAGC
TGCTATAAACAGCTTCCTCTGTCCTTGGTCTCCTTCAGGTCTCCTAGAAGGTACCACTCT
ATAGTAGAGGAGCCAATGTCACACCTATTTTTTCTTTTTCTTCTTTTTAAATTTTCTTTC
TTTTCTTTTCTTTCCTTTCCTTCCCCCCCCCCCCCCCCGAGACAGGGTTTCTCTGTATAG
CCCTGGCTGTCCTGGAACTCACTTTGTAGACCAGGCTGGCCTCGAACTCAGAAATCTGCC
TGCCTCTGCCTTCAGAGTGCTGGGATTAAAGTCGTGCACCACCTCCGCCCGGCCGTCACA
CCTATTCTTAACCTCCAGAAGGGAGTCTAAGTCACGGATCCAAGGTGTGGTGTTCCCCTC
CCTCCAATTTGGTTTTATTTATTTATAGACAGATCCTGTTACTCACTATGTAGCCCAGGC
TGGCCTTGAACTCTAGCAATCCTATCTCACCCTCTAGAGTGTATCCAACTCTCTCCTATA
ATACTGAGCCCTATCAGAAGGAAATCACCAATATCCTTCCCCCAGCGGTATAGAGGGACA
GGGCCTCTTCCTGACCTTGGAAGAATCAAGTCCCAAAATATTACAAACTGTAGGTAAGAA
CTTCTACTTGAGCGCGCACACTCAAGCATTCACAATGCATTCCCTCCTGTTTAAATACAC
TTAAGAGTGCAGGTGCACGTGGTGATAAGAAACCCGGCTCAGCTATCGCAAGTCGGGACC
ACACGGATGACTGTCCCTGGTTCTCTGTATGCTAACGCGCGTGCACATGCCCACGTGGGC
GCGTCTCACTCGCGCGCTCCAAGCATTTACGCCAACGCAGGCGCGCGTCAGGAGGCGCGC
GCTCGACTCCGCGTCAGGAAGCGGGGGCGGTGGGAGGGGTAGAACGCGTAGGTCCCGCTC
ACGACTCCGCAGCTGCTGCAGTCGCCGCAGCATCGGGACCAGTCGCACAGTCCAGGCAGC
TGTCTTTTTCGCCTTTTCCGC

>grin2c
ACGGCCCTGGCTTAGACGCCGAACCGTGCCCTTTCCAGGGGCCTCTGAGCTCTGCCTTCT
GCAAGCTGACCTCCCAGTGTGGCTTGAGGCCAAGGAGGGAACCTGAAGCTAGGGATGGAT
GGAGATACAGACTGACCCTACCCGTCCTGCTTCCTTTCTGATGGACCTTGGAGGGCCTCT
AGAACGGAACACAGTGGAAATAAAACAGATGTGCCTAAGACCCATGGCTGATAGCTACCA
TTTTTGGGGGGCTGGGGGTGCTGTTACTGTGTAGCTCCTGTTTGCCTGTGGCTGCCAGAG
GGAACTAAGAAAACAGATCCTTGCTCAAGAGTGTCCTGGGGACAGTGGGGATTGGGGGGG
AGGGGGCTGCAGTGGGGATGGGGGCAGGGCATACACCTATCCTCCCTTTCCTGTCTTTCC
TGCTTCTTCGGCCTCTTCAGTTCACACTTCAGTCACTGGTGATGAATCCCTTACAAGTCT
GCCCTGCTAACCTCGCTGCCTGGTGCCCCCAGGACAGAGAAACAGTGACAAAAGAAGGTC
CCCCAGTGTGCCCCTGTCTCTCCTGGGTGCTGGCAGGCTTGGCTTGGCCCTCCAGTCTCC
ATACACTCTGTGCCTTTCCACTTTCAAGCTTCCAGATAAATCCACAAGCCTTTTCAAAAA
CGACTTCAGCCTACGGCAGTTTAAGGCTTCTTATAGCAGCAAGATGCTGCCTTACTTTAA
AAACTGAAAGAACCTCGAAATTAACTGGCCCAAGGTCACACAGCTAGGGAACCGAGGGCT
CAAACCCAGGGCTCCTGGCAAGCTGGTGTTTTTCTCCGAGGTTGCCCTTGATTCTGAGCG
TCGAGTCTGGGCACAGGGTCCCTGAGCAGGAGAGAGGAGAGGGGCCAGCTAGGAGCACAG
GCTGTCAGGGAGGGGCCTGGACGGGCCAGAGGGGCACCGGTGGCCGGCTGGGGCGGGCCG
GGGCGGGGCGGAGGCGACCGGCGGTGGCGAGCTCCATCTCAGTCGGCTGGTGAGCCCCGA
GAGCGGGAGGCGCGCCTTTGCGCAGCCCGGGACACAGCCCCGCCGCGGGGCGCGGGCCGG
GCGCGGGGGCGGGCGGCATTC

>grm1
ACAGAACAGGAAGATGGTCTGTTCTTGACTGGAGGCATTTCTCTTAATAACTTCTGACAG
AGACACAGTTGAAGATATGCATGGCCTGATGAGACCCATTTCCTTGGTTCCAACATGACA
GCTTCCCTAATATCAAGACAAGGTAAACAAGGATGACCCGGGGCCCCACACAGACGGGTT
TCTGCTCAAGGAGCTTTAAATAAGAGTGGAAAAACTCCATGTCATTTGCTTTCGTCCTCT
GAGAAGAGCCAGGATTCATTCTGTCCAGCCACCCTGCCCCCAGAGGAACGTGATTTCACT
TCCAGTTTTCATGCAGTAAGACATGTCGGGAAGGTGCTGGCAGTCTGGGAGGGATTTGGA
TAAGTGTTTTTCACTCTAGTGTTTTCATGTGACCTCTTGTTCTCAATTTAGATACTTCTT
GACCTGGAAAAGGTGGGTGCTGCTTGCCACTCTACATTTGGCTACTCCTGTTTTAGGATG
TGCATGTTCCTTCCTCCCCTTGTCTCCCGCCATGAAATCTCTTCCCATCCTCTTTGCAAC
CTGACAACAGAGCCTTGTCCCTAGGTAGATATACACATACATTGTTTTTCTCATTGTGTT
CCTTATTTTTAGAGAGAGAAAAAAAATCTGAGTCTGTAAGATAAATGCAAAGGATAACAA
TCCCCAAAACAGCCTAGGAACCCCTCATTCCTCTGGCAAGACACTACTGATGATCTGTAT
GCTTGGTAGCCTCTTTAAGTCCTCTCAGAGATAGTATAGTAGTTGACAAATGCCAGCTCC
TATATTCTCTAGCTTCTCCTTTTCCTCTATCAAATGACTTTTTAAATAAATTAGATATTA
GACAAACCTTGGGTGACCTGCTTTTTCTTTTCTTTTCCTTTTTTTTTTTTTTACTTCTCC
CCCCGCCCCCCCTCCCCCCCGTTTTTTTTCCCTTGCGGTATAATAGTGTTGAAGAAAGAG
GGCACTAGTGTACAGCCCAGATGGCAGCCTTGCACCGTCTGATTTGGAGCTGAGGTGTCT
GCGAACCGAGGGCGGCTGCAGTCCTCTGACCTGAGACCAATAGCTCTGTCTACCCGGACT
CAGGTAGGTCTTGAAGTACAT

>grm5
TCTTTCCAGCTGAATAAAAGTTTTATATGTATATATAACATCGTTGCCCATTCATCTGTT
GGTGGACCTGGAGTCTGGTTCTAATGTGTTGCTGTAAATGGGCTATAATACACACATATG
GGCAAATGTCTTTTAATGCTTGACATAGTGTTTTAAATGGATACTTCCCTTCTTCCGTTC
CTTACTATTATATCACCGAAGTAATCAAAGAAACACTACCTTGTTGTCAAGGACCCACTG
ACAAACATTAGTAGTTATTAATAACTGGTGTCCTTGACTTCAGTGTTGTGCATGTTTTAA
TCATTAATTCAGCTACTGAAAGTACCTGGCTCCTTTAATTTGCTCAGGCAATAATAATAT
TACCCAATTATTCTTTTGTTTAAATTAAGCCATGCAAGTAATTTATAGGGATCCCTTTTA
TTCTTTTTCTTTCAGATATAATGTGAAGGTAACCTTAGCATTTTTGATGTCCATAGACAG
TACTAGGGGTATCAAAGAAAAGGATGCCAAGCAATTGGAAGAAGTAAAACATTTAAGTCC
CACAGGGAAAGACTTTTAATGGATGTAGGAAGAAACATTTTTAAGAAGTGCAGACAAATG
CAAAATGACATTATTAATGACTCAAGACCATTAAATACATTGGTCTTTCTAATCACTCGG
GCTTCTGAACCGTACTTGCAGTTCTCTGAATCTCATTCTCTCTCTCTCTCTCTCTCTCTC
TCTCTCTCTCTCTCTCTCTCTCTCTGTGTGTGTGTGTGTGTGTGTGTGTAAGTACAGTCT
GTGTCACTCTCTCTCTCTTCTCTCTGTGTCTCTCAGTCTTGTGTTTGTCTCTCTGTTTCT
TCCTACTCCTCTCTCTGTCTTCCAGCAATAATACCCCTTCTCCCAATAACTGTCAGGAGT
TTCGTACTATCTTCAGAGAGAAGCTGATTATCTACCTGCTCTCCAGCTTCTCTCTGAGTG
ACATGCCACCCACGCCTCCCAGCACAGCTCCTGCTTCTCCATCTCTGGGTGGGAATGAGG
TAGTGAGGAAGTCCAAGACTGCCCTGGCCTGAACCCTGAGACCAAGAGGCTCTAGGAGCA
GTGTTCACTCACTGATCCAAG

>grpr
TATGATGTACTTGTTAGTGCTAGCAAAAGGTCAAGTCTCATTCTGATAGCATTTTAATAG
AGTATTTCTCAGCACTCCTTTGACCATAACTCATTTCTTTCACTAGCTCCCCACCCCCTC
TGTCTCTTGTTTCCTGTTTCTTGAGAGAATCTACAACCGTTGTATACTTCGGAGGAAATT
GACAGCTTGCCAAAAATGCAAAAAGCTACACCAAAAAGCCAGCTCATATGATTTTTAGAT
CAAAAGAAAATAATGCGCTTTAAATTTGGTTTGAAAAAGATCATCCATTGATCTATGTGT
GCTGAGCCTGCAGCTGGCTCCATAGTCAGAGGCTTGGGAAGTTTTCAAGAAAGAGCACAT
GTGCACCGTACTTCTGGTTTTCCTGAAGTCTGTTGCTGTAGGTTTAAGGTGTGAGTCCGT
GCATGCAGTTCTCCGTAGCAGTCCCTATTCCGAGGGAACTAACTGGGACAGCTCACACAC
AGACCTAGATGTCCCATTTTAATACATTAGTAAAGATTAGAAACAGGAGGGTCCTGAGTC
ACATCTGAACTCATGGAGATAGTATCAGAGATATTCCCAGACTTTGCAGCGAACAGCATT
TATTAAATGCCTGCTATTAGGTGCTCCCAGCTTAAATGAAAAGGCAAAGGTATCTATCTA
TTAAGCCACTTAGGAGTTGTGATCTGCTGCCTGATTCTCATTTGAAGAAAGCAGGCAGCT
GGGCAGTGATTGAAGCGTCCAGCAGGGGGCTGGCATTCGCTGTCTATACATGGTCCTGGC
TCCACTTCAGAGCGGCAGCTCAGGAGAGCTGCCGTTTGCTAGGGAAGCCAGTGACGTCCA
AAGCATCCTGCCTATAGGATTGGAGGCTTTCTTGGTGCAGTTTTTTTCTACCCACTTTAA
ACCTTCAGGTTCTACAAATCAGGGAAGACGGGAAATGCTGTGTGAAAATAGCAATCCAAA
AGTTCTTAGTAAACTGCAGCCAGAGAGACTCAGTCTAGGATGGAGGTAGGAAGAGCTGAG
ACAAAGTGGGCTTAATTCTAAGCTTTTCTTCAGGCTGAGTTTCTGTTGCTTGTTAACTTA
GTGAATGTACAGATGTATTGC

>nmbr
AACTTGCAAATGTTAGTGAACATGAGAACGGTTAGGTAACAGTTAATCTGTTTCTAGATA
GCCAAAATAACACATAATCTGCTCCTCTCAAAGCATGTGGACTTCCCACTGATGTATGAG
GGGCGAGGTCAGAGGATGATTGCATCCTGAAAAGGTCTATCCCAAGGAGAGAGCCAACTA
AGGAAGACATAATGGTGGTTTTTACTAGACTGTTTGTCCTGATAGTAAAGCATACATCTA
AGAGATGTGCACTTAACACATGCTGAATCACAATAAAATATAAGTTTAAAGATGCATCAA
CTATAGTAAAGAGTTTCCAGACTTGGGGTGGAGGTAGTCAGAGGATGATAGAATAGAGTG
GAGAGGAGTCTTTGTCCCTGGCTGGCTCGCTAAATTCAGTGTTTGAGCACTGGGGACCTG
CCAACTCAGATCTCCAATCCTCAGAGGCTCACAAACTTCCTGCTTGGAGACGCTTGAGGA
TGGATGTATAAGGCACACAGAATGAAAACAGATTCGGCCACCCTTCAGTTCTACACAGTT
GTACCACAGGATCGGTGGAGAGAAGAGCAAAGCTGTGCGGAGAACACAAGATGAGAGAGT
TAGTGGCAGCTTTTCAGTGGATGACTTCCGTTCCCACTGGGGGCGGGGGGTGGACCAGAT
AGGCAGGTATGGCTCTGGGTCCCACAGGGACTGACCTTTGTTCTCCCGCTCTCTAATAGC
GGAAACTAAGCCTTAAAGATAGAAAAAAGGCTCTGCTGCTTTGCTTTTTGTTTTGAGTTT
AAATCGCAAACCAGCGGCAGTGAAGGGAACCTCTCCTAGGGGAAGCTCTGGAGCGCAGCG
CGCACAGACTTCTCTGCAGGACGAGCGCGGTGGCTCAGTCCCAGGAGCCACAAACTTGCC
AGGATCAGAGACAAATTAACTAAACCCACGTCGTGCTCACTGCACTTTCGAGACGCGCGA
GTGCAAGAAAACTCCTGCGAGTTCCCTGGGAAAAGAAACCATGCCCCCCAGGTCTCTCTC
CAACCTCTCCTTTCCCACAGAGGCGAATGAGAGCGAGCTGGTACCCGAGGTGTGGGAAAA
GGATTTCCTGCCCGACTCAGA

>slc12a4
AAGAATGGAGATAGAGCAGAAAGATGAGCCCTGGAGCTTTCTGATAGGAAGGAAGCGGGG
TGGGGTGGGGGAAGAGGCCAAAAGAACAACTCAGAAAGATAAAAATTCTCAAGTCAAGGC
GACTAGGTAAGTTATCTGAGTGTGAAAGAAGTTAGCACCAAGAAAGGAAAGGACTCGGGT
GCAGGAACCTCCAGGAGGTGAGGTTATGAAGGAGCAAGTTCAAATGAGATAACTGGGCTA
TCCCAAAGTGTCGATGAGGGATGGGCCGGTGTAACCTCTAGCGAGGAGGGAGCGGACTCC
TCTAGGAAGGGCATACGATCTTCAACCACCTGCTAAGGGAGAGGCTGCAGCGAGCAGAAC
TGAGGGAGAGACCGTAGGCTACCAAAGTCCTGGAGAAGCGTTAGAGAGAAATGATGGTAA
TGGAAGAGTATGTATGTGAGGGTGATGAAAGACTTGAGGAGGTTTGGGGTGGTCACTGTG
ACATTGACCAGGTCCTGCTAGCTTTCCCGCTATGGAAGAGTATGTATGTGAGGGTGATGA
AAGACTTGAGGAGGTTTGGGGTGGTCACTGTGACATTGACCAGGTCCTGCTAGCTTTCCC
GCTAAATAACAAAAAGTGACTGAGAGCTAATTAGATTCAGGGAACAGAGCCAGTGCACCC
TGCGCCCCGTCTCACCATCATAATACCCCTAAAAGTTAAAATACTTTCCCTCACTTTATT
AAGTATCGCATTTGGGGCTCAGAGAGGGCAACCCCTTACCCAAAGACACACAGGAACCCT
ACCCTCCAGCAGCTAGAGTACTTCGTTCCCGGGGTCCTCTCATCCCCCCTCGGGGAGGAG
CCGACCCGAGCCCCTCCTGCTCCCCGCCCCCGAGGGGCGGCCCGGGGGGCGGGTGGAGGA
AGTGAGCGCAGCGGGGTGGAATGCGAGCGGGCGGGGCGGGCCAGCCTGGGGCGGCGGGGA
CTGCCGGCTGGAGGCCGGGACCGCGGGCCAAGCGCGCGCGATGCCTCACTTCACCGTGGT
GCCGGTGGACGGGCCGCGACGCGGCGACTATGACAACCTCGAGGGGCTCAGTTGGGTGGA
CTACGGCGAGCGCGCCGAGCG

>slc12a5
AGATGAACAGTTCTGTCCTACAATTCTCCAGGGATTTTTGAGGACTCAAGCTGGGAACCA
GGGTGACTGTATAGCTATTTCCTCTTTCCATTGCTAGTATGTTTAGATCTAGATGCAAAG
GGTCTAAACCTCAAATGTCACTTTCTGAAGCATCTCCACCATTGGCCCAAGTCTGGCTTC
GGGGTCCCAGGGTAATCAAGCTCCTGGGGGGGGTGCTGGTTTCAGAAGAGGAGGACAGGA
GAGCATGTCCGGCCTGGAAGCCTCAGAAAGCAATCCTGGATTAGAGGATTAGACATTCCC
GCCCCAGGAGAAAATCTGGTCCCCAACCGGCAGGTGGCCTCATTCTCCCCTTCCCCCACT
CAGTTCCTGGCCAGCTTGGGGCCAGCATACCCTCCCTAGAGGCTGCACCATCTCGGGTGG
GAAGGAAGTGCTACAGGACCCCAGTGCTCCCTGTTCCTCGCTGCATTTCATCCATAGATC
ATTCCACAGGAGAAATCCCCTTGTCTGTGGTGTGGACTCCAGGGTCTTGTCTTGGGGTTA
GGATTCTGAGACTCCAACCAGCCCGAGCACCATGAGAGAGTTCTCTACAACTCCTCTAGT
GGCAGCCACCGATTTAAAAACAGAATGGGCCAAACAGACCCATTGACCTGAGTCCCCTCG
GGGCAGCACAGTGCCCCATTGATGGGGGCCTAGGCCCCATCTTTCTCCTAGGCTTCAGGC
GCTAGGACACCGATCTGGGAAAAGGTCTGGTTCTCTTTCCTCCAGGCCTTACCTCACCAG
TTTGGTAGACAGCTCCCTGGGGCCCTTACATTCCACAGCGCCCGCCCCTGCCACCTCAGT
CCCCCACATCTTTCTCTCAGGGGTCACCGCAGACCCTCAGTCAGGCAGCCGCTGCGGGGC
CGCCTCCCCACGGCCGCGACCTAGTTCCCTGCCGTTATTTTTAGGGCGCGGGATGGCACC
TGCCCACGTGCCGGGCCCCGCCTGCGCCAGAGTGGGGGGGGGGGCTGCGTCTGCTCTAGG
GAAGCGAGGGCCGCGTCCCCCGCAGCATCCCCTCCATACCACCCGCGCAAGCCCCCAGTT
TTCCCGTGAGGGGGCCACCGG

>slc12a6
CACATCTAAGGTAACTAGATACCGTAATGGGAGGTTTGGGTGCCATAGAGTTAAGGTTTC
CAGAGAGCTTTTAGAGATGACCCTTGCGGTTCGCGGGTCAGTGTTCACTGAGTGCCTCTA
AGCAGCATACTGAGTACGTGGAGCACAGGTGAGGAAAAAGCAGCTCGCCACACGCGTTCA
GACCCTAGGGCGGACTACAGTTCCCGTCGTGCTCCACGTGAGAGTCGCCGGTCCGCGCAG
GCGTGGTGCCCTCTGTCTCCCGCGCTGCATGCTCCGGGCGGGGCTGCTGTTGCCCGGCCG
CAGGACGGCGCCGCCCTCTAGCTCCCCAGACTTCTCCGGACGGTTAACCTCGAATGAGGA
ACGAGAGGGGCGGAAAGGGGAGGGCTGCGGCGGCGCGGGCACAGCCCGCCGCGCCCGGGG
CGGGGGGCGGCGAGGTCACGTAACGGCCTCGGGCGTCTGCCGGGGAGGGGGCCTCCTGCG
CGCCGCGGCTCCGGAACGGTTAGCGGCTAGTAAACAACAGCTGCGCGCGCACCCGCATCA
GCTGGCGCGGGCTCCCGCACCTGCGACCTCCTCCGTAGCCGGGACCAGCCTGCCTGGCCG
TCTTCTCCCTCCGCCGAGACCCAAGGAAAGCCGGCGAGAGGCTAACGGGCCCCGGGAGGA
AAGCGCGTCCTGTCACACGCAGTGCAAACACGGCGAGCGGTCGTGGGCTTGAGGGACTCG
CCACGACCTGCCACGACCCTGCAGTGGGAGCTGCCCTGATCCGCTAGCCGCCGCCTCCAG
CTCCTTTGCCAGGACGAGACCTCTGGGAGGCAGGAATCCACTCTGCTTCGGCATCCTCTC
GTGGCTCTCCTCTTTCTCCTTCCTGTAGTGTGGGGGTATTTTCCCGTTATGCATGCGCAT
CTCTCCCACCAGACCCAAGTGGATTATCGACCTCAAAAACATCGGGTGGCTCAGCACACA
CCTCCTCCCAGCCAGACCTGTGGGGTATTCACCTGATACACAACAGGTGGCTGGTGCACA
CCTTTGCGCAATCTGATCCACGCTCTTATACGCCTGATAAGGGTGGGCCTGCATGCTCCG
TCCTCAGCTAGAACCGTGGGA

>slc12a7
TTGACCATCTAAAACAGTTTTGGGTGACTTGTTGCACCTGGGGGCTATGGCTTTTTGTAG
GATGTGTTGGGTATGATACCCTAACATTTTAGTTCCATTCTCTCTTGAAGAATATTTGTT
TCCAGTTTTTCACCAGTCTTTCATTGAAAATGCACAAGGTCCTGAAATTCCGGAAGATCT
GTGACTTCCACCATGTGGTGTTCTGGAACTCTTTGCTCGGATCTTCCTGTCACTACTACC
TTCGGAATTTACCTGCCCTTGGAGCCAAAGGGAGGAACTGCCACCCTCCAAGTTTGGGCT
GCAAGGGTTCCCCAGGTTGGATCGTGGAACACTCCTGCCAGCAGGTACAAAGAGTCTCGG
GCTTGGCTGGCTAGGCCTGTCCCAGAGCCCAGTGACCTTCTTGGGTGGGATTACTTAACC
CCAGGGTGCACAGCGTCCCCTGATTGGCCATTACTCCCTGGCCTAGGTTAGCAGCCTGAC
CTGGTCAGGGCCTGGGCCCAGATCACCAGCGTTGGTGGAGATGAGGAGCTGCAAACTGAG
AGAAAGGAGCCATGACCTGTGGGGTGGTGGGAGAAGAGCCCCACGGGAGTTTGGAATGAG
AATGGAAGAACTGAAGCTGTGGAAGTGGTGAATGACAGGCTCTTGGAGGGCGGGAGGGCT
CTGAGCCTGTGTTGTGAGTAGGAATGGGAGGAGGACGCGGTCCTGCGGGGAGGAACTGGT
GTCTCTTATGCTGAGGGAGGTCTGCATCTGTGGGCAGTTCATTCAGCGGTGGCCTCTAGG
GGTTGGGTTTGTGCGTACCGAGTCCTTGAGGGTACAGGGCTCTGGCGGGGCAACCCTGAG
ACTGTGGCTACAGGGGCGGAGTTTTAAGGGGTGGAGCGTCTGGTGGGCGTGGTCGTTCCG
GAAGCCTCCCGACCCCGCCCCGGGCAAACTTTTCCCGAGCCGTGGGGGCGGGCAGGTGAG
GTCACGTGGCGGGCAAGGGCGGGCCGGGCGGACCCCGCCCCTACGCCGGAGTCCGGCGGC
TGCTCTGGAGCAGCGTGTGGCTGCGAGGGACAGCAGAGTCTAACGGAGCCATGCCCACGA
ACTTTACGGTGGTGCCGGTGG

>vipr2
CTCCTCCATAAAATCCCCTGATGGACAAACACAGGCAGATGCACAGATAGTGGAAGGGTG
ACAGAAAACAGATAGAAACCTAGGTCCAAGGGTACACGGGGCTCTGATGTCATGGAGCAC
ATGATGAACTCAGTGGGGAGAAAAATAATGGGCAGATAGACACCCCAAAGTGTGAAGGAT
ACATTTTGTACTATTTCAGACTTCTGACTTTGGGCTTGAAATTATATCTGAATAAGAAGT
TTAAAACTTGCCTGCTTTACTTAATGGAGTACTATTGTCTGCTGGTAGCTTTCTGCTCTT
CCCTAGACTGGTCTGTCGACAGACAGCCAAACCATAGCTGAACAGTGGCAGTGTCTCCAC
AAGCCTAGTGTACAATGAGCCACACACGTGTCACCTGAGGGTTTGGGGTGCCGATGAGCA
GACCCACTTTTGCGTTGATGAAGTCTCTGCTTTCTGTTCAACTTGGCCTTAGGCTCTCAA
GGGGAGCCATGCAAGAGCTTTCTCTTTTCTCTCTGCTCACACCAGTGCAGACCTAACCAT
GGTCGTCCAGCCACTTTCTGCACTTTTTCCTTGTGCTGCACACAGGCTTCGCATTTGCAC
AGGGAGTTGGTGCCAGATGCTACCTCAGCGCTCAAGTTCCCTTACCTGGAATTGGGCAAT
GCCCTCTGTGGGTGAGCATCTGCTTACTTGAGCCACCAGCTCTCCAAAGGCTTGAACACG
GCAGCCCACAGTGGGGTCGCAGAGGAGGGAGGCAGTACAGCTCGGTTAGCAGAGGGAGCC
TGGGAGGAAGGAGCGCGAGAGAGCAGGGCTGACAAGGGAAGTACCCAGGCCAGGAGGGGG
TCGGGGTGAGGCCCAGGGTCTTGCACTTCAGAGGGAAGTAGGGGTGGAAGGAGGGACGTT
TGGACAGAGATCTGGTGGACCGGAGTGCCAGAGAGAGACTCCGCAAAAAGGAGAAAGGGG
CGCGAGGCGGGGACTGGGCCGAGGGGCGGGGCCGGGACTTGCAGCCTGGAAGGCGGAGAG
GGCGATAGGCGCGAGACTGAGGAAATCCGCGCTGGGAGGCCCGGAGCAGGGGACCGTGCT
GCTGAGGCGCCAAGGACCGAG

>calb1
TTCATGAGCTCGTTTTGAAAGTTTATACCACACTGGTTTGCTTTTGTGTTACTGTAACCA
GACACATAGGGTTCATTTTCAGCAGACCATAAGGTCTCAAAAGATGGACAATTAGATAAC
TTAGAAATACTTACGTAAAAGAAAACCTAAATACAGTATTTGTCATATTAAAATACCAAT
TGTAACATGTAGCCGGATATTTTTCCCACCTCTAATGATTTCCAGTTTCTGGAAAAAAAT
CCCTCACCTAGAGATAGAAGCAGCGCAGCTGTAAAATCAGTGAGTGGGGCTGCTACGGAG
TCACTGGTTAGCCTGGTGACATTTCTTTCAGTTTCTACTTTGTAAGATGCAAGTAACTAA
TGGCATCGATAAAATCACTTCCTTCCTAACATCTTAAATTCTTATAAGTTAATTCTACTA
CATTCCAATAATTCTGCTTCAAGCTCAAAAAGTAACAACAGCAAGAGCAGCAGACTCCTG
CATTCTGCTGTCTCTAAGCATAGCTCACATCTTAAACAGCCACGTGATGGTCTCCATTAG
CGCAATATGAAGCATTGTTACAATTAACCACAGCAACGTATGCATTAATCAAATTAAACT
AACACTTGACATCTGATTTTGTTCAAATACTCAACTGCCTCGATAAATACTAAGTAGACA
AAATCTCCACTGACGTGGTTTATCAGTCAGCTTTCCCTTCCATCTGAAAAAAAATCAAAC
AATTCTAGGTATGTTGCTTTACTCTAACATTCAGGAGTGAAAGCCTCCCTGAACCTGGGG
GATGTGAGGAGAAATGAGTCTGAGCAAGGGATCCCCACCACCTGCTGCTTCCTAGACTCC
AAAACTCCAGCTCCAGCTATTTCCTGGGAAGAGAGAAATCGGAGGGGAGGGGAAGAAGGT
TGGTGAGAGCAAGAGGCGGGAGCTAGGAAAAGGAGGCAGGAGGAGGCGTGGCCCGGCCTG
GGGCCGGCGGGATAAATACAGAGAACTGGGTGCGGGGTGCGGAGAACTCCGGAGGACGCC
CGAACGGAGCAGCACCGCGGACAGCGCCCCGCCGCGCCGCGCCCAGCTCAGCCTGCGCAG
CCCTCTCGCCCGAGGTTCGCG

>camk2a
ATTAGGGCAGATGACCAATGAGTTTAGGAAAGAAGAGTCCAGGGCAGGGTACATCTACAC
CACCCGCCCAGCCCTGGGTGAGTCCAGCCACGTTCACCTCATTATAGTTGCCTCTCTCCA
GTCCTACCTTGACGGGAAGCACAAGCAGAAACTGGGACAGGAGCCCCAGGAGACCAAATC
TTCATGGTCCCTCTGGGAGGATGGGTGGGGAGAGCTGTGGCAGAGGCCTCAGGAGGGGCC
CTGCTGCTCAGTGGTGACAGATAGGGGTGAGAAAGCAGACAGAGTCATTCCGTCAGCATT
CTGGGTCTGTTTGGTACTTCTTCTCACGATAAGGTGGCGGTGTGATATGCACAATGGCTA
AAAAGCAGGGAGAGCTGGAAAGAAACAAGGACAGAGACAGAGGCCAAGTCAACCAGACCA
ATTCCCAGAGGAAGCAAAGAAACCATTACAGAGACTACAAGGGGGAAGGGAAGGAGAGAT
GAATTAGCTTCCCCTGTAAACCTTAGAACCCAGCTGTTGCCAGGGCAACGGGGCAATACC
TGTCTCTTCAGAGGAGATGAAGTTGCCAGGGTAACTACATCCTGTCTTTCTCAAGGACCA
TCCCAGAATGTGGCACCCACTAGCCGTTACCATAGCAACTGCCTCTTTGCCCCACTTAAT
CCCATCCCGTCTGTTAAAAGGGCCCTATAGTTGGAGGTGGGGGAGGTAGGAAGAGCGATG
ATCACTTGTGGACTAAGTTTGTTCGCATCCCCTTCTCCAACCCCCTCAGTACATCACCCT
GGGGGAACAGGGTCCACTTGCTCCTGGGCCCACACAGTCCTGCAGTATTGTGTATATAAG
GCCAGGGCAAAGAGGAGCAGGTTTTAAAGTGAAAGGCAGGCAGGTGTTGGGGAGGCAGTT
ACCGGGGCAACGGGAACAGGGCGTTTCGGAGGTGGTTGCCATGGGGACCTGGATGCTGAC
GAAGGCTCGCGAGGCTGTGAGCAGCCACAGTGCCCTGCTCAGAAGCCCCAAGCTCGTCAG
TCAAGCCGGTTCTCCGTTTGCACTCAGGAGCACGGGCAGGCGAGTGGCCCCTAGTTCTGG
GGGCAGCGCTTCAGCATCCCA

>camk2b
GAGGGGCCTGGCTCCAAACACCAAGAGTCAAATCGGGGATGCTGGTTGGGGGTGAGGAGG
GGGCCTTGTGGAAATCCACCTGTGCCCCTGGGGGCCTGGCTCCAAACACCAAGAGTCAAA
TCGGGGATGCTGGTTGGGGGTGAGGAGGGGGCCTTGTGGAAATCCACCTGTGCCCTCCTT
CTTCAGGGCCACTTTCAAGAGACTGGAAAGAATGGAGGCTCCTTTTCCTGGCCAGGGCAG
AGGGAAAGGGCTGCCCAGGCTATCTGGGCAGGATGGCTGTGAGCTCTCAGAAGTCACAGG
AGTCCCTGAAAGAGCTGAGCAGCCCACGTTTTGCTGCCTCAATCTGCACTCCGAATGTTC
ACCACAGGCAGAAGACATCCTAGTTGCCAGTCCTAGGAGAAGCAGGGAGAGACTCGGGAC
CACCTCCCTATCCATTTTCTCTCATCCCATTCAGCCTAGGAGACTCGTGGGCAGCTCTGC
CACGAATAGGAAGGTGGGAAGGGTCTTATGAGGGGTATGGGGAATGGAGGAGCCCAGTGG
AGGGCGACTCCCAAATGGGGTGCAGTTCCCTCCTGCAGTCTAGGGGAGGTGGGCCTTTAG
GGGATAAGAGTCTGGGTTCACTGTTCAACTGCGGCAGCAGAAGAGTCAGCCCATTGGCTT
GTCCGTGCAGGGCGCGGGCCTAGAGGGTCAGACGCAGTGCGTGGGCACCGTGTGGTGCAG
CCCATGTGCTGGGATAGGGCGCGAGCACGGGTGGGATTGCATGGTGCGGGCGCAGTGCGG
GTGCCGGCGCGGGCGCGACGGGCATGCGAGGGGAGCCGCGGTGCGGGTGCAGGGTGCGGG
CGCAGTGCGCGTGCAGGCGCGGGCGCTAGTGCAGGTACAAGGCGCGGGTGCGGTGAGTGT
GCGGGTGCAGGCGTGTGTACGGTGCGAGTGAGGCGCGTGCAAGGGGCGGCGGGCGGGGCG
GGCGCGGCGGCGACAGCGGCGCCCGCGCCTCTGCGCGCGTAGGTGTGCGGCGCGCTCCTG
GCGGGGACAGAGCGAGCAGATCTCGCGTGCGCTCGCCGCCCGGCGCAGCCCAGCCCGGCC
CCCGCCCGGCGCCGCGAGCCG

>creb1
TGCCACAAGAGTCTTCTTAAAGAGAGGAAGAGACGTTAGCATGCTAAAAGTTCTGGTTAG
AAACAAAAGAAAATTAAGCTACTCTTCAGTATAATGTCCTTGGGAAAGCGGGAACGGCTA
GGACACACGGAATGAAGGCAAGCTCAGTGTTATAAAACGTCAACAAGGGCTGGCGTCCAG
CAGGAACAAAACTATAGGAAGAGGGCTGAACGGCACAACAACAAAAGGTGAAGAACTGGC
GGTTAGGGGCAACTCAGAGAGCAGTTGCGGTAGCTTTGAGGCTACGGAAGTCACACTGTC
AAGTTCTGGGGTGCAAACGGTGGAAGCCACGCCGCAGCAGCGTGCCACCGCTGCAGAAAG
GGCTGAGAAAAGTCAGCACAGGATGTCGCGGGCAGGTAGGGTGGGGATCTGTTTCAAGTG
TTGAGAGCAGCATGGCTGATCATTTCTCCAGCCTCAGAGGGAGGACGGTACCCAGTACCT
AGGGGCTCTGGCTGGCCGCAAAGCGGAGCTGAATCCCCACATGCCACCTGTGCCATAGCT
TTCTTCCCAGCAAAGAACCAGCTCCGGCCCGGCAGACTCCCCTGGCCGGTAGCCGGCGTC
TCCAACCTTCCAGCGCCGTCCGCGCGGCTCTGGGCCCTCGCGGCGCGTCAAAGTTCCCGG
GCGGTCTGCTTCCGCCGCAGGATCAGACCGCGCGGGGGTTTCCAGCAAGTCCCCGCCACC
CCGGGAATCCCCACACCACCCCAAATCTGGCTACACACAAACCCCGCTTCCTCCAAATCT
CCTCAGCTGGCGTCCGAAGCCTCCACCCGCCACAGTGAGGCTCGGATCGTGCCTCCAGAG
CGGGTCTCAAACCGCCTACACCAGCTTCCCCGGTCAACCCCTTCGCAGCGCCGGGAAGTA
GCCGAAGGCCTTCGGCAGGTTCCGCCAGTAGCGCGGGGGCGGGGCCTGTCGAGCGGCTCC
GGGTCGAGCTCGGCTGTTTCCGTGAGTGGCCGCTGCGCACTCGGCACTGGGCGGCGCTGG
CTGGCTCCCTGGCTGCGGCTCCTCAGTCGGCGGCGGCTGCTGCTGCCTGTGGCCCGGGCG
GCTGGGAGAAGCGGAGTGTTG

>crebbp
GCGAAGAGCCAGAGCTGCCGGGGCGGGGCGGGACCGGACGGGCTGGGCCCGGATCAGCGC
TGACTCCGAGCCTGGCGGGGGGGGGGGTCTAGGCTCGAGCCCAGGGCGCCCTCCCCGCGC
GTGCCGCGTTACTGACAGCGTCAGAACAAAAGTGGCCGTCTGCTCTGCGCACTTGGCGTC
CCGCAGGCCGGGCCTAGCACCGCAGCCCGTCGCCTCACGCATCGCCGCCGTGCCTTCGAC
CCTTCCACCCGAGCGCGCTCGGCTCTTTCCGCCGCGGCCGGCGCAGGTGGAGGGGCGGGG
CGGGGGCCGTGCGTGGTGACGCCGCGGGGGGGGTGACGTACAAGCGTGCCCCGCCCCCTC
CCCCTCCCCGTTCAGGCTCTGGAAAGAGAAGAAAAAAAACTTTCTTTTTTTTTTTAATTG
AGGAATCAACAGCCGCCATCTTGTCGCGGATCCGACCGGGGCTTCGAGCGCGATCTACTC
GGCCCCGCCGGTCCCGGGCCCCACAACCGCCCGCGCACCCCGCTCCGCCTGGCCGGCCCG
CTCCGCCCGGCCCTCGGCGCCCGCCCCGGCGGCCCCGCTCGCCTCTCGTCTCGGCCTCCC
GGAGCCCGGCGGCGGCGGCGGCGGCGGCGGCGGCACGGGGTGGGGGGGCCGCGGCGCGGC
GGCGGCCCCGCTCGGCGCATTGTTTTTCCTCACGGCGGCGGCGGGCCGCGGGCGGGCGGC
GGAGCCCAAAGCCCCCCGGTCGTCCGGCCGCGGGCGAATTCATTAAGTGGGGCGCGCGGG
GGGGGGGGGTGGCGGCGAGGCGGCGGCGGTACCACCATGTTCCCGGGCGCCGCCTGAGCC
GCGGGGCCGGGCGCCGTCGCTGCCAGCCGGGCCCGCGGAGGCGGCCGGGCCGCTTGGGTG
CCCGGGCCGCGGAGTGTCGCGCTCGGGAGGCGGGCAGGGGATGAGGGGGCCGCGGCCGGC
GGCGGCGGCGGCCGGGGGCGGGCGGTGAGCGCTGCGGGGCGCTGTTGCTGAGGCTGAGAT
TTGGCCGCCGCCTCCCCCACCCGGCCTGCGCCCTCCGCGGCCCGGCCCGCGCTCCTGCGC
TCGCTCCTCGCTGGCTCGCCT

>crem
CCCACCCCAGCCCTTACTCACCTTTCAGACAAATACAGTAATCCTGAGCCACATCCCCTG
GTCTACAGGTACTCTGTTACCCACAATATATCCATTCTGAAATTGTACTATCTTGTTCTT
GGCATTTCCTTACAGCAACTTTTCACTAGAGATTTCCAGATGGCCAGTCTTGAGTGTTGG
TCCATTTTTGTTTCGGATTGCATAGTGACTTAGTTTTAAGAACGAAAGTCCCTGTGTTTA
AGAGGACCAGACTCTCTTCAGGAGGGCTTAGAGTAAGAGGAGGTATTAGAAAGGTGCTAA
TCACGTAGGTGACTGCTTTACAGAGCTTATGCAAAATCTCACGATCGAAACCGAAATTTT
CCATTATTAATAGGCTCAAAAAAAAAAAAAAAAAAAAGGTCCTAGCTTTTACCAAACTGT
TTTACTATCCTCTGCCACACTTCTGCCTACGGCTTGTAGCTATTTGTACGTTGGGGCAAA
CAAGTTCTACCGAGAAGGCAGGCTAGGAAGAGGGACCGCGACAAAGTACACTCCAGACCT
AACGGCGGTTTCCAGAACCATCCTTGAAGCCGGGGAACTCGGCAGGCTTTAGCGCCTAGC
ACGCGCCTCCGGCGGAGACCGAACCCCCACACTTTGGGATTGAGGTCAGAGTCAAGAGTC
ATCCTACAAAGTATATAGGAAAAAAAAAAATGACGATGCGTTGCACAGCATCGTTGTAGT
TGGAGAATACGGACACTTCGAGCGCACGCGCGGAAGTTGTAGCTTCCGTTTTCCTGTCCC
ACCCCTTAGCTCTTCCTAGTCATCTGCCTCAACAAGGCGTCCTCCTCCAATACGCCCCGT
CCCCAAGGCTCCGCCCCGACCCCCGTTCTATTTAATTGTTGGATTGTCACCTCTGCAATC
CCGCTGACTGCCAGCAGGGGGCAGAGTTCGAGCCTGCAACTTTTTTTCTCCTCCGACCCA
GTCCCCTTAGAGAGGCGATCGGCGTGGGGGAGGGGAGGGTAGGGCTCGAGGCCGCAGTTC
GGTCCGCTGCTTGCGCGGCTTTCTGTTCGCGTCGGCAGAGAGGCCGCGACAACCGCATCA
GAGCTGACGTGGGCGCGACGT

>map2k1
GGATTAAAAGTGTGTGCCTGACTTTATTTTTAATGATGTTTGTGTGTGTTTGGGTATGTA
CACAAGAGTACATGTACCCTCAGAGGCCAGAGGCATGGTATCCACTACAGCTGGAAGTTA
CAGGTGGTTGTGAGCTGCCCAAACACGAATGCAGGGAACCCAACTAGAGTCCTGTTAAAG
CAAGAAACACCCTCAACTTCTGCGCTAGCTGTCCAGGCTACTCCAAACTTGACTTTGCCA
AAAGGCTTAGAAAACGAAAAAGAGGATATGAGATTGGATACATTTAGGTCGGCTGACCCC
ATTAATTAGACTTCAATCTGCTCTCAAAATAGGCTTCACTAATTTACCACCTCTGCAGCA
CGGAGTTCTCAGCTGTGTACCTCCATTTTAGTAGAATTAAAATAGAAAAATCATGTCAGT
TTAGTTTAAGGAGTCTCTTGACAAGTTTTCTTTTATTTTGAGACTGGGTCTCACAATGTA
TCCCTGGCTGTGTAGACCAAGCTGGCTTCGAATGCGTACACATCAGCCTGCCTCTGCCTC
TTGTACTGGAATTAAAAATGTGCACTCCTGGCTTTTGTTCAATTTAGTTTGCTCTTACTC
AATTCCGCTTGGCCTCAGGACACGAAAAGGGGTCCTTTTCTTATTTATTTTGTACTTTTG
TCTGGGTCAAAATGACCCAGCCCAAGGGAGGAGAAGAGTTGAGATAAATAGGCCAAGCAG
CCCCACTCAAAGGCAAGATGACCTGCGTGCAAGAACCTCGTACAGCAGCCACCTGGATAC
CGCTGGTCAGCAGAGGGCGCCCGGAAAGCCTCCCTTTAACTCCGCCCCAAGCCAATGCGC
CGCGCCTCCCGTGACGTATTTCCGCGTCATCTGCCTCTGAGGCTAGTCCCCATTGGCTGT
CGGCGAAGCGACGGGGGCGGAGTCAGGCGGGCGTGAGGGAAGCGCTGCAGCCCCCGTGGG
GGCGGGGCCTGCTCGTTTCCCCGCCCCTCCCTCACCCTCCAGTCCCTCACTGGGACGTCT
GTGCGCGGCGTCTCGGAGCGCCGGAGCAGCGGTGGCCGCACTTTCTCCAAGCTGGGGCTG
TAGCTGAGCTGTGGGTAGTGC

>map3k1
GCAGCTTTATCCCGTTGAAAAAGGGTCGAAGGGGGGAAATCCCATATACGTATACTGCTT
TTCTATCTCCAGCACATTTTCTAGACTCTGGGGCAGGAGAAAGGCGAGGGACGCCGCACA
GGGCAACCAGGGAGCGGCGGCGGGAGGGAGGTGGGGGACCCGGGAACCGGCCTGTCACCT
GACTGCCAGGAAGAGGGACGTGCAGCTGGGAGCATCTGTTGGGGGTGGGGAGAGACCTGG
TAGAAGATGGCATGATCCAGCGCTTCCTGGCATAGCGCTGGCTCCTTCCCCAGACGTGCT
CTCCCGCTTTCGGTTGGAGCCTGCCTTTCCAAGACGGGGGAGTAACCTCTGGCAGAGTAC
CCGGGTTGGTCCCTCTGCGTAGCCGGGGGAGTGGGGGGGAGGGTGTCCCAAACCAGCAGC
TTCAGAGGTGCACAAGGTAGCGCAAGAAATCTTAAGTAGTGTTATTTGTGACACGAGGGC
GGGACAAGAGGTCTGCTTTCCTAAGAGAAGGCTTCGCGTCCGCCCGTCTGCGGCAGGCGA
CAGTCCCGGGGCGCCACCTGCGCTTCGGGCGCGGGCCGGGCCGGTGCGCGCGGGGGCCCC
CCCAGCAACCGCTACTAAACGCGTGAAGTGACAGACCGTGAGTCCTCCGGCTTGCGTCCC
CTTCCAGAACCAGGGACTCACGCTCGGATTACTGCTTGCTCAAGGGTGGGCGAGCTCCCG
CCGAGCCGCTGCCCCGCCCGGTCTCGCACTACCTGGCGGCGGCCTGGTTGCAGCGCACAA
CGCCCGGCGCCCGGTTCCCCGCATTGCCCCTGCCCTCCCACCTGCGCCGCGCGCCCGCCC
GCCGCTCCGCGCTCCCGGGCCCCGGCCGGGAGGCGCGGCCCCGCTCGCGCCCGCGCCCGC
GCCCTCGGCAGCAGCGCGCGCCCGCCCACCCGCCCGCCGCTCCGCCCGCCCCCCGCGCTC
TCCCCGCCCCCTCCCTCCCCCGCAGGCACGAGCGAATGTAGCCCGCGAGAGAAAATGGCG
GCGGCGGCGGGCGATCGCGCCTCGTCGTCGGGATTCCCGGGCGCCGCGGCGGCGAGTCCC
GAGGCGGGCGGCGGCGGCGGA

>mapk1
GGCTGGCTCCAGTGCCGTAGATATTCAGCAAATCTTCTTGAACAAACCTCTAATTAGGGG
ATTCAATGTCTTGTGTTTTGGTTTCTGCTTACTTATGTCTCACACTGTTAGGTGTGTGTC
ACGGGCAAGAAGGTAGATATATGTAGTTAGTATAACAAAAGTTATATTTTATTATGCTGA
AGGTCATCATGCAAGGTTTACAGTCTAAATTTCTTACAGTCCTAAGCCTGTCTCCCCAAG
GTCACCTGTGTCACCTATCTTAGCTTCAGATCAGGTTTCTGATTTGAGGATCAGGACCCT
GGCGGGGGGGGGGGGGGGGGGGGGGGAGTGGATTCTCTAGCCACAGAGCAGATCAAGGTG
TATCTCTCCAGATGTGTAGAGCAAATCACTGCTTTTGGTCTCTGCTTATATTCTGTCCAG
TGGGCATCATGGGGTTCTAGGACTGTATCTGGTTATCTTGCGTGAGTGATGTCACTGAGC
TCTGGATCAGGAGCAGCCTTGGATGCTGTGGGATTCCTGCTTAATCTAGTTTTATATGTC
TAAAAGGCATTTTTTAAAATTATGCTCATTACAGGGTGAAAGTTTTTTTCTGGGTCTGGG
TTATGCTTTTTGGTTTCTGTCCCACTCTGATGGTCTAAGTTCATCAGAGTGCACAATGTG
GGCCACGTATTCTTAGAGGTCTGTCTCAGGGGTCCCGTGGTTGGTGTGCAGTGAGTCCTC
TGGTCTCAAGCCAAGTCCCTGGTCCCGTGTGAGTTCGTTCTGGACCAGGCACAGCACCAG
GACAGTGGGTGGGACTCTGTGGGGTCCTTATGCCTAAATTCCAACCTAGCTCTCTAGAGC
TACCCAGCGCTTGGGTCTCCGAGCGCACATGACGTCCCTCCCCCGCAGCCGCAGTGCTCC
TGCCTCACCTCGCTGCTTCCGCCGACCCGCGAGACTCCGCCCTCTCTACCAAGAGAAGCC
AATCAACACGCACGCCCTTGACTCCGCCCTAGCGCCCTTCGACGCGAACCCTTCCCTCCT
CCCACTCGTAGCCCGCCCGTCAGGCAGGAAGGCTGGCAGTGGTTCTACCGGCGGTTAATT
CTCTCCTCTGTGTTGTCCTCC

>mapk3
GCACGTCCTCTGGGCAATCAGGCAGAGGATTTGTACGACACTGGGGCCTCAGCACACACC
TGAGCCCCCCTGCAGGCCTGTGTCTTCACACTGGAGTCAGGACCGACTTCACAGCTTCAC
AGTGCTGCCTGCCGTCCACCACCCTCCAGATTGCTTCCTCATTATAAAACGTAAGATATA
CTCCCTCAGCAACTCAGGGTGGCCCACTCCTACCAAGTCTGACAGCCTGAATTGGACACC
TGGGACCCACATGGTGGAAGGAATCAGATGTCCTCTGACCTCCACACAGGCTCTGTGACA
TACTTACGCTCCAACACACAAAATTAATAAATGTGGCAAATAAACGAATAAGAAATTATG
GAAGCTGGGCATGGTGATACATACAGCTTCTAACTAATCCTAGCACTGGCGAGTTAGTAT
GTTGAGGCCAGCCTGGTTACCTAGTCTACATAGTGAGTTCTGGAACAGCCAGTTCCATGT
CAAGAGACCCTCTTAAAAAAGAAAGAGAGAGAGAAAAGAAAGGATGGAGATGTGGCTCAG
TGGTAGGATGCTTGCCTAGTAGCATCCTGAATCTGTATGATGGCTCAGGCCTAAAGGCAG
GAGGATGTGTTCAAGGCCAACCTCCACCACATAGAGAGCCTTTGGGGCTAGCCTGGATTA
CCACTATCTGTTTAAATGAAACAAAGATGTGAGGCAGGTCTTCAAAGGTTAACTGTAAGC
CGGGTGGGTTCCCTTAGCATTACTGAGGGCCACTGGCCCCTGGGGCTGCAGAACTCTCTT
GGCAGACTAAAGTACCCTAGTGGCCAAGGCAGGGAAGGAACAGCGTAACTAGGCGGGAAA
GCCGGGTGCGCGCCCAGGAGACCATGTGACGTCTCGGGCCCGCGCAGGCTCGCCCGGCAG
GCGCGGGGGCGGGACGCGCGGGGGCGGGGGCGGAGCCTGGCGCGCGGCCCCGCGGTGACA
GGGCGGTAGGGAGGGGCGGGGCCGCGGGCGGGGCAGCGGGGGGAGGCGGGAGGAGTGGAG
ATGGCGGCGGCGGCGGCGGCTCCGGGGGGCGGGGGCGGGGAGCCCAGGGGAACTGCTGGG
GTCGTCCCGGTGGTCCCCGGG

>nras
ATTCTGCACTCTAGTCAGTATATACTCTACCTTCATGACTTAACACTCAGCTGCATTCTT
TTCCTATTTTTTCCCTGTTCATTATGCTTTAATTCTGAGGACCATATGAAGGTAGAATAT
ATTACCTTTAAAAATTGCAAAAATTTATATAGCAAACGATATTCTTAAGTTGATGGCCAA
ATGTTAAAATGTTATTTTCATATCATTTATAATCTTGTCACAATCCACTTAACGAAGTTT
GATTACATTTCAGTGAAAATTATCTTCCCGAGTAGTTTTTTTTTTTTTTTCTTCCTGGGA
TGGGGGGGGTAAATAACTTTACTACAATTAGTATGTGTGGTGCAGAATTTCATGCAAATG
AAGTGTGCCAGCAGTGTGATAATTTAAACATATTTAAACAAAAGACGAATGCACAAAATT
GCTGCTGCTTAGATCACTGCAGCTTCTAGGACCCAGTTTCTTTTACTGATTTAAAAACAA
AATGAACAAAAAAATAATAATAATAAAAAAGTTGTGCCTGAAATGAATCCTGTTTTTTTT
AATAAATAGCCCCGTGGTTCCAGTGCCCTGTTCAATACAGGCACTTGATCCTTGGTGTAG
CTTCTGTTCAACTTTGTATCACGGGAACGGATTGGCCTGATTTCTCGGCCTTCATCTTGA
ATTGGCCCCAAACAGGGTCCCTGGCAAGTGGAGTGAAGGCTTTTTGTCTAACAATGACAA
GGGTCAGCTCAGGGGTTGTCGGGGAGGGCGCTTTCATCTTCCCCGTTGTCATTTGAGGTT
TTGAACTCTGGGTAAAGAGGCCGTTTATCTTTGTAAACACAAAACATTTTTGCTTTCTCC
GGTTTTATGTTAATGGCGAAAGAATGGAAGCGAATAAAGTTTTACTGATTTTTGAGACAC
TAGCACCTAGCGCTTTCATTATTGAAATGGGGGCGGGGCGGGGCTGGACTGGGTGCGGCC
GGCTGCAAGACTCTAGTCGTCGGCCCACGTGGCTGGGGCGGGGACTGGGGCGCCTTGGGC
GCCTAGTGATTACGTAGCGGGTGGGGCCGGAAGTGCCGCTCCCTGGCGGGGGCTGTTCAT
GGCGGTTTCGGGGTCTCCAAC

>ppp1ca
AGGATGCTGGGTGTATTGATTCCCTGGCTGGCCCAAATTGAAGATGACAGGCCACCTTCA
GTTTTACCAAGTAAAACCAATTTATGGTTCCAATAATAATTATCCTTTAATGTCATCCCA
CCCCTCCAACCCCCTGCCCCGGGTTTTTTGTTTTGTTTTGTTTTGAGAGTGAAGGGGTAG
TGTGAGAACAGGGTCTTATGTAGCCCAGACAGGAGATGACCCTGAACTTCTGATCCTCCT
GTGTCCAGACTCCTGAGTGCAGGAATTTCAGGCACTGGAATTATAGGTTTACGACACCAA
GCCTACTTTAATGTTCCTTCCAGAGCCGGAGCTGGAACCTCAGGCCTTGCACATGCTAGA
CAAGTCCAAGTACTCTACAAAGGACTTACAACATGAACGAGATACAACGTATTACATCAC
TTATGGAAAAAAAATGGACGTAGCAGGCACCAAGGCAACCTGGACCAAAACACTGCTTAG
AGTTCAGTAGCAGGTGTTCATGGGTCTGGCCATAAAGATGGAGGTGAATGTGAGGCTCCG
GAGGTCTGGAGCCCACTCTCAGTATCATTAAGCCTTAGTTTCTTTTTCTGCACTTCGAGG
AATTTATTTAGTGTTTGAGAAGTCAGCGATTAACATGCTCATACCACAGTCCCACGCAGG
GCTGGGGTGGGAGAGACTTGGAAAGAGAAAAACAATTCCTACAGTACTTCCGGCCCTAAC
TCATCTGAACGCGGCAGGGCGATTCCTCCAGGGTGGAGCCGACCTAACCCCGCCCTACCG
AACCCCGGCTCACCACCCCTGCCAGCCCCGCCCGCTCGCCCGAGGCCCTCTCGGGCTGCG
GAGCTTCCCGTCCAGGGGAGGCGCTAGAGAGCGGGGAACTACGGACGCGGCAGGGCGGGG
CGGGGCGGTCGACCGAAGAGGAGGGGCGGCGGGCCGGGGGCGGGCTGGGGAGGGCGGAAG
GAGAGCCAGGCCGGAAGGAGGCTGTAAGAGGGCGGGAGGCAGGAGAGGGCCCGGAGCTGG
TGGGCCGGAGCGGCGGCGCCGCCATGTCCGACAGCGAGAAGCTCAACCTGGACTCCATCA
TCGGGCGCCTGCTGGAAGGTG

>ppp2ca
GGAACATTCAAGCTCCACCAGGGCAGTAGCCCCTTTCTGTCTGCATGACCCCTTTGTCCC
CTAAGCATGGGATCTGGTCAACAGTTGATGCTCTGTAGAGCCAAGTATCTCTGTGAATGC
AGACAGTGCAATGTGAACACGTTTCACAAGCCTCAGAAGAGATTTATAACCAGGTCGAAG
GCTGATCCTTAAGAATATCAGCTTCCTTTACAGAACACACGGTAGCTGCTTCTACCAGTA
CCAGAACACAGCCCTGGCTTGTTCCTCTAGAATGTAGGACAAGATTATTTCCAGTGGGCA
CAGGTCTCGGAGAAAAGTGCACACCAGAGGTGTTGAAGGCCACAGGAGAGGAAGCAAGGC
TTAGGAAGAGGCCAGGATCGAAGGCCCACTTCGGCCCCGCCTTCGTGCAGGGACAGGTGT
GTGCTGGGGGTGTAAGGTGCGCGGGCGACACATCCCAGCAGGTACACCTTCCTTCGCCCA
CGAATGACCTAATTATAGGAGCCTGCAACGGCCAGAGGTGGGGAAGGTCACTCCAGGCAA
CCTGCCACTAGGCTTGTCCCCAAAGGTGTGTGACTCCCTTGTGGTTCCCAGGGCTGCTGG
ACTAAGCGCCTTAGGGTTGCCTTTAGTCATCAGGCTGGCAGAGCCCAGACCACATCTGAG
AGGTATCACCCAGAGGCCTTCCAGAAACACCAGGTCACAAGGAATAAAAACCTCGCCTAC
ACGGACTGCTCATGCGCCGAGACCGCGCAGGCGCCCTGCGGAGCCTGGGACGCCAGGATT
AACCAGCACTGCGCTTGCTCGGACTCGCTTCTTCCCTTCCCCCGCCGCCCTCCCAGCGGG
AGGACCACGCCCCAAGAGCGAAGCCACTTCCTTCGGCAGCCAACTCCGCTGCGCTTGCGC
CCCGGCTCCACGGTGCGCAGCTCTGGGTCCCGGCCCCACTCCGTCGCCCTCCCCGCGGCT
CCCTGACGCTGGCGTGACGTCACCACGCCGGGCGGCCGCCATTACAGAAAGCCGAGTCCC
GAGCTAGGGCGAGCGGAGGAGGAGGCACAGCGGCCGGCGGCCGAGCACTGCGGAGCGAGC
CAGCGGGCCGGCGCCAGCGCC

>prkaca
CTTCGCAGGGAGTATGCATCGTGTTCAATCCCCAGCATTGCATAAAAACAAAATTTAAAG
ATGAGCATCCAGAAGGAAGGAGAACGGCTCTCTTCCTGCCCAAAAGGGGCAGGTTATGTT
GGTCATGTCTAGGCAATGGAGATTAGTTAAGAGCAAGGAACTAGCCTGACCGAGCCTCCA
TAAAATGGGAGTATGGCAGGCCCAACGTGCAAGGTACAAGAAGTAATGCACTTGGCTGGC
GTCCGTAGTTACTACTTTTCAGGGGCCTAGGGTTGAGCCTTAGCAAAGAGTGTAGATACT
CTGAGTCTCCTCCCAGCACGCCCTCAGTTCTGGGTCCAACATCCCCTTGCAGCTCCAGTT
GTGTCGCGAGCAAACCAAAGCGGACCCCGAGCTAGTTGGGTCACGGCTGCCCAGTGTCGG
GCCTCCTTATGAATGACACCGAACGGCGCCCGGCGACCCTTGACCCTCGGCGCCAGCCCG
CCCCTCCCCCCCTGGCAGGTGGACAGCCGCTGCGCCGGCCCGCCGTGGCGTCAACCTCTG
GCCCGTGGCCGCTGCCGCACTGGGCAGGGGCGGGAGACTGCAGCGCGCACATTGCCGCAC
GGGCGTCCGCCGGGCCGCCTCCCGCACCTCGCAGCGCCTGCCACCCAGCCACCCTCCAGC
CGCCGCAGCCTCCGCCCCGCCCGCTGCCCGGGCCGCAGCCTGAGCCGCTGCCCCGCCCTC
TCACCCCGGGACTGACACTAGCCGGGGCCGCCTGTCTCCGCCAATCGACGGCTTCGCAGG
GGCAGCCCCAAGCCCTCTCGGGCTTCTCGGCCAATCACGTGCGTTCGCCCGCCCGACTGC
GGCCTCACGAGCCCGTGAGTGGCGGAGAGTCTGCAACTCGCGTCACTCATCCAGGAGCCT
ATGGTGGCGCGGGAGGGTTCCGGAGGGCCAATGGACAGCGGCGTAGGGCTGTCAGTCAGG
GAGGCCTGAACCAATGGGCGGTGGGCTGCGGGGGCGTCACGGACAGAGGACTTGGGCTGA
GGCTCCCCCGCGGGCGGGCGCAGAGAGACGCGGGAAGCAGGGGCTGGGCGGGGGTCGTGG
CGCCGCAGCCAGCGCAGCCAG

>prkacb
AAAATGTTCTGGGAAATCTCCTTAGCAGCCAACAACCATCCGTTCATTACGCGCCAACTG
TGGTTTGTGCTGCAGACACAAAATAAACTTACATGGTCTCTGCCCTTCCAGAAGTTAATC
TTTCTGTTCTAAATTTGGAATGCTTTTTTTTTAGATAGCAAAAGCTCAAAAAAAAAAAAA
AAAAAAAAAAAACCAGAACAAAAACTACCAGAGGGCTAGGTGATTAATTTCTAATAACCT
CACGGAAAAGCTCAAGTACTCTCAGATGCATGGAAGCGCAACAATCAATTGGGAATGCGT
TTATTTTGAAATTTGTGACTGTGTTGATGCACATAACGTACTTGTGTAAAACAGGCAACA
CATTCCCATATCTCTCCTTAGAAAGCCTGACAGAATTTGTGAGGGCAATCAGGTGAGACC
ATGAAGAAGGAACTCGGGAAGGGATAAGCTGTCAAGAATGTTGGTGATTGACCTGGTGTG
TTGGGAGAATACCTAGAAGAGCGAAGGGAAGAAGTTCCAATGACAGCTGGGAGCTGAGAA
AAGACATTCCTGGCCAACGCTGACCTCAGGGTCAGCAGGGTCGGCAGGACGCGGAGGGGC
GCACGCACGTCCCTGCAGCCACGCAGGAAGATCAAGCGAGAGCAACCACGGCGTGCGGAA
CGCGGGCCACACGGATGCGGGAGCAGGCCGAGCCCTGGCACTGTGCCCCCCGCCCGGCTC
TGGGGCACCGGATGCCAGGCCGAGGAAGGATCTGGGGTGCTTCCAAACTAACGGTCCCCA
CGTCCCTCGCTACTTCGAGCTTAGCCTCCGCGGCCAAGCCCAGCATCCACGCAACAAGCA
ATAAGTTACCGCTACAACCCTGCACAGAGGGGCTCCCGCCCGCCGGGGGGCTTGACCGCG
TCACTTCCGGCGCGCCCGCCCGGAAAGAGGCGGAGGTCGCAGTCCGGGTGTGCGGCTCCT
GGGGACGCGCCGTGTCGGGGACGCGCGTGGAGGGCGGGCTCGGGAAGGGGGAGTGTCCGC
GCGCCGCCGCTGCCGCCGCCGCCACCGCCGCCACCGCCGCCACCGCCACGGTCCCGGTCT
CTGCCGGAGAGCTCTCAGCAT

>prkca
TCTGGCTGAACTCTACACCTGCCAGTATTTCAGCAATTAGCTTAGGATGCAAAATGATTT
CTAAGTTAAGGTTCTGGACATGTAAAATCAAGAGAGCCCGATCATCTTCGGGCACCACAG
CTCTGATAGCCAACGAATAACATCACAAACCAGGGCAAGCCCTTTGGCATCTTACCGGGT
TATTACGACTGTCATACAAATCTATATAATAAGCAGGTGAACTGCAGGTCAAAGATCGAA
GGGATGTAAGAGAGCCGGCAATCAGTTATTCAAAACCGCTCCCTTTTACCGACTCGGAAC
TGAGCGAGGGTTAGGGTTTGGGCATTTTAGTGGCATAAACGACTAGAATGACATTTTGGT
CAGGTGAAAGGTTAAACGGGAAAGAGGCTGATAAAAAGCCAGCAAACCCCCCACCCCCAA
ATGCCTGTGGGTCCAGGTAGCTAGACAAGGAGCTACCTCTGTACCTGCTAAGGTGGCATG
GGGGTGGGGGTGGGGAGCGCTCCGTGCCGGGTTCCTTCGGGGCACAACTTCCATCCCAGA
AAGAGGAAAGCATGAGCAGAGAAGCGTGAGTGGGTGGAGGAAGGTGGGGAGAGGAGGAGG
CCCGGCACCACGAGCGGAAGGAGAGGAGGAGAAAAAAGAGGGAGGAGGAAGCAGAGGAAA
AGGGAGGAAAAAGAAGCGGGCGGCGGAGGAGAAGGACCCGCCCCTCCCGGCTTCTTCCTG
GGCTGGGCATCTCCAGGGCCTCTCCCCGACCGCCGCCCTCGGCAGTTGGCGGGGCTCACA
GGGGCCCCCCAGTCTGCGTGTCCAGCTCTGTGCAGCGGAGCGCAGAGGCCCAAGGCTCGC
CCGGCGCGCGTCCCCGTCCCGCGCGCTCCTACTCCAGGCCGCGCGCGCGCGTGCACACAT
ACACACGCTAGCTCTCCGGGCATGCGCAGTGGGCGGCGCCGCTCCGGGCCGCCTCTTGCC
GCCGCGAGTAGGAAGCGCGAGCGCCGGGCGCCGGGCTGTCAGTGAGCGTGGGGCCAGCCA
GCGAGCCAGAGAGCCGGAGAGAGCCAGAGAGAGCGGCTCGGCTCCCAGCTCCGAGTAGCG
CAGCGCCCGCCCGGCTCTCCC

>prkcb
GATTTAGATGCAGTGCCTTATATAACATGCAATGTCGTATCATTGGTTATCTTCCCATCC
TTCAAGTGGCATCAAGGGGAGTATGGCGTTGGATATTAATGTTCCCTGAACATTTGAAAT
CTCTCCTAACAAATACAAGAAGGCCCCAGGTGTGAGGACAGCACCTGGGGAGATCTTAAC
CCACACAAACCTAGGTATTTCCAATCACATAGACTTTTGTTTTAACAGACTGCACAAGTA
TGACCAGAAGGGACAAAAGTGAATGAAATGTAGGGAAACGCTCATTTATTAAATTTGTCT
CCTGTCATCATTAGCCCAGCCATTTTGGGGTTGGGGAAACTGTCTTTTTGTGGAGAGAGT
TCTAAGTGTTCGAGCAAGTGGAGACAAGTCTTTGTGGTGGATATATACATATATACATAT
GCATATATGTATAGTCCTCCCCTACCTCTGCAGACCTTGGTGTGTGTGTGTGTGTGTGTG
TGTGGCCACAGGCCTTTCCGGATGAGTGACAATGAAAGCCCATCCCTCCAGGAGACGCAT
GCCGAATGACCAATGGGATGATGGATGGAGGGTGCTGGGTACCAGTCTCTGCAGAGGCCA
AGGTGAAACTGGCTGCTTCCAGCCTGTTCAACCCTCATCTCCTTGAGCCCCTTGGGTCCT
TAGGCGTTTGGTCATTGCTGGATCAACCGAGGTGCTCATCTTAACGCACCCCAGGGCCTA
GGACAGGGTGCCAGGGGCGCGGCTCAGATCTGTCCAGCGCAGACTGCGGTCCTCGCGCCG
CAGCGCTGCGGCTAAGAACACTTGGCTGGGAGGCCTGCGGGTTGCGGTGTACGTGTATGT
GTGTGTGTGTGTCTGTGTGTGTCTCTGCTGGTGGTACTGGTGGTGCCGATATGTAAAGCA
GCTGGCGGCTCTGGGCGGGGCCTGGGTTTCATGCAAATGAGGGAGGCGGGGTTACACTGG
GGCTCCGCCTCCCTCCCCCGCAGCTGGGGCCAGCGGTGCCAAGCACAGCTGGACCAGCGG
CAGCAGCTGGGCGAGTGACAGCCCAGCTACGCGCGCGCGGCCGCCGCCAGAGCCGGCGCG
AAGGGGCAGCGCGGCCCTGCG

>prkcc
GAAGGAGAGACCACTAGAGCCAGAGTCACATGGAACAGGGGGGGGACCGCAGAGATAAAG
AGGATCACAGGGCCAAAAGGAAAAACCCTGAATGGGTCAGAGAAAAGGACAGAAGGGAAA
GGCAACTACTCAGAGAAAGCGCCTTCTAGCGACAGGAAAGGAGAAATACAGAAGCAGGGA
GTGACGGACATCGGGAATTTAACTAGGGAATTTAACTAGCTGAATTTAACTAGCAAAGGT
GAACACAGATTAGCGAAGATCGGGAAAGGCAGGACAATGGAAATGAAAACATTTTCAGTA
CACCATGTGGTGCATGAGGAGAGACGTGAGCAGGAAAAAGAGAGAAGCAGAGAGGGAGAA
ATGGAGAGAGTAAACAGGAAAGAAGAGAGGAAAAGAGAGAAAAGAGTGAGAAGGCAGAGA
GAAAAGAAACACACCCAGAGGGAGGCATAGCACCAAGCCCAGAGGCTCTAAGAGCGATAA
AGAGCCTGAAGCATCACGAGGAATGAGACACTAGCCTCCGTGTCTATCAGAAAGTCCTCA
GCACTAAAGACAAAGTTTCTTGATTAAAAGATTAATATGCCCAGAGACACACGGGTCTAC
CCCAGATTCTAGATCCTGACAAAACCTACTCATGCGGCTGAGTGGGGGAGGAAGATGGGT
GTGGGGGCCAAGATGACTGACTGACTGGGAGAAAGGGGGTGGACAAGGCTCGGAGGACGT
CCCCTCCTTGCATAGAGCCTGCGGAATGGAAGTGTGCATGTGGAGAGGAGGGAGGGGCAT
CTGTCCCGGGCGGGGGGGGGGGGCTTTAAACTGAAACCCCGCCCTTGGTCGTCATGGCAA
CGCCTACCCCCACCCCCGACTTNNNNNNNNNNNNNNNNNNNNNNNNNNNNNNNNNNNNNN
NNNNNNNNNNNNNNNNNNNNNNNNNNNNNNNNNNNNNNNNNNNNNNNNNNNNNNNNNNNN
NNGCAACGCCTTCCCCCACCCCCGACTTCTACATTTCAGCAGGTGCTGAGAGCGAAGCTC
CCGCCGCCGCCCGTGCCTGCGGCTCCTTGATGCCCCAGCCTTCAGCTCTGACCCCACCCG
CTTTCTCCCCGGTCGGTGCTG

>prkg1
TTTTAAAGTGTAGTATTTACTAAACACTCAGGTTCAAAGGGCTATGATAATTCCGTTAGC
ACTGGCTAGATGATAGATGCACAAATAAGGGAGAAACAAAGATGAATACAGTTGCAGTTC
CCAAACTGAACTGGGAGGGTGAGCCCCCAGTTTAGCAGCTACAGTAGCCACTTAGGGACT
ATGATATTTGGATGCTCAATATATACTATTCAACTGGAGTAGATTAAATAAAAATCCAGA
CTTTAAACTGTTCGCAATCAACGCACAGCTTTTCAATTTTCTATAAACACTTGCCTTACT
GTGATATGCTGATCCAACCTCCACCCCAACCATGTTAGTCCACAATTTCCACTTAAAGTT
AAATGCTACAAAACCTCACAATCACTATCGCCCTGTAGGGCATTCCTCTTAGAGAAAGTC
TCAGCCTCAGAACTTCACAGTGAGAACAGATAACACACACATGCATCTCCTGACCACGTC
CATAGTCATGCATAGCAGAAAAGGACATGGTGGGAAAAAAAAGATGGATTTCTTTAGGTT
ATTTTCTAAAGACAGTTTAATATATATGAAACCTCTCTCACACACATTCACACGCTCTCT
CTCTCTCTCTCTCTCTCTCTCTCTCTCTCTCTGTCTCTCTCTCCCTCCCTCCCCCCCCCC
CCCCCCCCCGCAGGATCCAGTTACAAGCACTGCGTCATCCTTGAGAGATCACATGGTAAT
TGTTGCTATTTCAAGGATCAAGTGTCATGAAGCACCCTATCCCACTCCCTTCTTTTGGTA
CCATATAGCATAGAAGAGTATGATGGAGTGAACACAGGCTCCCTGGTCCAACCCTCTGTG
GAAACCAGGCTCTTTCGGTGGGGTGGCGCGCTCGCGTACTCTCACCAAGCGACTGGGAAA
GGGGGACGAGGGAGGGGGGGTCTCAGGGGAGGAAGGGCGGCTCTAATTGGTTTCTCAATG
AAAGATAATCACCTATTCCCCAGAGACGCTAGGGATTAGCACTCTGCCTCTCCTCTCCTT
CCTTTTAGACGCCTCATCCTCCCCTCTGAGCTTCCAGCCCATTCAGCAGGAGCGATCGCA
GGAGCGGGGCTGCACTCCCTG

>prkg2
TACCTCTCACTGTGCAGAGAAACTGCCCTTGTCCTTGTGAATCTGCCACAGACATTCCTC
TGGGAGGATGAAGAAACAGGAACTCACTACGGGAGAGCACACTACCAGAGCATAGCATAC
TGCGGTGGGCGAGTATATCCATTTATATTTAGAAAAACCATAACGCACACCTCGGAATAC
TGTGTCTAAAAGGCCACAGGAGAGTATTAAATTACCTGCTTGAATAACCAAGAGAGGCTC
ATGCTAAAGTCTCACAGAATCAGGAGGTATTAATTCCTGTCCCTTGAAACTCGGTTTAGC
CACTGTCCCCAGCATGCATCACATTCAGTGAACTGACTAGATGCGAGTTAAGGTTCCAGA
GTCCTAGAAGAGCACGCGGGCCAAGCAGCCCTTGGGTCACGTGTCATGTAGAAGGGCACC
TCTGTGACACCAGAGAGCATGGCCAGGGTGTGTGCGCCTGTCCCTTTGCGCTCTGGAAGG
GAAGGCAGAATGGAGAGAGACCCAGCAAGGGAGAGCAAGAGCCCACAGTGAAGCAGGCTG
GAGGCACAAGGGTGGGGAGGGAAGGCGATGATGAATACCCCCCTCAACTTTCCTCTCCCT
CGGCCCACACACTTGAAATAAAAATAATAACACAACCAACCACCCGCTTGCATCCACGAT
GTTATCGCCCTACTTAAGTTGCCTCACGCCGGAGGTTCGGGGTATAAAGTGCAGACTGTC
GCCGTCGCCGCAGGCCGGCTCCGGAGTACAGGTTCGCGCCGGCGCGGGTGACCCCACCTT
CAAGGAAGCGGGCTCCGGGCTCTCCCACGCCACGCCGGGCTGACCCCCGCCCTCCTCCGT
CCCTCCTCTCCGCTGAGCTCCCTCCTCCCTCCGGCGCGCCTCCTTCTCGCGGCGGCCCCC
GCAGAGCAGCCAGGCGGCAGCACCCACGTCGCCGCAGCTCCCTCCCGCAGCGCGCCCGCC
GCGTCCCGGCTCCCACGCAGCGCGAGCGGCGGCGCCCGCCAGCAGCCCGGACCCGGCACA
GTGCGCACGGCGCGGCGGGGCAGAGCTGAGCTGAGCCCGGCCGGGGCCGCAGAGGGGCGG
CGTGGCGGAGGACGCCAAGAC

>rasa1
TGGAAAAAATTCCACCTGCATAAATTTTTGTCATTATTCTAATAATAACAAAATAAATGA
TATTTAGATTATATTAAGAGTTGTGGATAAGCTAGAGATGATTTACTGTGTAAATGGGAA
AATGTGCCCAAATTATTTAAGATAATAATTTTGTAACTCAACAGGCCCCTGGAACCTATC
CCCAGGGAACATGAAAAGATAATTCTAACAGTTGAGTATGTGTTTATGAATTTATATATA
CACACAAGTACGGGAAATAAAACTTTTTCCTAGGGTTCATAAAGGGTGACATTGATCTGT
CAAAGTTTAGACATGTAGTGTGTCTTTGGTATGTGTTGCAGATTTTTGCATACAAACTAG
GACAAAATATATTGGTTTATGACTTCGGTGGCACTTTTCCTCTAAATACTACATTCCTTC
TCTGACAGCCAAACATGTGAGGGAGACATTCGGTGAAGAGAACTTATGTATATAATGGTA
GCATTGACTTCTACCTTCATACTCTCCATGGCTTCTTTCAACCGTTGTTTTCTCAGGTCC
AAGGATCTAGGCTTAAATTATTTCACCTAAGTTATACGGTGATTTATAGCATGCGACGGA
AAGGAATAAACTATGAATACTGTTTTGATTTTTGTTGCCGACTGTACGGGCAGCTAAGGC
CATTTTTCTACAAGTTACAAAGCAGTGAATGGACTTCCTGGCGTCATCCTTTCCTTCTCA
TCGCCCCCTCGTCCCTCCAGTCCCTCGGGCCTGGAGATGAGCTATCTTCCTTCTCTCCCT
GTAAACAAAGCCGTGAGAGGTAGGCCTGCACCGAGCCCGGTGGCGTGGAGGGACGGCCGC
ACCACACGTCCCGCACCCTTCAGTGGGAAGCTGTGCCACGCCTCCGCGCGCGCCCGCCGC
TTCCTGCCCAGGCTGCTTTTCCTTCTCCTCTGTCCGGACGCGCTCCCGGAAGGCGCCTGC
GCAGAAGCCCCCGCTCCGCCCCTCCCTTCTTCCCGGCCCCGCCCTTCTTTCTCTCCCGGG
TTTCGCTCCGGAGAGCCGCAGGTAGCCCGCAGCGGAGTCGGGCTCTGCGGGCCCGCCCCC
TTCCTCGGCCCCGCCCACTGC

>rasa2
TGGCTTCTGGGCTTGCTTGTCGTCTGTTCACTCTTCCCAGGCAGGCTCTCCTTGACTCTG
TTTCCACAACTTGCTTCTTCTCTCTGTGTGCCCTTCCAGGTTGAGGTGCTCATGGTCTTG
GCGCCTTCTGCCCCGTCTTTTTGCCCTAGGGCCATTCCTATATGTCTGAAAACATTCCTT
GACTGGCTGACTCTAGCACCTGGCAAAGAACAACCCTGCTCTATTAAATCAGTTTCTTCC
TTCTTAGGGCAGCGCAGTTAAACCTCAGGACCAGGAAATCATCCCTCTCCTCACATACCA
GGGTGTTATCCACACAGTTTACTCACTGTAAATAGTTCCCTTAAGATAGTGGCAACAACT
AGTTGAAGATTTACAAACTTCCCAGGGCCAATCTACTTTCTAAAAAGCCTGCTTCTGGGA
GTGGGAAAGAGGTCACCGTTCCGATTCTGAAATGCAAAACTGGTGATAAACTCAAAATTT
CTCTGGGTCTCAGACAGGACTGGACGGAGTCTGTGGTCCTTTTCTTGACCCAACTTTTTG
CAGAGCAATGTTCCCAGAGCAAAGGTTGAGTATGTGGTTTGTCCCCCACGTGCCGCACTG
CGGGAGCATCTAGACACCGCTGGAAGAGTCTCTAATACATCTCTTGACGTTTGCCAAAAT
GCCAAACTTTTTCCTGGAACCTGGAGTCATTCTGACTGGGGACTTTTCTTTTCCTTGAGC
ATCTGGGGACCTAGAGGTCCGTTCGTGGGGGACGTCCAATTCTCAGGGTTCTGGGGATCA
CAGCAGGGCCAGGGTTTTCCTCCTTGTGGGGGTTTCAGAGCGCCTCTCGCGACTTGCCCA
GGGAGGCAAGGCGAGGCGGATGCAGGGCGGGCACGGCGCGAGGGGCGGGGCGAGTCAGCC
CGAGGCCGAGGCGGGGCTACAGCGAGGCTCGATCCGGCCTAGGCCTCGCTCCGGCTCCGC
CTTGCCCGGCTACGCAGGCGGTAGGGCTGGGGTAGGGGCCGGGCGGCACCATGGCGGCGG
CAGCGCCTGCTGCGGCGGCTTCTCCCGAGGCGCCGGCCGTCTCGGGCAGCGCAGACCCGG
AGACGGGAGACGAGGACAGTC

>rasa3
TTCCTGGGTGTCCTGCCTATACACTGTATTTCTGCTCTTTGGCTGCTGGTGAGAGAGCTA
CCGTATAGCACCAAGGGATTTTTGTGTCACACCTTTCAGTTGGTGTATCAATGACCTAGC
CTCCTGACTCCTCAAGCGATGCCACTTCCGTTTTCAGTCCTACCGAAAGGCAGGCCTCCT
TCAAACCCACTGCAGAGGCTATCTCTACCGCCACTCCCCACCCACCAGGGCCTCTGGGAG
ACACTTCTGTGACTACTATAAGGAACGAGGGACTAGAGCTCTTGGCCCTCTAGGAAAGCT
GGGAGTTATGCCAGCTGCAGGAAAAACTTAGTGGAGGGATCGGGGATAGGACCTCACAGT
ATCGTTGTAGAGATACAACAATTCTAAAGTTGCATACCAATCAAATTGCCAGTAAGCACC
AGGTTTGAAGGTTCTGGAATGCTAAATTCAAGGGCCGCGTTGAGGCTGCCCAAGCACACC
ACAGGGTAAGCAGGGACTGCTTGCTGGGCACAGGGTCCACTTGCCCTCACTTTGACAGCA
TATCACCTTCTGATTTCTCCAGAGCGATCGGCAGGTGTCACTTTTCTCAGTCGCTGAAGC
TGGGGCTAGAGGAAATCTTTTCCTTTCATACCTTTTGTTTGAATATAGCTTTTTAGATTT
TAAGTGCGAGTCGGTCTTACGGGACCTGGCGGTCAAAACACAGATCAATACTCACGATCT
CTCTTTGTCCCAGGTCCAGAGAGACCGGACCAGCGAGGGCTGTGAAGAGGGACCGCTTCA
GGGGCACTCCAAGGCAAGTCCCTTCCGATCCCGCCTTAGAGTCCGCCTCCGCCTCCTTAC
AGACCCGACCAATGGAATGCAGTGTTTGACAGTAGGCGGAGTCGTACTACCCCACCCCAT
GCAGAGCCTTAGCCAATGAAGATCGGGGCTCTGGCGAAGGAAGGCGCCCGCAGCCCCGCC
CCCGAGCTCTGCCAATGGAAGGGCGCGAGGCGGTGCACCCGGTCAGAGCGCGGACCGCAG
CGCGCGGGGCTCTGGGGGCATCCGCAGCTCGGCTCCGTCTGCCGGCTTCTTCCCCTGTCT
TGTCCCCCTTCTGCGGCCGCG

>rasd1
TTACTGATCAACCTGCCACCGGCTTCCTCCCCTAGGCAGCCTCCCTGATACTATACTTTT
ATTGTTCTGACCAGGCCCTGGTCTCGGAACGTGTTTGTACTTAATCTTTACAATCAAGGA
ACCAGTGTCATCTTTCAGAAAGGGAAACTGAACTACAGTGAAGGTTGTGCTTCCAGGCCT
CCTCTGAGATCATCGGCCCCAGTCAGCCACCTCAGTGCAAAATGACGATGAATTGGCCCA
CGAGAGGGGAAAGTCCCGAAAGCCATAGGAGGCTGTAGGTACTCTGGCCTGTTTTGATTT
TTTTTTTTTAAAGGGGCTTGTCTCGAAGTATGAAGTCAGGTACAGACTCTCCTCTACTGA
GGTCCCCATCGATCAGATTCTCTCTAGTTGGGAAAGTAGAGCACAGGAAGTCCATGACAG
CGCTCCCCGTCAGGGTCCCCAGCCAGCCTCCTGCCCCTCTCCAGAGTGGCCACAACCTTA
GGCATCCCAGCGGGTCCGTGGGGCTCCCTGCTTCCCTCTGGTGGCTGAAGCGCAAAGCGC
GGACGATAACATAGAAAACCCACAAACACCGGACACTAAGCCCAGGAGAGCACCAAGAGT
CCGGGGACCTAAGGGGTTGGCCCTGGGGCAAATGTCCAGCAAATCTGTTGCTATCATCAG
ATAATATTTTTTGGGGAAACTAAGGCCCAAGAAAAGTGGGTGTCTGTGCACTAGTGTTAA
GAGAATGGAGATCCCAGAGGTAAGTGAATCAAAGGCACAGCCAGGACCTCTGCGGCCAAA
AGTGGGAAGCGCCGGATCCCACTGGCCGTAGTTTGGATTTAGTTTTCCTTTCAGCGCACG
TAGGTCTGAAGAGGAGCCTCAGGCTCCAAGGCGGAGGTCGCTGCGTCTAGGAGGAGCTGG
GCGCGTCCGGGGGCGGGACGTGACGCACCTTAGCTGGGAGGTGCCTGGCCGGGCTTCGGC
CAACTGAATATAAGGGCGGTGTGGGGCGCGGAAAGCCTGAGCCTGCTGTCTGTACCCAAG
AGCCCAGACCAGCTCGCGCAGTCCCGAAGCCAAGCTCTTCCGTCACTCCGGAGTTCTCTG
CAGCCCTCTCTCTACCTTCTC
